# Supplementary material for: Young fibroblast-derived migrasomes alleviate keratinocyte senescence and enhance wound healing in aged skin
Source: J Nanobiotechnology. 2025 Mar 11;23:200. doi: 10.1186/s12951-025-03293-2 (PMC11895310; doi:10.1186/s12951-025-03293-2)
Supplement: Supplementary file 2 — Supplementary Material 2 [file 12951_2025_3293_MOESM2_ESM.zip]

Archive with 8 entries (7 files):
- Tables/
- Tables/Table S1.xlsx
- Tables/Table S2.xlsx
- Tables/Table S3.xlsx
- Tables/Table S4.xlsx
- Tables/Table S5.xlsx
- Tables/Table S6.xlsx
- Tables/Table S7.xlsx
