# Supplementary material for: Young fibroblast-derived migrasomes alleviate keratinocyte senescence and enhance wound healing in aged skin
Source: J Nanobiotechnology. 2025 Mar 11;23:200. doi: 10.1186/s12951-025-03293-2 (PMC11895310; doi:10.1186/s12951-025-03293-2)
Supplement: Supplementary file 2 — Supplementary Material 2 [file 12951_2025_3293_MOESM2_ESM.zip › Tables/Table S2.xlsx]

## Sheet: Erythrocytes
Table S2. Aging-associated DEGs for each cell type identified by Seurat.
gene	p_val	avg_log2FC	pct.1	pct.2	p_val_adj
JCHAIN	3.72548e-34	4.92648	0.786	0.034	9.8565e-30
IGHA1	1.83487e-31	9.19848	0.671	0.011	4.85452e-27
MZB1	1.90524e-28	2.75928	0.671	0.029	5.04069e-24
IGKC	2.38289e-27	5.69446	0.657	0.034	6.3044e-23
IGHA2	1.3981e-23	4.02904	0.514	0.006	3.69896e-19
FKBP11	3.61732e-23	1.75424	0.6	0.034	9.57035e-19
DERL3	5.72624e-22	2.24618	0.529	0.023	1.51499e-17
SSR4	1.90156e-20	2.27613	0.8	0.211	5.03095e-16
IGLC2	7.28671e-20	4.08995	0.514	0.029	1.92785e-15
IGLC1	8.70807e-19	2.80139	0.471	0.023	2.30389e-14
CYBA	4.45046e-18	2.12081	0.757	0.183	1.17746e-13
CD27	5.26514e-18	1.25164	0.443	0.017	1.393e-13
PDE4D	1.16489e-17	1.88788	0.5	0.04	3.08194e-13
AC120193.1	1.23866e-17	1.65075	0.4	0.006	3.27711e-13
TXNDC5	1.25398e-17	1.61019	0.457	0.029	3.31765e-13
PELI1	2.48491e-17	2.28297	0.586	0.08	6.57433e-13
FNDC3B	3.66311e-17	1.27035	0.6	0.08	9.69149e-13
CYTIP	5.8194e-17	1.11484	0.6	0.074	1.53964e-12
HSP90B1	1.94275e-16	1.45005	0.629	0.097	5.13993e-12
EIF2AK3	3.10649e-16	1.35952	0.529	0.057	8.21885e-12
HERPUD1	5.31861e-16	1.76773	0.714	0.171	1.40714e-11
ST6GAL1	1.85055e-15	1.45519	0.429	0.029	4.89599e-11
SEC11C	2.14486e-15	1.23544	0.529	0.063	5.67467e-11
SLC44A1	1.76559e-14	1.01664	0.386	0.023	4.67122e-10
PDIA6	2.47119e-14	1.07402	0.471	0.051	6.53802e-10
SELENOS	2.59821e-14	1.14291	0.586	0.097	6.87408e-10
RAPGEF1	5.96321e-14	1.52305	0.457	0.051	1.57769e-09
TNFRSF17	1.3395e-13	0.975824	0.343	0.017	3.54392e-09
CD79A	1.36105e-13	1.18874	0.371	0.023	3.60094e-09
SPCS2	1.36556e-13	1.14829	0.671	0.16	3.61287e-09
FNDC3A	1.65422e-13	1.32886	0.529	0.086	4.37657e-09
LINC02384	1.70468e-13	1.62908	0.357	0.023	4.51008e-09
IGLC3	1.94767e-13	4.82739	0.357	0.023	5.15295e-09
GLA	2.02335e-13	1.46685	0.429	0.046	5.35318e-09
CLIC4	2.12207e-13	1.26394	0.443	0.051	5.61435e-09
CRIP1	2.9668e-13	2.1438	0.843	0.366	7.84926e-09
XBP1	3.14817e-13	0.979372	0.643	0.131	8.3291e-09
GAB1	4.46536e-13	1.08328	0.314	0.011	1.1814e-08
MANF	4.96891e-13	0.963502	0.443	0.051	1.31463e-08
ANKRD37	9.83161e-13	0.773414	0.371	0.029	2.60115e-08
BCL2	1.59708e-12	0.654221	0.629	0.126	4.2254e-08
HIPK2	1.70339e-12	0.992448	0.371	0.029	4.50666e-08
AC009570.2	1.7698e-12	1.15848	0.3	0.011	4.68236e-08
GPR15	2.46062e-12	1.11036	0.286	0.006	6.51007e-08
LY96	3.19191e-12	0.920242	0.357	0.029	8.44484e-08
FTH1	4.20691e-12	-0.945284	0.9	0.931	1.11302e-07
UBE2J1	5.66752e-12	0.909829	0.386	0.04	1.49946e-07
AC026202.2	1.06191e-11	0.963216	0.271	0.006	2.80951e-07
FAM49A	1.34554e-11	1.12255	0.343	0.029	3.55989e-07
MYDGF	1.43786e-11	1.1138	0.4	0.051	3.80415e-07
ACTB	2.23193e-11	-1.72254	0.686	0.823	5.90503e-07
VOPP1	2.23211e-11	0.999602	0.4	0.051	5.9055e-07
AL589693.1	2.9261e-11	1.05061	0.371	0.04	7.74157e-07
GALNT2	2.95675e-11	0.535905	0.3	0.017	7.82267e-07
BTD	3.44582e-11	1.19121	0.514	0.097	9.1166e-07
MTRNR2L1	4.15581e-11	1.12806	0.3	0.017	1.0995e-06
PLCG2	4.18117e-11	1.05974	0.343	0.034	1.10621e-06
INSR	6.54116e-11	0.67247	0.271	0.011	1.7306e-06
FKBP2	7.14569e-11	0.795136	0.371	0.046	1.89054e-06
PDE4B	7.80949e-11	0.649783	0.514	0.097	2.06616e-06
SPCS1	9.90635e-11	0.876245	0.586	0.137	2.62092e-06
CD55	1.2019e-10	0.895546	0.357	0.04	3.17987e-06
SSR2	1.21275e-10	0.628064	0.514	0.097	3.20857e-06
DNAJB9	1.2699e-10	0.879117	0.5	0.097	3.35979e-06
DENND4A	1.39393e-10	0.708951	0.657	0.171	3.68791e-06
SYNGR2	1.66918e-10	0.567382	0.314	0.029	4.41614e-06
RPL31	1.72878e-10	-1.53335	0.9	0.829	4.57384e-06
NCOA3	2.38379e-10	0.793615	0.471	0.086	6.30679e-06
DUSP5	3.24976e-10	1.06215	0.343	0.04	8.5979e-06
ERGIC3	3.34798e-10	0.747307	0.371	0.051	8.85775e-06
ERC1	3.34934e-10	0.876382	0.329	0.034	8.86136e-06
TMED2	3.47714e-10	0.640703	0.471	0.091	9.19946e-06
TRIO	4.14773e-10	0.358607	0.343	0.04	1.09737e-05
UFM1	7.19337e-10	0.787129	0.371	0.057	1.90315e-05
H1FX	7.3986e-10	1.07199	0.3	0.029	1.95745e-05
ANKRD28	7.49254e-10	0.812169	0.629	0.166	1.9823e-05
GNG7	8.85754e-10	1.10164	0.457	0.097	2.34344e-05
ISG20	1.19361e-09	1.11664	0.443	0.091	3.15792e-05
OSBPL10	1.24528e-09	1.3232	0.2	0	3.29464e-05
TAGLN2	1.424e-09	0.488563	0.586	0.143	3.76748e-05
SSR3	1.88722e-09	0.685586	0.429	0.08	4.99303e-05
FCRLA	2.16017e-09	0.741616	0.214	0.006	5.71517e-05
TRAM1	2.7359e-09	0.633425	0.571	0.149	7.23836e-05
LY9	3.27695e-09	1.08377	0.314	0.04	8.66983e-05
TMED10	4.12528e-09	0.840063	0.429	0.086	0.000109143
SESN1	4.53622e-09	0.901612	0.286	0.029	0.000120015
NEAT1	4.77055e-09	0.79514	0.786	0.274	0.000126214
RASGRP3	4.91988e-09	0.694984	0.343	0.051	0.000130165
IGKJ5	5.18858e-09	0.74724	0.186	0	0.000137274
CORO1C	5.26288e-09	1.11844	0.229	0.011	0.00013924
SLAMF7	5.50196e-09	0.893291	0.243	0.017	0.000145565
JUN	6.05639e-09	0.969931	0.614	0.189	0.000160234
MEF2C	7.16026e-09	0.637386	0.329	0.046	0.000189439
CFLAR	7.80076e-09	0.475328	0.429	0.086	0.000206385
LMAN2	8.12782e-09	0.265003	0.343	0.051	0.000215038
CTSH	8.3962e-09	0.712043	0.257	0.023	0.000222138
TRAF3	8.61166e-09	0.874965	0.329	0.046	0.000227839
TMEM156	9.94387e-09	0.958803	0.2	0.006	0.000263085
PRDX4	9.98e-09	0.415495	0.386	0.069	0.000264041
CTSS	1.10928e-08	0.537825	0.286	0.034	0.000293483
MARCKS	1.18392e-08	0.845183	0.3	0.04	0.00031323
ERLEC1	1.55582e-08	0.52132	0.329	0.051	0.000411623
GPR160	1.74814e-08	0.521623	0.214	0.011	0.000462505
NPC2	1.80185e-08	0.635389	0.529	0.137	0.000476717
IFNAR1	1.84243e-08	0.625883	0.214	0.011	0.000487451
CDK14	1.84258e-08	0.906686	0.3	0.04	0.000487491
TMEM140	2.14329e-08	0.826667	0.171	0	0.000567049
MANEA	2.58729e-08	0.924509	0.214	0.011	0.000684518
EEF1A1	2.65473e-08	-1.18153	0.943	0.891	0.000702361
SDF2L1	2.97598e-08	0.38017	0.357	0.063	0.000787356
CD74	3.21838e-08	1.08812	0.814	0.314	0.000851488
PIM2	3.28858e-08	0.868158	0.329	0.057	0.00087006
RABAC1	3.34739e-08	0.787177	0.457	0.114	0.00088562
SMAP2	3.68039e-08	0.800059	0.314	0.051	0.000973721
STAP1	3.82237e-08	1.21109	0.186	0.006	0.00101128
NEDD4L	3.90504e-08	0.856135	0.243	0.023	0.00103316
NDUFAF6	3.95224e-08	0.92313	0.271	0.034	0.00104564
SPCS3	4.02612e-08	0.50358	0.286	0.04	0.00106519
KLF6	4.72852e-08	0.544403	0.657	0.211	0.00125102
KCNMA1	4.78331e-08	1.08078	0.186	0.006	0.00126552
SOX5	4.92511e-08	0.693415	0.243	0.023	0.00130304
ITM2C	4.93283e-08	0.831457	0.314	0.051	0.00130508
AP002852.1	5.49874e-08	0.558448	0.186	0.006	0.0014548
FAM3C	5.70501e-08	0.390963	0.329	0.057	0.00150937
SSR1	5.80859e-08	0.52439	0.271	0.034	0.00153678
PLPP5	6.2771e-08	0.750948	0.214	0.017	0.00166073
FCRL5	6.59389e-08	0.731655	0.214	0.017	0.00174455
ARF4	7.08432e-08	0.528804	0.471	0.114	0.0018743
SEC61B	7.80449e-08	0.622438	0.686	0.234	0.00206484
AP000676.5	8.782e-08	0.717552	0.157	0	0.00232345
DENND5B	8.782e-08	0.944802	0.157	0	0.00232345
SPAG4	8.782e-08	0.543958	0.157	0	0.00232345
RAB30	1.00556e-07	0.828177	0.243	0.029	0.0026604
SELENOT	1.0388e-07	0.377554	0.386	0.086	0.00274834
ESR2	1.04365e-07	0.629038	0.2	0.011	0.00276118
ABHD3	1.05148e-07	0.464077	0.343	0.063	0.00278191
KLHL6	1.18352e-07	0.803709	0.214	0.017	0.00313124
DNAJC1	1.31025e-07	0.275504	0.429	0.103	0.00346654
TIMP1	1.32976e-07	0.359144	0.614	0.189	0.00351815
MAN1A1	1.33762e-07	0.981496	0.314	0.057	0.00353895
OSTC	1.3555e-07	0.492415	0.386	0.086	0.00358626
CARMIL1	1.40058e-07	0.656741	0.271	0.04	0.00370553
REEP5	1.4672e-07	0.588269	0.357	0.074	0.00388176
ARID5B	2.18322e-07	0.404974	0.614	0.194	0.00577615
ORC6	2.20845e-07	0.276919	0.171	0.006	0.0058429
TNFRSF13B	2.25477e-07	0.68998	0.186	0.011	0.00596544
NSD3	2.4098e-07	0.692672	0.329	0.063	0.00637561
TMEM59	2.88128e-07	0.41828	0.614	0.189	0.00762302
RHEX	3.2255e-07	0.922561	0.186	0.011	0.00853371
TMEM241	3.57167e-07	0.709329	0.143	0	0.00944958
ELL2	3.69219e-07	0.524265	0.4	0.097	0.00976844
FOXO3	3.8791e-07	0.519327	0.271	0.04	0.0102629
BACH1	4.03432e-07	0.457432	0.271	0.04	0.0106736
AC114760.2	4.16e-07	1.10768	0.229	0.029	0.0110061
TMSB4X	4.53624e-07	-0.728475	0.929	0.96	0.0120015
FNBP1	4.67715e-07	0.585719	0.629	0.206	0.0123743
NAMPT	5.01782e-07	0.397951	0.5	0.143	0.0132757
RPLP2	5.57634e-07	-0.888126	0.914	0.851	0.0147533
ANGPTL1	5.74339e-07	0.478321	0.271	0.046	0.0151953
ERO1B	5.76927e-07	0.413443	0.2	0.017	0.0152638
RAPGEF2	5.83034e-07	1.05857	0.357	0.086	0.0154253
ZDHHC14	5.8652e-07	0.816138	0.214	0.023	0.0155176
SEC62	6.20911e-07	0.496824	0.543	0.171	0.0164274
IGFLR1	6.29165e-07	0.368828	0.257	0.04	0.0166458
RPL26	6.42828e-07	-1.09005	0.871	0.829	0.0170073
IFNG-AS1	6.48663e-07	0.283111	0.2	0.017	0.0171617
GLCCI1	6.65858e-07	0.787865	0.229	0.029	0.0176166
CRELD2	6.8012e-07	0.278523	0.229	0.029	0.0179939
CABLES1	7.05979e-07	0.436617	0.157	0.006	0.0186781
SELENOK	7.4322e-07	0.693943	0.657	0.251	0.0196634
REX1BD	7.47278e-07	0.427672	0.329	0.069	0.0197707
ERN1	7.78636e-07	0.528504	0.3	0.057	0.0206004
DDOST	8.23347e-07	0.541678	0.243	0.034	0.0217833
COBLL1	8.75957e-07	0.661289	0.229	0.029	0.0231752
GOLGA4	8.76267e-07	0.64697	0.286	0.051	0.0231834
LINC00944	8.78695e-07	0.368709	0.157	0.006	0.0232476
AP3S1	9.12845e-07	0.51846	0.3	0.057	0.0241511
IGHM	9.89727e-07	4.79768	0.171	0.011	0.0261852
AC023424.3	1.10843e-06	0.290505	0.414	0.109	0.0293258
BMP2K	1.15091e-06	0.681628	0.171	0.011	0.0304497
PRDM1	1.21005e-06	0.366243	0.171	0.011	0.0320143
JSRP1	1.2407e-06	0.615292	0.171	0.011	0.0328252
ZNF706	1.25887e-06	0.741861	0.329	0.074	0.0333058
RPL13A	1.42038e-06	-0.864834	0.957	0.914	0.0375791
PHLPP2	1.44091e-06	0.688124	0.171	0.011	0.0381222
BLNK	1.44301e-06	0.624831	0.129	0	0.0381778
WNT5B	1.44301e-06	0.632821	0.129	0	0.0381778
IGHG4	1.44301e-06	1.87484	0.129	0	0.0381778
RPS3A	1.58175e-06	-1.17906	0.8	0.777	0.0418483
HIVEP1	2.02272e-06	0.356904	0.214	0.029	0.0535152
TXNDC15	2.07206e-06	0.406046	0.229	0.034	0.0548205
IGHG3	2.07661e-06	1.62798	0.186	0.017	0.054941
DOCK11	2.17438e-06	0.738948	0.186	0.017	0.0575276
OSBPL9	2.24379e-06	0.748772	0.214	0.029	0.059364
TMEM205	2.27931e-06	0.357934	0.2	0.023	0.0603037
CUX1	2.32936e-06	0.418672	0.186	0.017	0.0616278
SUN1	2.56805e-06	0.636879	0.243	0.04	0.0679429
KLHL24	2.77806e-06	0.258293	0.257	0.046	0.0734993
AC009313.1	2.9314e-06	0.840206	0.243	0.04	0.0775561
RPL21	3.01229e-06	-0.894462	0.929	0.909	0.0796963
SEC61G	3.11948e-06	0.689788	0.6	0.24	0.082532
BFSP2	3.19521e-06	0.359279	0.143	0.006	0.0845357
ITGA6	3.28264e-06	0.576361	0.143	0.006	0.0868487
DMKN	3.39382e-06	0.439772	0.286	0.057	0.0897903
RUFY3	3.46442e-06	0.593358	0.143	0.006	0.0916581
MIR155HG	3.93623e-06	0.350694	0.271	0.051	0.104141
BIRC3	4.68682e-06	0.293495	0.414	0.12	0.123999
USP3-AS1	4.92812e-06	0.384053	0.329	0.08	0.130383
RPL11	5.33878e-06	-0.867256	0.9	0.834	0.141248
RPS6	5.69628e-06	-0.973634	0.914	0.846	0.150707
IGKV4-1	5.79762e-06	1.02766	0.114	0	0.153388
AC078883.1	5.79762e-06	0.563274	0.114	0	0.153388
TRAM2	5.79762e-06	0.405755	0.114	0	0.153388
ITGA8	5.79762e-06	0.388231	0.114	0	0.153388
AC104971.3	5.79762e-06	0.461711	0.114	0	0.153388
IGLV3-1	5.79762e-06	0.537833	0.114	0	0.153388
ADAM28	5.86831e-06	0.79256	0.171	0.017	0.155258
RPS27A	6.0112e-06	-0.781839	0.914	0.863	0.159038
TENT5C	6.24512e-06	0.378154	0.357	0.091	0.165227
RPL37A	6.89578e-06	-1.4054	0.814	0.754	0.182442
MYO1D	7.11996e-06	0.514894	0.329	0.086	0.188373
BMP6	7.15022e-06	0.50806	0.186	0.023	0.189173
MED13	7.46056e-06	0.439506	0.186	0.023	0.197384
TM2D1	7.62051e-06	0.547131	0.186	0.023	0.201616
BASP1	7.87155e-06	0.395329	0.171	0.017	0.208258
SELENOF	7.9496e-06	0.430891	0.343	0.091	0.210322
EVI5	7.95032e-06	0.475505	0.186	0.023	0.210342
GFPT1	7.95639e-06	0.485415	0.229	0.04	0.210502
AC005670.3	8.23263e-06	0.546025	0.171	0.017	0.217811
TXNDC11	8.47073e-06	0.437342	0.186	0.023	0.22411
CCDC167	8.54121e-06	0.330592	0.214	0.034	0.225975
ITCH	8.56392e-06	0.594577	0.229	0.04	0.226576
DMXL1	8.70606e-06	0.528272	0.214	0.034	0.230336
STRBP	8.87426e-06	0.633873	0.214	0.034	0.234786
FBXO33	9.02361e-06	0.356647	0.186	0.023	0.238738
FCHSD2	9.68121e-06	0.777142	0.3	0.074	0.256136
LMBRD1	9.91456e-06	0.456742	0.229	0.04	0.26231
COX7A1	1.08351e-05	-2.65616	0.029	0.274	0.286665
QPCT	1.08421e-05	0.361944	0.2	0.029	0.286849
SEC24A	1.12803e-05	0.351815	0.2	0.029	0.298442
CASC4	1.1851e-05	0.613741	0.129	0.006	0.313541
SIN3A	1.31841e-05	0.491219	0.129	0.006	0.348811
AL592429.2	1.3539e-05	0.29598	0.129	0.006	0.358202
POU2AF1	1.41998e-05	0.88565	0.143	0.011	0.375685
RPL37	1.44478e-05	-1.28039	0.786	0.709	0.382246
CYTOR	1.46722e-05	0.978803	0.329	0.091	0.388183
UBE2E2	1.61339e-05	0.435761	0.286	0.069	0.426854
BTG1	1.71214e-05	0.453999	0.729	0.291	0.45298
RPS26	1.74805e-05	-1.65702	0.529	0.611	0.462482
IRF4	1.85177e-05	0.496987	0.143	0.011	0.489922
CDS2	1.85177e-05	0.259757	0.143	0.011	0.489922
TMCO1	1.89063e-05	0.287335	0.271	0.063	0.500204
CADM1	1.89669e-05	0.602062	0.143	0.011	0.501808
AQP3	1.92685e-05	1.20618	0.229	0.046	0.509787
RPL19	2.07637e-05	-1.02547	0.871	0.783	0.549345
MTM1	2.087e-05	0.642897	0.143	0.011	0.552157
CISD2	2.10118e-05	0.440534	0.229	0.046	0.55591
DCUN1D1	2.13734e-05	0.489139	0.143	0.011	0.565477
FGFBP1	2.18884e-05	0.568115	0.143	0.011	0.579101
RALGPS2	2.20286e-05	0.654996	0.214	0.04	0.58281
NAGK	2.24152e-05	0.394784	0.143	0.011	0.593038
CHMP4B	2.27116e-05	0.441724	0.329	0.091	0.600881
ZBTB20	2.30214e-05	0.289808	0.457	0.154	0.609077
TEC	2.31968e-05	0.342989	0.1	0	0.613719
DCC	2.31968e-05	0.537836	0.1	0	0.613719
BCAS1	2.31968e-05	0.507607	0.1	0	0.613719
U62317.4	2.31968e-05	0.252693	0.1	0	0.613719
POLD4	2.40021e-05	0.531722	0.157	0.017	0.635024
IKZF3	2.40021e-05	0.309926	0.157	0.017	0.635024
RPL30	2.40894e-05	-0.994909	0.814	0.737	0.637333
ERGIC2	2.45363e-05	0.365272	0.157	0.017	0.649157
TP53INP1	2.60729e-05	0.566939	0.171	0.023	0.689811
BEX5	2.60729e-05	0.366118	0.171	0.023	0.689811
AC018682.1	2.63365e-05	0.539202	0.214	0.04	0.696784
RB1CC1	2.66154e-05	0.490448	0.171	0.023	0.704163
KIF22	2.79866e-05	0.435196	0.157	0.017	0.740442
RNF13	2.8308e-05	0.543134	0.171	0.023	0.748945
NFE2L3	2.88946e-05	0.322019	0.171	0.023	0.764464
RPS13	2.93449e-05	-0.967315	0.914	0.771	0.776377
FAAH2	3.0538e-05	0.308286	0.157	0.017	0.807944
ERBIN	3.21253e-05	0.280561	0.186	0.029	0.84994
ARL6IP1	3.74897e-05	0.347577	0.343	0.103	0.991866
UQCRB	4.11294e-05	-2.9323	0.286	0.469	1
AC064836.4	4.2515e-05	0.428002	0.114	0.006	1
HSH2D	4.2515e-05	0.377185	0.114	0.006	1
QKI	4.34633e-05	0.342187	0.329	0.097	1
STT3B	4.47114e-05	0.515072	0.257	0.063	1
HBB	4.62512e-05	-7.72261	0.014	0.234	1
CYP51A1	4.97859e-05	0.579814	0.114	0.006	1
RBM6	4.98844e-05	0.464541	0.271	0.069	1
AC239799.2	5.2461e-05	0.302175	0.114	0.006	1
DOCK4	5.2461e-05	0.301496	0.114	0.006	1
FAM30A	5.52635e-05	0.583313	0.129	0.011	1
TMEM258	6.0307e-05	0.311785	0.586	0.24	1
RPS24	6.36958e-05	-1.12516	0.829	0.737	1
C5orf56	6.83038e-05	0.472414	0.129	0.011	1
ARF6	6.87727e-05	0.302284	0.514	0.2	1
PABPC4	6.912e-05	0.521491	0.214	0.046	1
AREG	6.91577e-05	0.400539	0.243	0.057	1
ATF6	7.48924e-05	0.42398	0.229	0.051	1
RHBDD1	7.55102e-05	0.772099	0.143	0.017	1
WDR45	7.62497e-05	0.40811	0.2	0.04	1
ERAP1	7.67558e-05	0.39561	0.129	0.011	1
CNOT1	7.85608e-05	0.313602	0.129	0.011	1
SEC14L1	7.88245e-05	0.33785	0.143	0.017	1
S100A2	7.95623e-05	-0.769282	0.486	0.171	1
TXLNB	8.22919e-05	0.323903	0.129	0.011	1
SEC63	8.30784e-05	0.339035	0.2	0.04	1
RPL36A	8.31439e-05	-1.29378	0.771	0.72	1
UBALD2	8.50449e-05	0.634941	0.171	0.029	1
CDK2AP2	8.70493e-05	0.543546	0.271	0.074	1
CEP350	8.77997e-05	0.369218	0.186	0.034	1
TMED4	8.9612e-05	0.529796	0.143	0.017	1
UBE2D1	8.9612e-05	0.622823	0.143	0.017	1
SNX29	9.07913e-05	0.626934	0.157	0.023	1
VCPKMT	9.3422e-05	0.388107	0.171	0.029	1
ETV6	9.35616e-05	0.700377	0.243	0.063	1
TRIB1	9.44734e-05	0.251662	0.157	0.023	1
CDK6	9.51884e-05	0.448999	0.171	0.029	1
NDRG2	9.5961e-05	-2.15133	0.057	0.274	1
RPS12	9.60187e-05	-0.726493	0.914	0.829	1
PALM2-AKAP2	9.69863e-05	0.329304	0.171	0.029	1
DNAAF1	9.82963e-05	0.771448	0.157	0.023	1
LCORL	9.85741e-05	0.277242	0.186	0.034	1
IGHGP	0.000102265	0.292567	0.157	0.023	1
TMED5	0.000102574	0.252722	0.171	0.029	1
RPL23A	0.000125299	-0.799175	0.914	0.84	1
KRT15	0.000126789	-1.94113	0.071	0.297	1
RPL36AL	0.000141055	0.379833	0.7	0.326	1
RPL35A	0.000164962	-0.808048	0.886	0.811	1
ITPR2	0.000166937	0.854615	0.2	0.046	1
LINC02362	0.000172728	0.274667	0.1	0.006	1
KRT17	0.000179439	0.493275	0.271	0.08	1
PARP14	0.00018189	0.790064	0.1	0.006	1
C16orf74	0.00018189	0.290982	0.1	0.006	1
S100A1	0.000193558	-2.12062	0.043	0.246	1
EPSTI1	0.000201602	0.302039	0.1	0.006	1
ARID5A	0.000215086	0.305754	0.214	0.051	1
TMEM147	0.000215086	0.837643	0.214	0.051	1
SRSF9	0.000219884	0.437889	0.3	0.097	1
WDR70	0.000221247	0.668196	0.114	0.011	1
RPL32	0.000226746	-0.635081	0.914	0.88	1
SCARB2	0.00026546	0.256612	0.114	0.011	1
AC008014.1	0.00027942	0.258318	0.143	0.023	1
TMEM33	0.00028408	0.28018	0.114	0.011	1
AC106897.1	0.00028408	0.319487	0.114	0.011	1
SLC35F2	0.000286164	0.309873	0.157	0.029	1
USP48	0.000290015	0.270999	0.171	0.034	1
RUNX2	0.000290366	0.527636	0.143	0.023	1
SRGN	0.000293573	-0.416513	0.729	0.314	1
IRF2BP2	0.000293901	0.450371	0.186	0.04	1
ZBP1	0.000306515	0.294093	0.129	0.017	1
RBM47	0.00030754	0.295205	0.143	0.023	1
TCF25	0.000316083	0.432009	0.314	0.109	1
HIST1H4C	0.000325986	0.323477	0.129	0.017	1
RRAS2	0.000331921	0.266315	0.143	0.023	1
SOS2	0.00033994	0.354958	0.186	0.04	1
CREB3L2	0.000352191	0.332112	0.229	0.063	1
AZIN1	0.000355876	0.387681	0.214	0.057	1
FLI1	0.000361031	0.319693	0.129	0.017	1
RPL27A	0.000368823	-0.712651	0.914	0.76	1
SIAH2	0.000374232	0.280193	0.157	0.029	1
RSRP1	0.000391671	-0.259771	0.314	0.103	1
LAMP2	0.000405277	0.409184	0.214	0.057	1
FAM107B	0.000427706	-0.413826	0.257	0.074	1
RPL22	0.000437183	-1.33051	0.543	0.594	1
KRT8	0.000453864	-1.85367	0.043	0.229	1
TCF4	0.000463243	0.454541	0.271	0.086	1
SEL1L3	0.000476707	0.66399	0.186	0.046	1
RPL7	0.000496249	-0.83255	0.943	0.794	1
CNN3	0.000504873	-1.76761	0.043	0.223	1
TPD52L1	0.000570874	-1.76907	0.029	0.2	1
PRCP	0.000600211	0.464338	0.171	0.04	1
RPS25	0.000606288	-0.836336	0.857	0.743	1
RPL28	0.000615696	-0.853326	0.786	0.726	1
RPS27	0.00062078	-0.323359	0.986	0.96	1
SERP1	0.000645886	0.271572	0.543	0.251	1
PDK1	0.000657986	0.648838	0.157	0.034	1
SP100	0.000689397	0.445979	0.229	0.069	1
RANBP2	0.000742789	-0.38594	0.214	0.057	1
HADHB	0.000746032	-1.45968	0.014	0.171	1
SVIP	0.000752433	0.332866	0.243	0.074	1
RPL38	0.000754326	-0.850824	0.757	0.697	1
MAP4	0.000765358	-0.330387	0.271	0.086	1
TAGAP	0.00077584	0.372938	0.257	0.086	1
TRPC4AP	0.000792155	0.270633	0.1	0.011	1
SFT2D1	0.000823816	0.415603	0.2	0.057	1
PITPNB	0.000855964	0.640587	0.157	0.034	1
TMEM19	0.000865257	0.392475	0.1	0.011	1
MSI2	0.000872397	-0.40607	0.229	0.069	1
ADAM10	0.000882053	0.56022	0.143	0.029	1
CXCL3	0.00088427	0.670162	0.157	0.034	1
MEI1	0.000890336	0.382387	0.114	0.017	1
C11orf96	0.000898746	0.435015	0.157	0.034	1
MAPK1IP1L	0.000912935	0.370248	0.143	0.029	1
ZFAND2B	0.000921358	0.679538	0.129	0.023	1
SH3BP5	0.000923353	0.410937	0.214	0.063	1
CHD7	0.000924135	0.625556	0.1	0.011	1
TSPAN3	0.000924135	0.47645	0.1	0.011	1
PHACTR1	0.000944572	0.508636	0.1	0.011	1
LARP1B	0.000944817	0.429966	0.143	0.029	1
IGHG1	0.000945092	2.95598	0.114	0.017	1
NDUFB3	0.000953907	-1.66527	0.043	0.211	1
KRCC1	0.000964027	0.54164	0.114	0.017	1
TMEM131	0.000964027	0.50389	0.114	0.017	1
SLC41A2	0.000964027	0.48531	0.114	0.017	1
LIX1L	0.000965427	0.402452	0.1	0.011	1
NMT1	0.000973452	0.747679	0.129	0.023	1
TSPAN13	0.000983312	0.340772	0.114	0.017	1
CAMSAP2	0.000986708	0.452383	0.1	0.011	1
PLEKHG1	0.000986708	0.51894	0.1	0.011	1
RPS16	0.00100785	-1.06589	0.757	0.674	1
AC119674.1	0.00100842	0.529459	0.1	0.011	1
ATP9B	0.00100842	0.26839	0.1	0.011	1
TTC28	0.00100842	0.354309	0.1	0.011	1
CLIC2	0.00100842	0.499793	0.1	0.011	1
ARL8B	0.00102826	0.258468	0.129	0.023	1
TMEM263	0.00102909	0.272968	0.143	0.029	1
KDSR	0.00103058	0.319476	0.1	0.011	1
SUMF1	0.00105318	0.305548	0.1	0.011	1
ARFGEF2	0.00108592	0.382418	0.129	0.023	1
EMC10	0.00110579	0.396175	0.129	0.023	1
ANKRD10	0.001126	0.495803	0.129	0.023	1
CANX	0.00118679	0.252026	0.286	0.103	1
KRT18	0.0012068	-1.53776	0.057	0.234	1
PSMD7	0.00125109	0.254808	0.243	0.08	1
RPL24	0.00125448	-1.29099	0.686	0.617	1
RPL27	0.0012918	-1.23586	0.686	0.629	1
SMCHD1	0.00130101	-0.353396	0.371	0.143	1
ZBTB38	0.00133146	0.720484	0.186	0.051	1
RPL13	0.00136788	-0.429974	0.943	0.926	1
CD37	0.0014477	0.401061	0.186	0.051	1
CA6	0.00160461	-1.43085	0.014	0.16	1
RPL15	0.00161705	-0.677736	0.9	0.823	1
BTAF1	0.00165682	0.459146	0.171	0.046	1
ANXA1	0.00168367	-1.74779	0.171	0.343	1
TM4SF1	0.00188429	0.27598	0.171	0.046	1
RPL18A	0.00193417	-0.572766	0.957	0.891	1
LYN	0.00194117	0.380686	0.157	0.04	1
STAG1	0.00195372	-0.375332	0.343	0.131	1
ROCR	0.00195859	-1.19836	0	0.126	1
RPL14	0.00197966	-0.938545	0.871	0.697	1
HLA-E	0.00201708	-0.277932	0.5	0.211	1
TBC1D5	0.00206	0.385873	0.157	0.04	1
NXT1	0.00206	0.277098	0.157	0.04	1
KMT2C	0.00206517	-0.264459	0.314	0.12	1
PPP1R1B	0.0020887	-1.50784	0.043	0.2	1
C12orf75	0.00211905	0.882013	0.143	0.034	1
ITFG1	0.00215346	0.354467	0.157	0.04	1
PPIA	0.00218715	-1.81966	0.314	0.429	1
FBLN1	0.0022026	-1.59888	0.014	0.149	1
RAB11FIP1	0.00222048	0.743969	0.143	0.034	1
LPXN	0.00222048	0.294225	0.143	0.034	1
TMEM50A	0.00229747	-0.320597	0.286	0.103	1
RPS17	0.00231404	-0.675284	0.914	0.76	1
AC007384.1	0.00236263	0.642299	0.143	0.034	1
RPL6	0.00239796	-0.799855	0.843	0.709	1
HS2ST1	0.00242746	-0.280401	0.171	0.046	1
FHIT	0.00243679	0.366216	0.143	0.034	1
CLU	0.00243679	0.418969	0.143	0.034	1
GPSM3	0.00245796	0.378147	0.129	0.029	1
LGMN	0.00245796	0.346413	0.129	0.029	1
RBM33	0.00249377	0.279939	0.143	0.034	1
RGS1	0.00250477	0.733531	0.229	0.08	1
GPHN	0.00251982	0.276046	0.186	0.057	1
CXCL8	0.00253388	0.26111	0.3	0.12	1
TXNRD1	0.00273454	0.797219	0.114	0.023	1
TNFAIP8	0.00274691	0.330263	0.229	0.08	1
RPL41	0.00275999	-0.418153	1	0.989	1
RPL9	0.00281358	-0.854376	0.8	0.68	1
ALG5	0.0028272	0.288061	0.171	0.051	1
IFI27	0.0028467	0.609013	0.129	0.029	1
ALCAM	0.00294304	0.264108	0.186	0.057	1
CDKN1A	0.00307355	0.336777	0.214	0.074	1
ATRAID	0.0031033	-0.281525	0.2	0.063	1
PCF11	0.00313623	0.282204	0.129	0.029	1
AIG1	0.00317001	0.285603	0.114	0.023	1
PITPNA	0.00325317	0.394508	0.114	0.023	1
QDPR	0.00328444	-1.21602	0	0.114	1
FBXO7	0.00328444	-0.991393	0	0.114	1
AC025154.2	0.00328444	-1.05411	0	0.114	1
PGM3	0.00330968	0.373324	0.114	0.023	1
CA2	0.00332604	-1.24343	0.014	0.143	1
ADAM19	0.00336708	0.344841	0.114	0.023	1
MED30	0.00338004	0.315743	0.1	0.017	1
PIP5K1B	0.00338004	0.346705	0.1	0.017	1
AL050309.1	0.00338004	0.290587	0.1	0.017	1
SERTAD2	0.00342539	0.421801	0.114	0.023	1
DERL2	0.00350889	0.334846	0.1	0.017	1
TRRAP	0.00371055	0.320713	0.1	0.017	1
IRF8	0.00371055	0.366413	0.1	0.017	1
TUBA1A	0.00379594	-1.50889	0.014	0.137	1
BEX3	0.0039007	-1.21643	0.029	0.16	1
AKR1C1	0.00398846	-1.50429	0.029	0.16	1
PTPRC	0.00409865	-2.23366	0.143	0.286	1
RPS19BP1	0.00414511	-0.303795	0.271	0.103	1
AQP5	0.00419696	-1.5661	0.043	0.189	1
GAPDH	0.00420828	-2.13622	0.671	0.6	1
MCTS1	0.00454199	0.385743	0.186	0.063	1
RBM25	0.00465468	-0.39255	0.229	0.08	1
LY6D	0.00469908	0.437684	0.157	0.046	1
ITM2B	0.00479874	-0.376189	0.543	0.246	1
ATP5MC3	0.00484995	-2.35213	0.271	0.377	1
CITED2	0.0048657	-0.321122	0.214	0.074	1
ARID2	0.00492069	-0.287464	0.214	0.074	1
LYPD3	0.00509205	0.260165	0.157	0.046	1
SGK1	0.00512372	0.265604	0.186	0.063	1
ZNF638	0.00515419	0.339344	0.143	0.04	1
NCALD	0.00526051	-1.24665	0.043	0.177	1
DENND1B	0.00532158	-0.299892	0.214	0.074	1
BCL11B	0.0054022	-1.94953	0.057	0.189	1
RPL35	0.00541436	-0.459334	0.914	0.8	1
SH3YL1	0.00552972	-1.32636	0.043	0.171	1
AFTPH	0.00563669	0.260115	0.186	0.063	1
EPB41	0.00576253	0.34824	0.143	0.04	1
NOTCH2	0.00584296	0.320081	0.143	0.04	1
MPHOSPH8	0.00595262	0.449439	0.171	0.057	1
NCK1	0.00596829	-0.377338	0.157	0.046	1
ROCK2	0.00604712	-0.29221	0.157	0.046	1
SNX9	0.00605134	0.265133	0.186	0.063	1
PRKCH	0.00607794	-1.70315	0.029	0.149	1
ARHGAP15	0.00618594	-1.82189	0.071	0.206	1
TRAC	0.00627501	-1.44045	0.014	0.126	1
NDUFS2	0.00635055	-1.15834	0.014	0.126	1
CD99	0.00681143	-0.381018	0.471	0.223	1
KDM4C	0.00692919	0.714569	0.157	0.051	1
RALGAPA1	0.0071645	-0.263745	0.214	0.08	1
PPP1CC	0.00720812	0.314837	0.229	0.091	1
SNORC	0.00728259	-1.38849	0.043	0.171	1
UBR5	0.0073765	-0.305168	0.229	0.086	1
UBE2B	0.00743151	-0.280548	0.329	0.143	1
SIPA1L3	0.00749708	0.257622	0.114	0.029	1
RPS6KA5	0.00763933	-0.333748	0.186	0.063	1
PNISR	0.00765715	-0.471354	0.3	0.126	1
CCDC88C	0.00768668	-0.377523	0.229	0.086	1
CHD2	0.007728	-0.433281	0.486	0.223	1
TOMM7	0.00787622	-1.53663	0.429	0.469	1
DNAJB14	0.00796926	0.371428	0.114	0.029	1
PPP2R5E	0.00801308	0.293455	0.186	0.069	1
GSTA4	0.00815084	-0.990452	0.014	0.12	1
THEMIS	0.00824831	-1.56519	0.014	0.12	1
PPP1R10	0.00825815	-0.27818	0.129	0.034	1
GAB2	0.00825815	-0.341615	0.129	0.034	1
ARHGAP26	0.00837274	-0.323751	0.186	0.063	1
CCL3	0.00856912	-0.474437	0.157	0.051	1
NDUFB10	0.00858869	-1.49323	0.114	0.246	1
UQCRFS1	0.0087245	-1.36032	0.086	0.217	1
PTK2B	0.00872755	0.330653	0.114	0.029	1
RPL17	0.00876709	-0.700617	0.9	0.766	1
ATP5F1B	0.0087761	-2.07775	0.286	0.377	1
NFKBIB	0.00880531	0.314058	0.1	0.023	1
PDLIM4	0.00916497	-0.93068	0.057	0.189	1
MIA2	0.00954967	-0.318933	0.114	0.029	1
CLIP1	0.00954992	0.262082	0.1	0.023	1
PPDPF	0.00957332	-2.06195	0.457	0.469	1
ADM	0.0101855	-0.49806	0.1	0.023	1
PRKD2	0.0101855	0.323675	0.1	0.023	1
COX8A	0.0104639	-1.85279	0.243	0.349	1
FXYD3	0.0106221	-1.42851	0.114	0.246	1
LGALS3	0.0106879	-1.16288	0.243	0.371	1
DHX15	0.0107088	0.363729	0.143	0.046	1
PSMC4	0.010983	0.291956	0.143	0.046	1
RPS23	0.0111766	-0.571719	0.914	0.749	1
CHCHD10	0.0111836	-2.1564	0.2	0.314	1
PYCARD	0.0112635	0.257826	0.143	0.046	1
DBI	0.01131	-2.03467	0.314	0.4	1
NCOA2	0.0113471	-0.629763	0.271	0.114	1
TPM2	0.0113488	-1.18251	0.014	0.114	1
SLC3A2	0.0113961	-0.652075	0.229	0.091	1
EIF4E	0.012216	0.298771	0.3	0.143	1
YY1	0.0124233	0.391776	0.129	0.04	1
AKAP13	0.0127075	-0.276098	0.386	0.183	1
SPINT1-AS1	0.0127502	-0.874887	0.014	0.114	1
G0S2	0.0130419	0.291381	0.171	0.063	1
HBP1	0.0131171	-0.321381	0.186	0.069	1
TPT1	0.0131748	-0.759814	0.729	0.629	1
ETFB	0.0132808	-1.32777	0.114	0.246	1
EEF1D	0.0133525	0.29058	0.786	0.44	1
FAM200B	0.013706	-0.917113	0.014	0.109	1
JAML	0.0138676	-1.38402	0.014	0.109	1
STAC2	0.0138676	-1.02603	0.014	0.109	1
UBE2H	0.0139523	-0.462601	0.257	0.109	1
RPL34	0.0140586	-0.375663	0.971	0.926	1
ZEB2	0.0145266	0.308399	0.129	0.04	1
STMN1	0.0145309	-1.03654	0.014	0.109	1
ATP5PF	0.0145666	-1.68356	0.186	0.297	1
IQGAP2	0.0145824	-0.384515	0.186	0.069	1
CD69	0.0146828	-1.80578	0.043	0.149	1
SCOC	0.0146828	-1.0837	0.043	0.149	1
RGS2	0.0148301	-0.325002	0.2	0.08	1
RNF149	0.015317	-0.279342	0.257	0.114	1
PPP1R15B	0.0153814	0.478426	0.114	0.034	1
SKAP1	0.0155732	-1.69335	0.043	0.149	1
RPL36	0.0158598	-0.596499	0.9	0.771	1
PTPN6	0.0162421	0.333764	0.114	0.034	1
FAM126B	0.0165131	-0.323274	0.129	0.04	1
PHLDA2	0.0165131	-0.417347	0.129	0.04	1
EXOC6B	0.0167607	-0.326126	0.171	0.063	1
FLNA	0.0170708	-1.47773	0.029	0.126	1
TESC	0.0173296	-1.08731	0.043	0.149	1
EPC1	0.0174111	-0.633935	0.214	0.086	1
CELF2	0.0175076	-0.354588	0.3	0.137	1
POLR2G	0.017617	-0.928189	0.029	0.126	1
NACA	0.0176469	-1.0383	0.643	0.571	1
TMEM141	0.0177464	-0.908084	0.014	0.103	1
LMAN1	0.017915	-0.292248	0.157	0.057	1
EIF2S3	0.017915	-0.388919	0.157	0.057	1
C6orf62	0.017954	-1.02644	0.014	0.103	1
MDFIC	0.0180842	-0.554643	0.214	0.086	1
COX6C	0.0181436	-1.74258	0.4	0.429	1
TET3	0.0188309	0.254295	0.114	0.034	1
TUBA1C	0.0188309	0.250442	0.114	0.034	1
MT1X	0.0189542	-1.86975	0.086	0.2	1
ATP5F1A	0.0190661	-2.23447	0.171	0.274	1
UQCRC2	0.0191108	-1.17607	0.1	0.217	1
YWHAZ	0.019291	-0.269395	0.343	0.166	1
MYL6	0.0194354	-0.901755	0.729	0.64	1
PIM3	0.0195248	-0.40639	0.2	0.08	1
TSC22D2	0.0195496	0.30785	0.171	0.069	1
PDIA3	0.019584	-0.396856	0.286	0.131	1
GSN	0.0203902	-1.84836	0.214	0.314	1
CNOT7	0.0204251	0.250617	0.1	0.029	1
FUNDC2	0.0209337	-0.266415	0.114	0.034	1
RPL23	0.020957	-0.744954	0.643	0.589	1
H1F0	0.0209714	-0.949347	0.043	0.149	1
TMED3	0.0213105	0.280992	0.1	0.029	1
PRDX3	0.021496	-1.41578	0.086	0.194	1
SNHG15	0.0215903	-0.469958	0.157	0.057	1
HSPH1	0.021688	-0.351086	0.271	0.126	1
LPAR6	0.0218686	-1.53573	0.071	0.177	1
MARK3	0.0220157	-0.523099	0.186	0.074	1
INPP4B	0.0220575	-1.66017	0.029	0.12	1
HDDC2	0.0221145	-0.874469	0.043	0.143	1
GRK5	0.022198	-0.409804	0.143	0.051	1
CLTB	0.0224271	-0.444255	0.286	0.131	1
PKM	0.0224949	-1.42192	0.271	0.36	1
PRDM2	0.0224951	-0.94711	0.357	0.166	1
SLC25A3	0.0228935	-1.61855	0.2	0.297	1
MYL12B	0.0229398	-1.45218	0.186	0.291	1
FBXO11	0.0231717	-0.621425	0.343	0.166	1
LDHA	0.0234705	-1.83588	0.4	0.446	1
RIPOR2	0.0237116	-1.36	0.029	0.12	1
RHEB	0.024386	-0.490848	0.357	0.171	1
ROPN1B	0.0244529	-0.955096	0.029	0.12	1
RPL5	0.0246078	-0.805657	0.771	0.634	1
RPS15	0.0249636	-0.448837	0.929	0.834	1
ATP6V0E1	0.0250752	-0.304245	0.443	0.223	1
S100A6	0.0257908	-1.07085	0.8	0.674	1
CENPX	0.0258682	-0.999212	0.043	0.137	1
DCXR	0.0259225	-1.3403	0.1	0.206	1
SERF2	0.026165	-0.924876	0.771	0.617	1
KTN1	0.0268407	-0.622189	0.286	0.131	1
SDHC	0.0268554	-1.17333	0.071	0.171	1
RPS20	0.0277201	-0.677925	0.786	0.651	1
FKBP4	0.0280672	-0.864146	0.057	0.16	1
BIRC2	0.0281204	-0.452727	0.171	0.069	1
MRTFA	0.0281204	-0.471905	0.171	0.069	1
COL1A2	0.0283719	-1.41292	0.129	0.234	1
CAMK4	0.0284483	-1.41098	0.029	0.114	1
RNF5	0.0284483	-1.01809	0.029	0.114	1
SPAG9	0.0288315	-0.296843	0.2	0.086	1
CCDC107	0.0289625	-0.33851	0.171	0.069	1
NDUFC1	0.0292518	-1.47757	0.157	0.257	1
SUCLG1	0.0293334	-0.829366	0.029	0.114	1
NDUFA6	0.029342	-1.86758	0.2	0.286	1
RHOC	0.0300764	-0.87635	0.057	0.16	1
NDUFA4	0.03009	-1.50699	0.414	0.446	1
MRPL33	0.030627	-1.39603	0.086	0.183	1
FKBP1A	0.0306875	-1.12451	0.057	0.154	1
ERH	0.031071	-1.33083	0.186	0.286	1
HNRNPA1	0.0316061	-1.26672	0.357	0.411	1
RPL12	0.0319637	-0.430281	0.929	0.8	1
NFAT5	0.0322079	-0.262464	0.214	0.097	1
SLIRP	0.0325007	-1.55083	0.171	0.263	1
GPX4	0.0325102	-1.28877	0.4	0.429	1
GPCPD1	0.0328755	-0.550549	0.129	0.046	1
LRRC26	0.0331148	-0.82084	0.029	0.114	1
TMEM50B	0.0334479	-0.476394	0.157	0.063	1
CCDC91	0.033731	-0.428519	0.229	0.103	1
HERC1	0.0337839	-0.379917	0.157	0.063	1
UXT	0.0338086	-0.392498	0.343	0.171	1
OGA	0.0338904	-0.268528	0.214	0.097	1
HSP90AA1	0.0339233	-0.305128	0.8	0.457	1
ID4	0.0344594	-1.01812	0.043	0.131	1
S100A10	0.0348275	-1.19626	0.471	0.491	1
SMIM14	0.036542	0.671721	0.1	0.034	1
IL6ST	0.0367354	-0.312364	0.186	0.08	1
OCIAD1	0.038172	-0.254614	0.2	0.091	1
HBA2	0.0385092	-6.05426	0.029	0.109	1
HLA-DRB1	0.0386955	-1.20705	0.129	0.234	1
NDUFS4	0.0390643	-0.985917	0.071	0.166	1
BRD2	0.0392916	-0.379665	0.229	0.109	1
PPP1R2	0.0393598	-0.421081	0.257	0.126	1
BAZ1A	0.039463	-0.551	0.186	0.08	1
KHDRBS1	0.0398327	-0.294834	0.2	0.091	1
COX6A1	0.0403981	-1.40923	0.386	0.411	1
DDIT4	0.0408808	-0.43345	0.314	0.16	1
SELENOP	0.040886	-1.04231	0.086	0.183	1
TM9SF3	0.0411693	-0.312146	0.171	0.074	1
ISCU	0.0414755	-0.679277	0.429	0.229	1
ID3	0.0415477	0.290567	0.171	0.074	1
P4HA1	0.0417298	-0.257747	0.143	0.057	1
IMP4	0.04173	-0.299472	0.143	0.057	1
ATF2	0.04173	-0.342093	0.143	0.057	1
KRT1	0.041797	0.258009	0.186	0.086	1
ALKBH7	0.0419061	-0.268901	0.2	0.091	1
RPL10A	0.0428582	-0.784286	0.771	0.634	1
PPP6R3	0.0429766	-0.271526	0.2	0.091	1
NOP58	0.0433385	-0.604866	0.2	0.091	1
ANAPC5	0.0433385	-0.269806	0.2	0.091	1
ATG12	0.0434951	0.290071	0.1	0.034	1
MCTP1	0.0435634	0.382406	0.129	0.051	1
EVI2B	0.0436148	-0.323869	0.214	0.103	1
VDAC2	0.043861	-1.38178	0.129	0.217	1
RAPGEF6	0.0444397	-0.528279	0.2	0.091	1
RYBP	0.0450879	-0.397291	0.171	0.074	1
MT2A	0.0454853	-1.5503	0.214	0.297	1
COX7B	0.0464833	-1.78815	0.286	0.343	1
LINC01619	0.0467042	-0.458581	0.229	0.109	1
LSM5	0.0469577	0.515902	0.157	0.074	1
CETN2	0.0470588	-0.864473	0.029	0.103	1
GOT1	0.0475276	-0.98302	0.029	0.103	1
SELENOM	0.0477958	-0.398425	0.343	0.177	1
N4BP2L2	0.0479101	-0.438282	0.243	0.12	1
DDX17	0.0479302	0.27342	0.2	0.097	1
IMPDH2	0.0480001	-0.772264	0.029	0.103	1
CRIP2	0.048477	-1.20878	0.029	0.103	1
SNX17	0.0491197	-0.261731	0.1	0.034	1
ATP5F1C	0.0498758	-1.65603	0.186	0.263	1
ELF2	0.0498886	-0.279885	0.129	0.051	1
RANBP9	0.0501802	0.358899	0.143	0.063	1
MDH2	0.0513216	-1.17957	0.1	0.189	1
ENO1	0.051542	-1.58213	0.271	0.337	1
JARID2	0.0526229	-0.405774	0.186	0.086	1
CXCR4	0.053884	-0.487052	0.314	0.166	1
MKLN1	0.0548598	-0.372784	0.229	0.114	1
PTP4A2	0.0557809	-0.325344	0.157	0.069	1
ITSN2	0.0557842	-0.40736	0.186	0.086	1
NFE2L2	0.0559217	-0.483835	0.243	0.12	1
UMAD1	0.0563938	-0.253845	0.129	0.051	1
LCP1	0.056562	-1.47141	0.071	0.154	1
SNRPD1	0.0567162	-1.06276	0.057	0.137	1
EPB41L2	0.0569664	-0.347529	0.129	0.051	1
ZNF207	0.0573136	-0.505775	0.157	0.069	1
APP	0.0573136	-0.353908	0.157	0.069	1
PPP1CB	0.0576094	-1.1384	0.257	0.343	1
NINJ1	0.057736	-0.869944	0.043	0.12	1
KRT19	0.0577623	-0.969208	0.071	0.166	1
CMPK1	0.0582569	-1.46074	0.2	0.269	1
FTL	0.0584419	0.255575	0.9	0.709	1
MXI1	0.0594114	-0.374635	0.157	0.069	1
NDUFB9	0.0594656	-1.03502	0.129	0.217	1
MRPL23	0.0608839	-0.287275	0.2	0.097	1
RACK1	0.0609042	-0.73824	0.729	0.583	1
HEXB	0.061191	-0.271883	0.143	0.063	1
NIPSNAP2	0.0620755	-0.838929	0.057	0.137	1
CMTM6	0.0632986	-0.470658	0.171	0.08	1
GRN	0.0635002	-0.256124	0.143	0.063	1
MORF4L1	0.0635011	-1.06111	0.314	0.371	1
KDM6A	0.0638313	-0.288009	0.171	0.08	1
WSB1	0.063985	-0.767891	0.257	0.131	1
MTDH	0.0652936	-0.608361	0.2	0.097	1
CCL21	0.0653466	-0.507509	0.114	0.046	1
NDUFB11	0.0660174	-0.418249	0.4	0.217	1
KRT7	0.0661869	-1.04056	0.1	0.189	1
RNASET2	0.0665515	-0.332354	0.171	0.08	1
FAM177A1	0.0665926	-0.391507	0.214	0.109	1
CD59	0.0666729	-0.417405	0.357	0.2	1
SDHD	0.0667174	-1.09871	0.057	0.131	1
TXNDC12	0.0667193	-0.296258	0.114	0.046	1
PPP1R16B	0.0678533	-1.21956	0.043	0.114	1
ATP5F1E	0.0684874	-1.20004	0.6	0.514	1
SNHG29	0.0685827	-1.3752	0.571	0.503	1
HECTD1	0.0688228	-0.355361	0.114	0.046	1
SON	0.068855	-0.378158	0.329	0.183	1
DCTN6	0.0690501	-0.882863	0.043	0.114	1
AUP1	0.0693662	-0.605153	0.171	0.08	1
GNAS	0.0693885	-0.463562	0.4	0.223	1
LINC00513	0.0694821	-1.07945	0.343	0.177	1
ESD	0.0701005	-0.734577	0.071	0.154	1
FOXN3	0.0701288	-0.876188	0.343	0.183	1
SLAMF1	0.0702241	-0.323509	0.143	0.063	1
PAM	0.0705192	-0.354545	0.171	0.08	1
NR3C1	0.0707869	-0.835038	0.314	0.166	1
DEK	0.0708776	-0.991668	0.043	0.114	1
ATP5MF	0.0709159	-1.10746	0.314	0.366	1
CCNL1	0.0710208	-0.479074	0.3	0.16	1
SELENOW	0.0717346	-0.894958	0.171	0.263	1
WHAMM	0.0721403	0.358309	0.1	0.04	1
IGFBP7	0.0721447	-1.36919	0.143	0.223	1
RPS4X	0.0724648	-0.334383	0.9	0.806	1
COL1A1	0.0730998	-1.39087	0.086	0.166	1
SNU13	0.0754244	-0.452094	0.429	0.246	1
GNG10	0.0759246	-0.863371	0.057	0.131	1
EPB41L4A-AS1	0.076081	-0.286891	0.157	0.074	1
REXO2	0.0761844	-1.23545	0.114	0.194	1
IGFBP5	0.0765996	-0.88635	0.043	0.114	1
ARIH1	0.0767137	-0.290248	0.271	0.149	1
G3BP1	0.0777039	-0.258459	0.129	0.057	1
EID1	0.0777066	-1.12989	0.114	0.194	1
PEBP1	0.0784374	-2.12694	0.3	0.331	1
ROMO1	0.0784569	-0.566654	0.371	0.2	1
LRRC59	0.0791634	-0.252913	0.129	0.057	1
TPI1	0.0794959	-1.06802	0.414	0.44	1
WWOX	0.0800194	-0.318166	0.229	0.12	1
NUDC	0.0801097	-0.477873	0.186	0.091	1
DCN	0.0803898	-1.77866	0.271	0.32	1
TCEAL4	0.0806194	-0.642733	0.043	0.114	1
CSRP1	0.0806494	-1.20187	0.1	0.177	1
TBC1D22A	0.0813944	-0.353992	0.129	0.057	1
TSTD1	0.081766	-0.391116	0.271	0.149	1
MAP3K2	0.0820219	-0.623011	0.157	0.074	1
TMEM165	0.0820222	-0.262437	0.157	0.074	1
MAP3K5	0.0820869	-0.310241	0.1	0.04	1
MTCH1	0.0822348	-0.964589	0.071	0.149	1
FXYD5	0.0827097	-0.642426	0.286	0.154	1
DNAAF2	0.083848	-0.266348	0.1	0.04	1
PDHA1	0.0839358	-0.880744	0.043	0.109	1
PPA1	0.08472	-1.16512	0.143	0.223	1
VCP	0.0855689	-0.476921	0.2	0.103	1
SPPL3	0.0855942	0.276672	0.114	0.051	1
SLC25A39	0.0861216	-0.706035	0.043	0.109	1
RAB5C	0.0862484	-1.19937	0.071	0.143	1
MAPK8	0.086547	-0.337278	0.1	0.04	1
SRSF5	0.0868807	-1.06042	0.1	0.177	1
ANXA6	0.0868986	-0.436939	0.157	0.074	1
OAT	0.0876043	-0.899635	0.043	0.109	1
RPL39	0.088266	-0.451742	0.929	0.806	1
POLR2K	0.0883731	-0.941585	0.057	0.126	1
COPB1	0.0883948	-0.458622	0.129	0.057	1
NDUFV2	0.0889082	-1.12801	0.157	0.234	1
CSTB	0.0889083	-0.774162	0.314	0.171	1
SAMD8	0.0893156	-0.305261	0.1	0.04	1
ATP6V0D1	0.0893156	-0.293701	0.1	0.04	1
USP15	0.0901657	-0.463387	0.243	0.131	1
DYNLT1	0.0901673	-1.3756	0.1	0.171	1
PPP2CA	0.0919555	-0.396845	0.2	0.103	1
S100A13	0.0920067	-1.21071	0.1	0.171	1
GNAQ	0.092176	-0.868044	0.043	0.109	1
COX7C	0.0942291	-1.70315	0.571	0.48	1
SNHG16	0.0949258	-1.04849	0.071	0.143	1
BTBD9	0.0967048	-0.636847	0.171	0.086	1
ANXA2	0.0970429	-0.612206	0.543	0.314	1
WDR26	0.0989366	-0.498863	0.171	0.086	1
NDUFS6	0.0993624	-1.14115	0.157	0.229	1
PITPNC1	0.100119	-0.562041	0.2	0.103	1
ZFP36L2	0.100585	-0.926711	0.471	0.263	1
TTC3	0.100629	-0.558055	0.243	0.131	1
HSPB1	0.101143	0.259734	0.571	0.383	1
H2AFV	0.101209	-0.693308	0.171	0.086	1
MIEN1	0.102066	-0.913117	0.071	0.143	1
SCP2	0.102544	-1.09714	0.129	0.2	1
SNHG6	0.103027	-1.01068	0.229	0.291	1
SNHG8	0.103402	-1.19501	0.143	0.217	1
AP2M1	0.103952	-0.987218	0.086	0.154	1
H3F3A	0.105026	-1.08587	0.471	0.451	1
MPZL3	0.105198	-1.38316	0.057	0.12	1
GMDS	0.105224	-0.27357	0.214	0.114	1
MT-CO1	0.105321	-1.12745	0.871	0.657	1
NDUFA5	0.105865	-0.984911	0.143	0.217	1
CAVIN1	0.106116	-1.27758	0.086	0.154	1
SSB	0.107152	-1.02044	0.043	0.103	1
SNX6	0.107152	-0.938673	0.043	0.103	1
OGDH	0.107312	-0.271791	0.114	0.051	1
RPS28	0.107477	-0.39673	0.914	0.811	1
NGRN	0.108051	-0.758189	0.043	0.103	1
TLE5	0.108851	-0.669648	0.071	0.143	1
SRP9	0.108935	-0.968577	0.2	0.274	1
ADGRE5	0.109087	-0.74285	0.171	0.086	1
PRDX6	0.109979	-1.30278	0.129	0.194	1
MRPL57	0.110184	-0.921027	0.057	0.12	1
MDH1	0.110503	-1.25607	0.1	0.166	1
RPL29	0.110845	-0.597242	0.871	0.68	1
SNHG3	0.110846	0.344704	0.1	0.046	1
METTL9	0.111032	-0.944554	0.057	0.12	1
RBPJ	0.111039	-1.15817	0.071	0.137	1
BRK1	0.111272	-1.37584	0.2	0.257	1
BRAF	0.111448	-0.554036	0.229	0.126	1
CFL1	0.112627	-1.10327	0.457	0.429	1
SGMS1	0.113373	-0.381125	0.114	0.051	1
MTIF3	0.113451	-0.986963	0.071	0.137	1
RPL8	0.114789	-0.603938	0.943	0.726	1
EEF1G	0.115783	-0.609543	0.757	0.611	1
RPS15A	0.115814	-0.332561	0.9	0.749	1
LEPROTL1	0.116731	-1.20179	0.071	0.137	1
PDCD4	0.116815	-1.53997	0.229	0.28	1
PFDN1	0.117368	-0.588873	0.043	0.103	1
G3BP2	0.117556	-0.257695	0.186	0.103	1
SH3BGRL3	0.118904	-0.903026	0.343	0.383	1
OCIAD2	0.119356	-0.391818	0.157	0.08	1
ADIRF	0.120982	-1.63522	0.3	0.331	1
CHST11	0.121468	-0.663225	0.2	0.109	1
SERPINB2	0.12247	-0.327996	0.129	0.063	1
TPD52	0.122494	-0.332996	0.4	0.24	1
FYN	0.122953	-2.41382	0.171	0.223	1
RALY	0.123914	-0.392068	0.2	0.109	1
VIM	0.12394	-0.451346	0.757	0.44	1
YWHAQ	0.124122	-0.953806	0.143	0.211	1
MED4	0.124257	-0.758666	0.043	0.103	1
TRMT112	0.124283	-0.560977	0.329	0.189	1
AHR	0.125171	-1.50348	0.071	0.131	1
MIB1	0.126592	-0.342913	0.129	0.063	1
SOS1	0.126941	-0.698165	0.186	0.097	1
GPATCH8	0.127595	-0.371566	0.186	0.103	1
DLG1	0.127685	-0.424256	0.157	0.08	1
SF3B2	0.12942	-0.261181	0.143	0.074	1
DST	0.129681	-0.367254	0.171	0.091	1
RABIF	0.13034	-0.372402	0.1	0.046	1
TNPO3	0.13034	-0.293978	0.1	0.046	1
ATP5MC2	0.131472	-1.26461	0.471	0.423	1
ASXL1	0.131519	-0.521294	0.171	0.091	1
SUCLG2	0.132016	-0.751399	0.057	0.12	1
NDUFS7	0.133313	-1.19878	0.143	0.206	1
REV3L	0.134315	-0.268477	0.171	0.091	1
DPP7	0.135508	-0.395109	0.143	0.074	1
RPS7	0.136039	-0.403457	0.829	0.68	1
RALA	0.137823	-0.46042	0.1	0.046	1
RFX7	0.139101	-0.254976	0.1	0.046	1
SERTAD1	0.139102	-0.276096	0.1	0.046	1
ATP5IF1	0.139718	-1.38353	0.229	0.269	1
SAP18	0.140467	-1.39655	0.243	0.286	1
EIF2A	0.141017	-0.348878	0.171	0.091	1
LYPLA1	0.141017	-0.793529	0.071	0.131	1
PRPF4B	0.141687	-0.286633	0.1	0.046	1
LUM	0.141687	-0.445881	0.1	0.046	1
ATP1B1	0.142037	-1.09947	0.057	0.114	1
ALDOA	0.142057	-0.99345	0.114	0.183	1
CAP1	0.14309	-0.986808	0.057	0.114	1
EEF2	0.143255	-1.07024	0.414	0.394	1
TRAPPC1	0.143967	-0.295156	0.143	0.074	1
SUCO	0.144308	-0.432544	0.1	0.046	1
ATXN2	0.144308	-0.401228	0.1	0.046	1
IER3	0.145059	-0.42278	0.243	0.143	1
NDUFB8	0.146201	-1.38091	0.214	0.257	1
SEPTIN7	0.146315	-0.673263	0.114	0.183	1
DYNLL1	0.147144	-0.253599	0.429	0.269	1
TNFRSF18	0.148044	-0.464597	0.157	0.086	1
MT-ND1	0.148063	-1.3027	0.514	0.451	1
DSTN	0.148461	-1.30786	0.4	0.389	1
MRPS24	0.148867	-0.295384	0.257	0.154	1
RBMS1	0.149172	-1.37708	0.086	0.143	1
NDUFB5	0.150149	-1.08194	0.086	0.143	1
UQCRC1	0.150892	-0.956053	0.1	0.16	1
HLA-A	0.151225	-1.59132	0.386	0.377	1
DUSP1	0.154485	-0.674916	0.329	0.371	1
VAMP5	0.156103	-0.288148	0.114	0.057	1
NHP2	0.15611	-0.938603	0.086	0.143	1
DLEU1	0.156567	-1.3826	0.1	0.16	1
RHOB	0.157394	-0.301861	0.114	0.057	1
SPTBN1	0.158694	-0.257874	0.114	0.057	1
SEPTIN2	0.159692	-0.318603	0.2	0.114	1
ATRX	0.159898	-0.495731	0.157	0.086	1
MAP2K3	0.160001	-0.317573	0.114	0.057	1
HNRNPU	0.161194	-1.32851	0.157	0.211	1
HLA-DQB1	0.16193	-0.807629	0.057	0.114	1
LAMTOR2	0.161939	-1.17139	0.071	0.126	1
MBP	0.162249	-1.10711	0.086	0.143	1
RPS2	0.162795	-0.253654	0.943	0.829	1
CWC15	0.164471	-1.04078	0.057	0.109	1
SIK3	0.164473	-0.423413	0.429	0.257	1
PDXDC1	0.164829	-0.306113	0.171	0.097	1
PHB	0.165272	-0.741606	0.114	0.183	1
EEF1B2	0.165909	-0.330212	0.5	0.309	1
ARID1B	0.165913	-0.697022	0.186	0.103	1
PSMA6	0.166442	-0.887645	0.086	0.143	1
WDFY2	0.166662	-0.319649	0.114	0.057	1
PLAUR	0.166662	-0.384272	0.114	0.057	1
EML4	0.167101	-1.82013	0.171	0.217	1
PPP1R7	0.168093	-1.00774	0.057	0.109	1
RGCC	0.170877	-0.544649	0.271	0.166	1
CKB	0.171797	-0.898248	0.086	0.143	1
RUNX3	0.173238	-1.30712	0.071	0.126	1
NDUFAF3	0.173238	-0.886007	0.071	0.126	1
RAB7A	0.174505	-0.341929	0.271	0.166	1
VDAC1	0.174505	-1.16159	0.157	0.211	1
JTB	0.175427	-0.533254	0.214	0.126	1
ATP5PO	0.175541	-1.25247	0.257	0.291	1
LMNA	0.1757	-0.366656	0.6	0.366	1
NDUFS5	0.17581	-1.17369	0.329	0.343	1
CAPZA2	0.177797	-0.505414	0.286	0.171	1
DIAPH1	0.178197	-0.616866	0.171	0.097	1
UBE2I	0.178197	-0.415832	0.171	0.097	1
TUT4	0.180289	-0.262452	0.129	0.069	1
CALD1	0.180597	-0.988297	0.057	0.109	1
ZNHIT1	0.182694	-0.812263	0.071	0.126	1
GYPC	0.182827	-0.542466	0.171	0.097	1
TGFB1	0.182827	-0.50127	0.171	0.097	1
IGFBP6	0.182977	-0.477432	0.129	0.069	1
ANXA5	0.183824	-1.01296	0.157	0.211	1
GNAI3	0.183999	-0.367812	0.171	0.097	1
FAF1	0.184332	-0.436603	0.129	0.069	1
TIMM8B	0.185323	-1.21022	0.114	0.166	1
NEK7	0.186425	-0.348594	0.143	0.08	1
MRPS6	0.186845	-0.382749	0.2	0.12	1
IL32	0.187001	-1.25627	0.086	0.137	1
ISCA1	0.187064	-0.278209	0.129	0.069	1
HMGN2	0.187654	-0.449571	0.271	0.166	1
KMT2E	0.187808	-0.598942	0.371	0.229	1
SSBP1	0.188175	-0.973177	0.086	0.137	1
DECR1	0.188795	-0.724576	0.071	0.126	1
PIP4K2A	0.189135	-1.03432	0.1	0.154	1
SOD2	0.190942	-0.748175	0.4	0.411	1
DDX18	0.192406	-0.483897	0.186	0.109	1
SCFD1	0.192955	-0.49331	0.143	0.08	1
MAP2K1	0.193501	-0.420099	0.2	0.12	1
NDUFAB1	0.193649	-1.03793	0.1	0.154	1
ARL6IP4	0.19369	-0.487302	0.343	0.211	1
HIBADH	0.193783	-0.608411	0.071	0.126	1
S100A4	0.194639	-1.13448	0.571	0.474	1
APOE	0.196313	-0.448899	0.157	0.091	1
MIF	0.19739	-0.958077	0.686	0.537	1
CALM2	0.198661	-1.45699	0.671	0.526	1
FMNL1	0.199653	-0.286873	0.143	0.08	1
PDE7A	0.199762	-1.06437	0.071	0.12	1
CNOT2	0.201012	-0.694711	0.143	0.08	1
CHMP4A	0.203752	-0.611656	0.143	0.08	1
TMEM14A	0.204175	-0.35808	0.1	0.051	1
DNAJC15	0.204175	-0.473164	0.1	0.051	1
CKLF	0.204175	-0.403235	0.1	0.051	1
FCGRT	0.20584	-0.267007	0.1	0.051	1
TOB2	0.20584	-0.253596	0.1	0.051	1
ATP6AP2	0.20584	-0.372058	0.1	0.051	1
VPS28	0.206151	-0.519141	0.2	0.12	1
MRPS36	0.206386	-0.709567	0.071	0.12	1
NDUFA7	0.207708	-0.881487	0.143	0.194	1
DYNC1H1	0.208576	-1.1123	0.057	0.103	1
CCDC85B	0.209235	-0.734264	0.214	0.126	1
TPR	0.20974	-0.379633	0.114	0.063	1
RPL7A	0.209915	-0.662884	0.771	0.571	1
RPL4	0.210323	-0.990341	0.614	0.491	1
EDF1	0.210628	-0.271006	0.486	0.309	1
TAB2	0.210719	-0.558078	0.143	0.08	1
NSRP1	0.210895	-0.4601	0.1	0.051	1
MAPRE1	0.210895	-0.483376	0.1	0.051	1
HNRNPA0	0.211439	-0.327932	0.214	0.131	1
NDUFB6	0.212167	-1.11038	0.143	0.189	1
SARNP	0.214704	-0.425156	0.071	0.126	1
ECHS1	0.215925	-0.831231	0.071	0.12	1
MCUR1	0.216039	-0.381644	0.1	0.051	1
CBFB	0.216039	-0.425273	0.1	0.051	1
ATP5PD	0.217426	-1.30422	0.2	0.234	1
ZFP36L1	0.217963	-0.482135	0.329	0.206	1
SRSF2	0.218535	-0.680862	0.329	0.2	1
VPS29	0.219423	-0.632879	0.243	0.149	1
MRPS34	0.220109	-0.724224	0.071	0.12	1
PLAC9	0.221223	-1.19783	0.114	0.16	1
ELOC	0.221513	-0.657207	0.157	0.211	1
PPA2	0.221771	-0.832187	0.086	0.131	1
SYF2	0.225044	-0.701085	0.057	0.103	1
COX5B	0.226174	-1.73339	0.4	0.366	1
GSPT1	0.228135	-0.328576	0.129	0.074	1
SSBP2	0.228648	-0.362057	0.171	0.103	1
TSC22D1	0.229907	-0.438867	0.2	0.126	1
H3F3B	0.230115	-0.654376	0.786	0.617	1
STK4	0.230798	-0.593032	0.371	0.234	1
ACAT1	0.231256	-0.597332	0.057	0.103	1
PDK3	0.232537	-0.916618	0.1	0.149	1
FAM162A	0.232722	-0.877337	0.086	0.131	1
COX16	0.232738	-0.328015	0.171	0.103	1
CDK17	0.233233	-0.757038	0.2	0.12	1
MORF4L2	0.233885	-0.408414	0.286	0.183	1
TSPYL2	0.23415	-0.355403	0.114	0.063	1
ATP5ME	0.235729	-1.46905	0.5	0.423	1
GADD45GIP1	0.235815	-0.629627	0.2	0.12	1
LAMTOR1	0.237426	-0.624302	0.071	0.12	1
ATM	0.237551	-0.421385	0.114	0.063	1
GHITM	0.238637	-1.0461	0.143	0.189	1
RANBP1	0.240125	-1.04341	0.114	0.16	1
ZNF292	0.240131	-0.88581	0.157	0.091	1
GSTO1	0.241183	-0.840804	0.086	0.131	1
CYSTM1	0.241619	-1.19139	0.229	0.257	1
COL6A2	0.241997	-1.31201	0.071	0.114	1
ECPAS	0.242717	-0.488327	0.114	0.063	1
CAPZB	0.242729	-1.1189	0.114	0.16	1
SH3KBP1	0.246604	-0.772579	0.229	0.143	1
NUCKS1	0.246671	-0.354635	0.2	0.126	1
UGP2	0.246671	-0.929723	0.114	0.16	1
GLUL	0.246746	-0.552582	0.086	0.137	1
DDX39B	0.247317	-0.363465	0.129	0.074	1
FGFR1OP2	0.247317	-0.463427	0.129	0.074	1
CHMP3	0.249725	-1.01725	0.071	0.114	1
SP3	0.250621	-0.555825	0.129	0.074	1
ETHE1	0.251326	-0.813317	0.086	0.131	1
TOMM20	0.251998	-0.969278	0.114	0.16	1
FUBP1	0.252285	-0.524929	0.129	0.074	1
TUBB4B	0.254194	-0.521611	0.229	0.143	1
MPC1	0.256045	-0.791236	0.114	0.16	1
CMSS1	0.256666	-0.429519	0.214	0.137	1
POLR2E	0.257253	-0.653172	0.086	0.131	1
GNG5	0.25772	-1.03349	0.186	0.223	1
MARCKSL1	0.260253	-0.656761	0.086	0.131	1
HSPD1	0.266232	-0.620055	0.314	0.2	1
PSME4	0.267602	-0.692249	0.129	0.074	1
CHMP2A	0.268156	-1.01033	0.171	0.206	1
KRT14	0.269667	-1.35452	0.714	0.434	1
PNRC2	0.269784	-0.318152	0.157	0.097	1
KLF10	0.269796	-0.681531	0.143	0.086	1
TLK1	0.271355	-0.336616	0.157	0.097	1
SDHA	0.271355	-0.87717	0.086	0.126	1
HIBCH	0.272277	-0.574403	0.071	0.114	1
SNRPG	0.272555	-0.751729	0.186	0.229	1
ARPC5L	0.272932	-0.339343	0.157	0.097	1
RPS6KA3	0.275309	-1.07886	0.086	0.126	1
UBB	0.275695	-0.774322	0.671	0.52	1
NPM1	0.277131	-0.763285	0.357	0.36	1
SF3B6	0.277215	-0.325684	0.171	0.109	1
EIF2S2	0.277215	-0.353979	0.171	0.109	1
NDUFA3	0.278793	-1.59357	0.243	0.257	1
FOXK2	0.278962	-0.27208	0.1	0.057	1
RTN3	0.280282	-0.371095	0.171	0.109	1
LY6E	0.280658	-0.684851	0.071	0.114	1
ILF2	0.280912	-1.05073	0.086	0.126	1
ICAM1	0.280978	-0.389406	0.1	0.057	1
RAB3GAP1	0.280978	-0.275122	0.1	0.057	1
PEAK1	0.280978	-0.262698	0.1	0.057	1
CHCHD2	0.281505	-1.42703	0.457	0.389	1
SEM1	0.281938	-0.53371	0.286	0.183	1
LPP	0.283616	-1.33221	0.129	0.166	1
ASXL2	0.28504	-0.429294	0.1	0.057	1
PTGES3	0.285248	-0.605502	0.386	0.251	1
RAD23A	0.285775	-0.424325	0.157	0.097	1
CUEDC2	0.289142	-0.330655	0.1	0.057	1
GGNBP2	0.289142	-0.379983	0.1	0.057	1
SLC25A5	0.293111	-1.44852	0.371	0.337	1
AQP1	0.293284	-0.438729	0.1	0.057	1
SPARC	0.293571	-1.34043	0.1	0.137	1
SNHG32	0.293681	-0.785143	0.157	0.2	1
AC092338.3	0.294376	-0.405426	0.114	0.069	1
PAN3	0.295626	-0.321141	0.2	0.131	1
PRR13	0.296391	-0.319947	0.186	0.12	1
ADI1	0.296481	-1.33495	0.171	0.2	1
NSA2	0.297102	-0.927232	0.071	0.109	1
SSH2	0.297929	-0.414185	0.186	0.12	1
SRP14	0.297968	-0.859856	0.5	0.434	1
HSBP1	0.299047	-1.26402	0.2	0.229	1
IGBP1	0.299634	-0.331295	0.129	0.08	1
GTF3A	0.300828	-0.856553	0.114	0.154	1
RPS21	0.303245	-0.515027	0.8	0.617	1
TOMM6	0.303758	-0.521521	0.314	0.211	1
ZNRF2	0.303811	-0.769393	0.1	0.057	1
CKS2	0.30518	-0.366382	0.129	0.08	1
RPS9	0.306149	-0.259958	0.929	0.737	1
RPSA	0.306164	-0.979477	0.529	0.434	1
PSMA7	0.306384	-0.758567	0.314	0.2	1
GUK1	0.307803	-0.60625	0.514	0.32	1
NEU1	0.30813	-0.624578	0.114	0.069	1
CHP1	0.309739	-0.998559	0.1	0.137	1
HPRT1	0.309826	-0.678709	0.071	0.109	1
UBE2D3	0.310938	-0.94825	0.343	0.331	1
POMP	0.311207	-0.476606	0.286	0.189	1
HSPB11	0.312138	-0.416972	0.114	0.069	1
SRRM1	0.312197	-0.458636	0.2	0.131	1
EIF4H	0.313527	-0.686908	0.071	0.109	1
ASH1L	0.313607	-0.580633	0.186	0.12	1
COX5A	0.313699	-0.769819	0.271	0.177	1
RAB8B	0.313733	-0.432163	0.2	0.131	1
STRN3	0.314575	-0.321474	0.129	0.08	1
NDFIP1	0.316005	-0.800289	0.214	0.137	1
ARPC2	0.316307	-0.975428	0.329	0.326	1
NDUFB2	0.316427	-1.24527	0.3	0.297	1
NDUFC2	0.316654	-0.687451	0.229	0.149	1
MEAF6	0.31682	-0.332086	0.2	0.131	1
ACP1	0.319833	-0.2759	0.143	0.091	1
PFN1	0.321405	-0.611832	0.514	0.469	1
GEM	0.322226	-0.44067	0.129	0.08	1
APOD	0.322906	-2.43918	0.071	0.109	1
LINC-PINT	0.324158	-0.496604	0.129	0.08	1
PFKFB3	0.324363	-0.559148	0.114	0.069	1
CYLD	0.325311	-0.396177	0.143	0.091	1
SUMO1	0.325339	-0.469428	0.3	0.2	1
CCN1	0.326431	-0.729981	0.114	0.069	1
YWHAB	0.326788	-0.584327	0.257	0.171	1
MT-ATP6	0.327009	-0.974504	0.786	0.56	1
OSBPL3	0.327943	-0.479113	0.214	0.143	1
STRAP	0.328996	-0.293991	0.143	0.091	1
RSL1D1	0.334575	-0.297737	0.143	0.091	1
ABI1	0.335692	-0.399943	0.171	0.114	1
METAP2	0.336448	-0.453526	0.143	0.091	1
ANKHD1	0.33789	-0.670487	0.129	0.08	1
SLC2A3	0.338594	-1.892	0.186	0.206	1
MT-CO3	0.340048	-0.905132	0.914	0.634	1
LAMTOR5	0.340419	-0.790792	0.186	0.217	1
CD83	0.341766	0.292103	0.1	0.063	1
VAMP2	0.344389	-0.88734	0.129	0.166	1
S100A11	0.345209	-1.29475	0.557	0.446	1
HIGD1A	0.345571	-0.688461	0.1	0.137	1
HES1	0.349116	-1.19563	0.1	0.137	1
RBMX	0.34926	-0.27865	0.2	0.137	1
POLR2I	0.350003	-0.800895	0.143	0.177	1
GSTK1	0.35209	-0.668165	0.2	0.131	1
SNRPE	0.353068	-1.18888	0.143	0.171	1
BANF1	0.355058	-0.556716	0.157	0.103	1
ILK	0.356086	-0.944544	0.071	0.103	1
RAC1	0.356945	-0.448682	0.243	0.166	1
CNOT6L	0.357694	-1.84979	0.114	0.143	1
WDR83OS	0.357931	-0.748101	0.314	0.211	1
COMMD1	0.358771	-0.466926	0.157	0.103	1
DOCK8	0.360212	-0.91698	0.071	0.103	1
PFDN5	0.361163	-0.417017	0.771	0.583	1
VAMP8	0.362595	-1.06941	0.286	0.291	1
DNAJB6	0.364085	-1.00301	0.3	0.303	1
CSDE1	0.36444	-0.535444	0.271	0.183	1
RAB2A	0.364642	-0.572399	0.243	0.166	1
CREM	0.36493	-0.604261	0.314	0.211	1
TIMM13	0.369205	-0.381994	0.171	0.114	1
PHC3	0.369322	-0.251494	0.1	0.063	1
ANAPC16	0.369441	-0.603831	0.329	0.223	1
LSM4	0.370657	-0.768872	0.071	0.103	1
IRF1	0.37168	-0.431809	0.1	0.063	1
MGST3	0.373726	-0.977341	0.271	0.274	1
COPS6	0.375347	-0.57621	0.086	0.12	1
DGUOK	0.378359	-0.555532	0.171	0.114	1
OFD1	0.378806	-0.275939	0.1	0.063	1
SMAD2	0.378807	-0.25255	0.1	0.063	1
RBX1	0.379102	-0.622269	0.343	0.229	1
WNK1	0.379315	-0.639529	0.086	0.12	1
CAPN2	0.380221	-0.347787	0.114	0.074	1
RASSF1	0.381201	-0.40255	0.1	0.063	1
BNIP3	0.383308	-0.51123	0.086	0.12	1
NOP53	0.383474	-0.359241	0.4	0.28	1
YWHAE	0.383482	-0.707467	0.429	0.28	1
GRPEL1	0.383605	-0.273471	0.1	0.063	1
DPYD	0.3847	-0.296973	0.114	0.074	1
AAK1	0.385594	-0.777375	0.071	0.103	1
AKT3	0.386138	-1.06431	0.214	0.143	1
IFITM3	0.386305	-0.595879	0.2	0.137	1
SLC25A36	0.386952	-0.385998	0.114	0.074	1
GCHFR	0.38784	-0.904147	0.143	0.171	1
MIER1	0.388439	-0.45454	0.1	0.063	1
SETD2	0.388439	-0.309945	0.1	0.063	1
PRMT2	0.389211	-0.317281	0.114	0.074	1
KDM2A	0.391479	-0.349277	0.114	0.074	1
HCST	0.393447	-0.865944	0.1	0.131	1
TAF7	0.393608	-0.301106	0.129	0.086	1
CLEC2B	0.393754	-0.455086	0.114	0.074	1
AKIRIN2	0.396038	-0.384803	0.114	0.074	1
RAB5IF	0.396038	-0.379702	0.114	0.074	1
HSPE1	0.397021	-0.890122	0.343	0.331	1
TMEM219	0.397501	-0.514172	0.186	0.126	1
MACF1	0.398984	-0.728048	0.171	0.114	1
ZC3HAV1	0.401365	-1.05808	0.171	0.194	1
MT-ND5	0.40159	-1.07955	0.414	0.274	1
ARHGDIB	0.402126	-0.645967	0.2	0.137	1
CASK	0.402936	-0.440941	0.114	0.074	1
EIF1B	0.404118	-0.730661	0.086	0.114	1
AFF4	0.405651	-0.578865	0.1	0.063	1
ATP5MC1	0.405704	-1.24946	0.229	0.234	1
STK17B	0.406835	-1.22734	0.386	0.251	1
DDX6	0.407189	-0.379944	0.157	0.109	1
MT-CO2	0.40789	-0.751218	0.914	0.6	1
TMA7	0.40944	-1.10197	0.571	0.446	1
C12orf57	0.411498	-0.664941	0.257	0.177	1
SNRPB	0.412312	-0.852041	0.186	0.206	1
SERBP1	0.412677	-0.670589	0.271	0.189	1
UPF3A	0.414593	-0.564512	0.114	0.074	1
MBNL1	0.415427	-0.9302	0.386	0.257	1
PSMB5	0.417633	-0.38775	0.129	0.086	1
ACTG1	0.418158	-0.768362	0.586	0.474	1
CDC42SE2	0.418213	-1.55537	0.329	0.303	1
ANXA7	0.418277	-0.357383	0.143	0.097	1
TXNDC17	0.418277	-0.40602	0.143	0.097	1
TUBA4A	0.42067	-1.01966	0.129	0.154	1
PSMD12	0.421088	-0.498031	0.071	0.103	1
ATF7IP	0.421464	-1.13363	0.1	0.126	1
NDUFB4	0.422852	-1.23729	0.271	0.263	1
OGT	0.424059	-0.587352	0.114	0.074	1
WBP2	0.424332	-0.548721	0.129	0.086	1
RTRAF	0.424419	-0.829672	0.129	0.154	1
POLR2F	0.424463	-0.728544	0.114	0.143	1
CYCS	0.425914	-1.17916	0.386	0.349	1
COPS9	0.428789	-0.777856	0.186	0.206	1
CD44	0.429601	-1.29918	0.529	0.423	1
RBM3	0.429687	-0.573705	0.329	0.229	1
ST13	0.429828	-1.01213	0.214	0.229	1
EIF5A	0.429954	-0.393533	0.186	0.211	1
BTF3	0.431271	-0.865019	0.543	0.434	1
MICOS10	0.43351	-1.19107	0.2	0.211	1
TMEM14C	0.434197	-0.634708	0.086	0.114	1
HAX1	0.435363	-0.679909	0.143	0.097	1
SDCBP	0.436566	-0.833859	0.243	0.251	1
PRDX5	0.438531	-1.10919	0.3	0.286	1
UBE2E1	0.442228	-0.433309	0.171	0.12	1
ANAPC11	0.443601	-0.843277	0.143	0.166	1
CXCL14	0.446775	-0.666807	0.286	0.2	1
KIF5B	0.452202	-0.654742	0.157	0.109	1
TALDO1	0.452936	-0.779142	0.1	0.126	1
NDUFA11	0.454362	-0.739993	0.329	0.229	1
CEMIP2	0.454449	-1.26326	0.114	0.137	1
AP2S1	0.455105	-0.663671	0.129	0.154	1
CFD	0.455206	-0.903751	0.414	0.371	1
ANKRD12	0.45676	-1.09825	0.143	0.166	1
STAT3	0.458551	-0.644973	0.157	0.109	1
GNL3	0.461861	-0.570758	0.1	0.069	1
MT-ND4L	0.463228	-0.382438	0.186	0.137	1
PCMT1	0.463715	-0.726224	0.1	0.126	1
UBE2L3	0.464945	-0.508965	0.186	0.131	1
CLTA	0.466945	-0.793034	0.086	0.109	1
SNHG5	0.467736	-0.848001	0.486	0.411	1
DNAJB1	0.46837	-0.551321	0.371	0.263	1
CAV1	0.468626	-0.594667	0.171	0.12	1
HNRNPA2B1	0.468981	-0.732787	0.371	0.354	1
TRIM33	0.469755	-0.303813	0.1	0.069	1
VPS26A	0.469755	-0.26727	0.1	0.069	1
RILPL2	0.472403	-0.326812	0.1	0.069	1
DLEU2	0.472586	-0.447709	0.114	0.08	1
HINT2	0.472637	-1.00423	0.129	0.149	1
FDFT1	0.475059	-0.250102	0.1	0.069	1
PPP3CA	0.475111	-0.754612	0.229	0.16	1
RPLP0	0.475119	-0.472736	0.8	0.577	1
HMGN1	0.477117	-0.864061	0.229	0.24	1
PPP2R5C	0.479109	-0.472038	0.229	0.166	1
BOLA3	0.479489	-0.639638	0.114	0.137	1
H2AFJ	0.479837	-0.25437	0.129	0.091	1
IDH2	0.481253	-0.903963	0.1	0.126	1
MT-ND2	0.481591	-1.16315	0.743	0.503	1
TRAPPC5	0.482566	-0.26894	0.114	0.08	1
MYH9	0.483386	-0.697377	0.086	0.109	1
ATP6V1F	0.484943	-0.862938	0.186	0.2	1
DNAJA2	0.485078	-0.332458	0.114	0.08	1
LAMTOR4	0.485278	-0.620138	0.314	0.223	1
PIN1	0.48576	-0.733382	0.086	0.109	1
H2AFZ	0.486053	-0.299935	0.486	0.343	1
SNHG9	0.487397	-0.259003	0.157	0.114	1
IL10RA	0.488461	-0.611137	0.1	0.069	1
COG5	0.490125	-0.622461	0.114	0.08	1
NDUFB1	0.490452	-1.39183	0.329	0.297	1
EIF1AY	0.491723	-0.510845	0.129	0.091	1
FKBP8	0.491762	-0.847856	0.157	0.171	1
RAB18	0.492286	-0.637363	0.114	0.137	1
SBF2	0.493879	-0.372668	0.1	0.069	1
SSU72	0.495872	-0.399156	0.114	0.143	1
RSF1	0.495922	-0.357769	0.143	0.103	1
CSNK1A1	0.496091	-0.98814	0.257	0.251	1
SPTSSA	0.498438	-1.3535	0.229	0.229	1
TGFBR3	0.499328	-0.582366	0.1	0.069	1
RPS11	0.50048	-0.350124	0.814	0.589	1
ARPC5	0.502686	-0.342271	0.157	0.114	1
SARAF	0.50362	-1.38279	0.4	0.269	1
IKZF1	0.507536	-0.993301	0.186	0.131	1
POLR2J	0.509517	-0.689759	0.2	0.143	1
EIF3E	0.510219	-0.568857	0.529	0.354	1
TUBB	0.510983	-1.06109	0.271	0.189	1
MRPL40	0.51206	-0.858983	0.1	0.12	1
PMF1	0.513091	-0.543128	0.1	0.069	1
BHLHE40	0.513091	-0.574752	0.1	0.069	1
YME1L1	0.513091	-0.611589	0.1	0.069	1
PRDX1	0.515401	-0.746491	0.486	0.331	1
CST3	0.516083	-1.10492	0.443	0.371	1
COMMD6	0.516443	-0.363641	0.386	0.28	1
ATP5MG	0.516998	-1.07135	0.714	0.497	1
TPM4	0.517393	-0.853217	0.171	0.12	1
CTNNA1	0.518379	-0.519248	0.114	0.08	1
EIF3G	0.518422	-0.435985	0.171	0.126	1
ELMO1	0.518651	-0.695216	0.1	0.069	1
STX12	0.520989	-0.429096	0.114	0.08	1
GABARAPL2	0.522318	-0.898563	0.2	0.211	1
MZT2B	0.522859	-0.684514	0.357	0.251	1
TXNIP	0.523351	-0.635899	0.129	0.091	1
HNRNPF	0.523605	-0.77512	0.114	0.08	1
HNRNPA3	0.52385	-0.762844	0.229	0.234	1
PGAM1	0.525063	-0.611547	0.114	0.137	1
RPS3	0.53166	-0.314644	0.9	0.669	1
SH3BGRL	0.533204	-0.920966	0.1	0.12	1
EIF4B	0.533225	-0.605845	0.129	0.149	1
SRSF7	0.539504	-0.85219	0.257	0.183	1
ZNF331	0.540348	-0.672868	0.143	0.103	1
RTF1	0.540804	-0.670583	0.129	0.091	1
COX17	0.544232	-1.2211	0.3	0.206	1
CALM1	0.544432	-0.703537	0.371	0.337	1
LSM7	0.548975	-0.782886	0.171	0.126	1
HIF1A	0.549506	-0.715983	0.157	0.171	1
NAA50	0.551191	-0.616651	0.171	0.126	1
OAZ1	0.553742	-0.271939	0.729	0.48	1
RHOA	0.554975	-0.568485	0.257	0.194	1
RPS10	0.555112	-0.36843	0.557	0.389	1
CCNI	0.556107	-0.686511	0.357	0.251	1
SMIM26	0.558129	-0.753866	0.114	0.131	1
TC2N	0.560385	-0.866459	0.086	0.103	1
PRDX2	0.560669	-1.11127	0.214	0.217	1
PCNP	0.56254	-0.693598	0.214	0.223	1
GAS5	0.564229	-0.309735	0.457	0.337	1
TUBA1B	0.565331	-0.571799	0.371	0.269	1
GNB1	0.566651	-0.251289	0.129	0.097	1
UQCR11	0.567146	-1.21488	0.414	0.343	1
ANKRD44	0.568127	-0.485566	0.157	0.12	1
IER2	0.569073	-0.92043	0.243	0.24	1
BUD31	0.570854	-0.795395	0.086	0.103	1
KANSL1	0.570973	-0.980393	0.157	0.114	1
PAFAH1B1	0.573323	-0.927914	0.157	0.114	1
TIMM10	0.576812	-0.307171	0.114	0.086	1
PMVK	0.577626	-0.337138	0.1	0.074	1
COX6B1	0.577972	-1.31402	0.4	0.337	1
MSN	0.578119	-1.03405	0.129	0.143	1
CNOT4	0.579508	-0.338568	0.114	0.086	1
STAU1	0.580501	-0.386867	0.1	0.074	1
COX7A2	0.583694	-1.46788	0.486	0.377	1
SAT1	0.586139	0.467114	0.671	0.543	1
VTI1B	0.58673	-0.526743	0.086	0.103	1
BET1	0.589166	-0.339136	0.1	0.074	1
ITM2A	0.590602	-1.12059	0.114	0.126	1
CYC1	0.592741	-0.932251	0.157	0.166	1
NOL7	0.593023	-0.966455	0.114	0.126	1
NME2	0.593964	-0.421083	0.486	0.349	1
SMARCA2	0.594744	-0.810736	0.086	0.103	1
TBRG1	0.597363	-0.637901	0.129	0.097	1
IDH3G	0.597426	-0.477378	0.086	0.103	1
CDC42	0.600246	-0.910469	0.329	0.24	1
MRPL14	0.600811	-0.383467	0.1	0.074	1
TNRC6B	0.600917	-0.961128	0.329	0.234	1
NDUFB7	0.60218	-0.777171	0.314	0.229	1
DUT	0.602296	-0.36523	0.143	0.109	1
HMGB2	0.603277	-0.42952	0.157	0.12	1
PSMB2	0.603738	-0.309362	0.1	0.074	1
MRPL36	0.603738	-0.503864	0.1	0.074	1
ANXA11	0.604033	-0.519995	0.114	0.086	1
RAB4A	0.604203	-0.370124	0.1	0.12	1
COA1	0.606672	-0.597159	0.1	0.074	1
KLF12	0.606672	-0.49394	0.1	0.074	1
FHL1	0.606672	-0.403152	0.1	0.074	1
RORA	0.61177	-0.843278	0.271	0.2	1
PPP2R2A	0.61231	-0.452644	0.114	0.086	1
LRPAP1	0.61231	-0.729966	0.114	0.086	1
DDAH2	0.61534	-0.550602	0.171	0.183	1
AP001011.1	0.615512	-0.463594	0.1	0.074	1
FRYL	0.617488	-1.06442	0.114	0.126	1
TSPO	0.617537	-1.11767	0.3	0.269	1
AC058791.1	0.618471	-0.738086	0.1	0.074	1
TBCA	0.620168	-0.864658	0.2	0.2	1
RPS4Y1	0.62093	-0.551615	0.443	0.32	1
COMT	0.621977	-0.590828	0.129	0.143	1
FAM49B	0.622434	-0.756626	0.114	0.126	1
ARF1	0.622521	-0.597548	0.314	0.234	1
PSMA2	0.623397	-0.279778	0.257	0.206	1
FNIP1	0.623424	-0.661785	0.114	0.086	1
MMP2	0.627288	-0.425404	0.086	0.103	1
SH3GLB1	0.627385	-0.66008	0.1	0.074	1
CMIP	0.627385	-0.807042	0.1	0.074	1
PSMB9	0.630369	-0.794117	0.1	0.074	1
SVIL	0.633358	-0.744175	0.1	0.074	1
DDX5	0.635099	-1.06982	0.443	0.309	1
HSPA1A	0.635923	-0.802991	0.5	0.417	1
PER1	0.636354	-0.830492	0.1	0.074	1
NFATC2	0.639356	-0.969644	0.1	0.074	1
UQCRH	0.63937	-0.890031	0.5	0.337	1
MTRNR2L8	0.641867	-1.48926	0.3	0.263	1
DDX21	0.642512	-0.700866	0.143	0.109	1
CIRBP	0.643386	-0.662062	0.529	0.354	1
PSME1	0.644132	-0.827453	0.257	0.194	1
BLOC1S1	0.645756	-0.593808	0.143	0.154	1
HNRNPK	0.646587	-0.679952	0.314	0.234	1
C1QBP	0.647142	-0.59531	0.214	0.166	1
CDC42SE1	0.651582	-0.656803	0.114	0.086	1
SLC25A4	0.652252	-0.350178	0.157	0.126	1
SMYD3	0.652738	-0.699702	0.143	0.109	1
SBDS	0.653807	-0.967384	0.243	0.183	1
DDT	0.654094	-0.354899	0.186	0.149	1
PSMA4	0.65457	-0.324622	0.114	0.131	1
CCT4	0.654988	-0.328224	0.143	0.114	1
NKTR	0.658242	-0.990194	0.1	0.109	1
RUNX1	0.660451	-1.0446	0.143	0.109	1
BNIP3L	0.663927	-0.894529	0.157	0.12	1
ID2	0.664418	-1.46135	0.129	0.137	1
UQCRQ	0.666141	-1.11796	0.486	0.377	1
MAP4K4	0.668882	-0.772216	0.157	0.12	1
PSMC3	0.670243	-0.352364	0.129	0.103	1
PSMB1	0.670513	-0.639238	0.229	0.177	1
PFDN2	0.672381	-0.776967	0.143	0.149	1
MZT2A	0.672798	-0.428245	0.114	0.126	1
COX7A2L	0.673214	-1.01574	0.257	0.234	1
CCL2	0.67593	-0.628392	0.143	0.154	1
PSMB6	0.676046	-0.904617	0.171	0.171	1
HSP90AB1	0.678453	-0.74144	0.529	0.423	1
UQCR10	0.678988	-1.16492	0.257	0.24	1
HIGD2A	0.685595	-0.672403	0.171	0.177	1
DCTN3	0.686309	-0.69393	0.186	0.143	1
PRKAR1A	0.687766	-0.829666	0.186	0.183	1
CEBPB	0.688361	-1.02826	0.157	0.16	1
TMOD3	0.690135	-0.27657	0.1	0.08	1
PPP1CA	0.690964	-0.7822	0.1	0.109	1
MLF2	0.690964	-0.575856	0.1	0.109	1
C19orf53	0.691668	-0.806533	0.171	0.171	1
MRPL51	0.692589	-0.628772	0.243	0.189	1
TXNL4A	0.693166	-0.355275	0.1	0.08	1
HLA-DQA1	0.696203	-0.267344	0.1	0.08	1
LSM8	0.696203	-0.383558	0.1	0.08	1
SNRPN	0.698949	-0.579121	0.129	0.137	1
FIS1	0.701437	-1.05748	0.129	0.131	1
MTRNR2L12	0.702043	-1.10709	0.443	0.32	1
MECP2	0.702181	-1.00477	0.114	0.12	1
C9orf16	0.702768	-0.392933	0.229	0.183	1
C18orf32	0.702768	-0.896317	0.2	0.194	1
FOXO1	0.703139	-0.682534	0.114	0.091	1
ZFAS1	0.704316	-0.511874	0.314	0.297	1
CTSC	0.70534	-0.471877	0.1	0.08	1
ACTR2	0.708966	-0.4949	0.143	0.114	1
MRPS21	0.709685	-0.759675	0.171	0.171	1
MYL12A	0.711238	-0.734109	0.429	0.309	1
PDLIM5	0.711456	-0.306458	0.1	0.08	1
ARPC3	0.711515	-0.635723	0.214	0.211	1
CAMTA1	0.712576	-0.462175	0.243	0.194	1
ARL15	0.714521	-0.861561	0.1	0.08	1
SRSF3	0.714998	-0.769736	0.357	0.314	1
HLA-DPB1	0.716252	-0.53773	0.214	0.171	1
RNF181	0.716252	-0.548056	0.214	0.171	1
TXN2	0.718072	-0.768489	0.114	0.12	1
GLUD1	0.71846	-0.772245	0.186	0.183	1
FAAP20	0.720664	-0.42533	0.1	0.08	1
NEDD8	0.722822	-1.11642	0.314	0.269	1
FAM13B	0.729142	-0.485611	0.114	0.091	1
GADD45B	0.729164	-0.873744	0.357	0.263	1
MRPL20	0.730148	-0.617656	0.2	0.16	1
ACADVL	0.731409	-0.80779	0.114	0.12	1
NDUFAF8	0.731582	-0.748536	0.157	0.126	1
MPC2	0.734114	-0.633949	0.157	0.126	1
PSMB7	0.734888	-0.577444	0.143	0.149	1
CCDC80	0.737882	-0.914954	0.114	0.091	1
LSM14A	0.739185	-0.813622	0.157	0.126	1
HMGN3	0.741659	-0.792895	0.243	0.223	1
COQ10B	0.742138	-0.866794	0.114	0.12	1
GLS	0.743768	-0.702867	0.229	0.183	1
ELOVL5	0.743893	-0.738649	0.129	0.103	1
ATP1A1	0.743953	-0.52083	0.1	0.109	1
SAMSN1	0.744917	-1.34973	0.286	0.217	1
ARL6IP5	0.745424	-0.987399	0.157	0.154	1
CNBP	0.746301	-0.518664	0.343	0.274	1
UBL5	0.747477	-0.671714	0.443	0.326	1
YWHAH	0.750006	-0.855179	0.129	0.131	1
PHF20	0.757434	-0.31303	0.129	0.109	1
DYNLRB1	0.758595	-0.551945	0.186	0.183	1
NANS	0.759128	-0.831113	0.143	0.143	1
DUSP2	0.759868	-1.21432	0.186	0.177	1
SLC25A6	0.761337	-0.539371	0.586	0.406	1
HMGB1	0.76139	-0.601326	0.443	0.337	1
POLR1D	0.764446	-0.297298	0.114	0.126	1
C11orf58	0.766863	-0.490674	0.2	0.166	1
TRAPPC2L	0.767687	-0.430756	0.143	0.12	1
PYURF	0.768176	-0.278662	0.214	0.183	1
NUPR1	0.769501	-0.380247	0.1	0.109	1
HLA-B	0.769631	-0.987866	0.529	0.4	1
NDUFS3	0.771896	-0.424564	0.114	0.12	1
ACTR3	0.776761	-0.800916	0.171	0.137	1
OSTF1	0.778629	-0.674398	0.1	0.103	1
ANP32E	0.780086	-0.324636	0.114	0.097	1
TMEM123	0.78013	-0.895343	0.243	0.189	1
PRNP	0.780915	-0.499401	0.143	0.12	1
CLEC2D	0.781213	-0.780973	0.129	0.131	1
AURKAIP1	0.783292	-0.629911	0.2	0.16	1
ENY2	0.784179	-0.459254	0.171	0.143	1
MRPL34	0.784462	-0.699016	0.1	0.103	1
UBA52	0.788031	-0.490167	0.8	0.549	1
CEBPD	0.789256	-0.412355	0.157	0.131	1
MT-CYB	0.790151	-0.909391	0.743	0.503	1
PAIP2	0.792264	-0.482925	0.2	0.166	1
TMEM131L	0.793234	-0.729131	0.1	0.103	1
EIF4A2	0.794892	-0.392918	0.386	0.309	1
OSBPL8	0.79898	-1.05577	0.114	0.114	1
YBX1	0.805184	-0.582481	0.429	0.354	1
EIF4A1	0.805739	-0.556831	0.443	0.337	1
SMS	0.806442	-0.292996	0.114	0.097	1
ATP5MPL	0.806746	-1.1888	0.414	0.326	1
CCT8	0.807362	-0.434123	0.129	0.109	1
TSPYL1	0.807494	-0.488286	0.129	0.131	1
MOB4	0.809385	-0.450472	0.114	0.097	1
ECH1	0.809526	-0.659166	0.143	0.143	1
TFG	0.810775	-0.478944	0.1	0.086	1
SF1	0.81233	-0.552322	0.114	0.097	1
SLC38A1	0.812915	-0.620522	0.143	0.12	1
AKAP9	0.814927	-0.577716	0.157	0.131	1
UFC1	0.815902	-0.648462	0.157	0.154	1
KRT5	0.816185	-1.48654	0.257	0.206	1
TXN	0.819063	-1.15136	0.486	0.366	1
TRIR	0.819159	-0.674515	0.271	0.246	1
SYTL3	0.819293	-1.63933	0.171	0.137	1
TMEM160	0.820148	-0.408507	0.1	0.086	1
ELOB	0.823993	-1.49947	0.514	0.371	1
FNBP4	0.824138	-0.573807	0.114	0.097	1
LMO4	0.826023	-0.271148	0.143	0.126	1
VDAC3	0.827096	-0.47762	0.114	0.097	1
DNAJC8	0.830057	-0.507009	0.114	0.097	1
RBM8A	0.830351	-0.365411	0.171	0.171	1
CD52	0.831161	-0.426803	0.2	0.171	1
ADRM1	0.83302	-0.577425	0.114	0.097	1
PSME2	0.834112	-0.904012	0.2	0.183	1
RAN	0.83461	-0.773929	0.229	0.183	1
HECA	0.835986	-0.690918	0.114	0.097	1
NDUFA2	0.838111	-0.797811	0.157	0.154	1
EIF3K	0.838363	-0.849355	0.386	0.291	1
LSM2	0.838971	-0.403071	0.1	0.086	1
SNRPD2	0.839651	-0.700464	0.357	0.274	1
NIBAN1	0.839825	-0.919803	0.143	0.12	1
PCNX1	0.840798	-1.03689	0.143	0.137	1
MT-ND3	0.840939	-0.42207	0.786	0.537	1
SELENOH	0.841183	-0.5154	0.214	0.183	1
ATP6V0C	0.841354	-0.769739	0.2	0.166	1
CIB1	0.841924	-0.531471	0.114	0.097	1
CIAO2B	0.842575	-0.869167	0.157	0.149	1
HINT1	0.843158	-1.22155	0.629	0.44	1
SFPQ	0.844896	-0.662945	0.114	0.097	1
STX8	0.846757	-0.503529	0.114	0.114	1
HSD17B10	0.846757	-0.344769	0.114	0.114	1
B2M	0.848661	-0.368566	0.971	0.817	1
MALAT1	0.848678	-0.835121	0.971	0.823	1
SUMO2	0.849029	-0.607469	0.386	0.303	1
BLVRB	0.850644	-0.670419	0.143	0.12	1
GATAD2A	0.851571	-0.640373	0.1	0.086	1
EIF3D	0.851998	-0.580402	0.129	0.126	1
ATP5F1D	0.852779	-0.941965	0.343	0.269	1
IFI16	0.853867	-0.998444	0.171	0.143	1
TRAPPC6A	0.854727	-0.536198	0.1	0.086	1
PRKCA	0.857886	-0.657861	0.1	0.086	1
PGK1	0.86543	-0.455415	0.171	0.149	1
ATP6V1G1	0.866602	-0.891087	0.4	0.326	1
BACH2	0.866605	-0.717703	0.114	0.114	1
EIF4G2	0.867383	-0.430601	0.2	0.189	1
AC004797.1	0.870687	-0.83936	0.171	0.16	1
TECR	0.872363	-0.90372	0.143	0.12	1
NDUFA1	0.875184	-1.20632	0.486	0.36	1
EIF3F	0.875476	-0.740757	0.2	0.183	1
EIF3L	0.877505	-0.395651	0.157	0.137	1
APRT	0.879744	-0.629006	0.271	0.223	1
ANP32B	0.881242	-0.378897	0.129	0.114	1
JUNB	0.884355	-0.759797	0.614	0.446	1
EIF3H	0.885006	-0.466472	0.186	0.177	1
MICOS13	0.887032	-0.693831	0.214	0.177	1
NIPBL	0.887129	-1.20769	0.129	0.12	1
PARP8	0.887915	-0.905596	0.157	0.149	1
ANP32A	0.889587	-0.789064	0.1	0.086	1
UBE2V1	0.892707	-0.764829	0.171	0.16	1
PNKD	0.892921	-0.470377	0.143	0.126	1
NR4A2	0.893766	-0.759457	0.286	0.229	1
C4orf3	0.893861	-0.795679	0.243	0.211	1
TUFM	0.89418	-0.988024	0.143	0.12	1
BAG1	0.895546	-0.439156	0.129	0.126	1
GABARAP	0.898083	-0.914754	0.471	0.343	1
PSMD8	0.89828	-0.483203	0.129	0.126	1
PABPC1	0.899182	-0.905384	0.429	0.331	1
SKP1	0.90049	-0.970383	0.457	0.343	1
MRPL41	0.902044	-0.394854	0.186	0.166	1
SRSF6	0.902521	-0.656702	0.171	0.16	1
MRPL52	0.902521	-0.770717	0.171	0.16	1
CRY1	0.903002	-0.835794	0.1	0.097	1
AHSA1	0.903248	-0.266669	0.1	0.103	1
ATP5PB	0.904721	-0.623498	0.186	0.16	1
ATP5MD	0.905024	-1.5603	0.457	0.326	1
COL6A1	0.909226	-0.41302	0.129	0.126	1
TPM3	0.915491	-0.611839	0.171	0.149	1
ZFP36	0.917072	-0.822756	0.6	0.44	1
TPM1	0.918339	-0.621385	0.1	0.097	1
PPP3R1	0.919592	-0.765401	0.114	0.109	1
NDUFA12	0.922629	-0.575833	0.143	0.126	1
PSMA1	0.923489	-0.474745	0.129	0.114	1
POLR2L	0.924015	-0.707209	0.514	0.389	1
RB1	0.925422	-0.718645	0.114	0.109	1
HSPA8	0.925639	-0.896935	0.371	0.291	1
UBE2N	0.926351	-0.444085	0.171	0.154	1
PARK7	0.927309	-0.738649	0.271	0.234	1
PRELID1	0.927722	-0.748272	0.243	0.2	1
B4GALT1	0.931079	-0.343652	0.157	0.149	1
NDUFA13	0.931415	-1.23794	0.414	0.314	1
SNRPB2	0.931969	-0.510714	0.129	0.114	1
THRAP3	0.93346	-0.818562	0.143	0.126	1
COX4I1	0.939362	-0.770341	0.614	0.44	1
SLC12A2	0.940014	0.904459	0.114	0.109	1
PSMD4	0.940269	-0.726619	0.1	0.091	1
COX20	0.940269	-0.390492	0.1	0.091	1
STUB1	0.941593	-0.725362	0.143	0.126	1
PLIN2	0.941973	-0.555204	0.114	0.103	1
SPAG7	0.941973	-0.744249	0.114	0.103	1
RNH1	0.945095	-0.715655	0.157	0.137	1
FUS	0.947705	-0.839415	0.157	0.137	1
MAML2	0.949731	-0.90858	0.143	0.126	1
IDI1	0.951095	-0.638785	0.129	0.12	1
DRAP1	0.951695	-1.01871	0.2	0.177	1
ATP11B	0.951782	-0.825333	0.129	0.114	1
IVNS1ABP	0.957359	-0.707986	0.157	0.143	1
RAB5A	0.957551	-0.594326	0.114	0.109	1
NME1	0.958428	-0.884478	0.143	0.131	1
PDAP1	0.959111	-0.478451	0.1	0.091	1
TIMP2	0.962254	-0.703743	0.1	0.091	1
SRSF10	0.962524	-0.578763	0.157	0.143	1
CBX3	0.96328	-0.788427	0.186	0.16	1
SET	0.966893	-0.415789	0.257	0.229	1
MRFAP1	0.967596	-0.42921	0.1	0.097	1
NDUFS8	0.967888	-0.762039	0.2	0.171	1
CBLB	0.968739	-1.23532	0.143	0.126	1
MGP	0.96915	-0.83448	0.143	0.131	1
SNRPF	0.974028	-0.467726	0.171	0.16	1
COX14	0.98875	-0.555464	0.171	0.154	1
NAXE	0.989576	-0.652917	0.114	0.103	1
RPS27L	0.991403	-0.481056	0.371	0.309	1
RNF19A	0.992653	-0.961976	0.186	0.16	1
CHD1	0.993202	-0.905711	0.143	0.126	1
GABARAPL1	0.993707	-0.811694	0.1	0.091	1
CDC37	0.995	-0.714178	0.171	0.154	1
COL3A1	0.996122	-0.844321	0.157	0.143	1

## Sheet: Fibroblasts
Table S2. Aging-associated DEGs for each cell type identified by Seurat.
gene	p_val	avg_log2FC	pct.1	pct.2	p_val_adj
HBB	0	-3.76599	0.022	0.293	0
MT-ND1	0	-1.04014	0.728	0.934	0
MT-CYB	2.42152e-245	-0.821417	0.829	0.957	6.40662e-241
MT-ND2	4.33641e-235	-0.851651	0.785	0.942	1.14728e-230
MT-CO3	1.8227e-231	-0.753555	0.942	0.978	4.82231e-227
MT-CO2	5.95921e-229	-0.788608	0.868	0.959	1.57663e-224
MT-ATP6	1.2608e-216	-0.74224	0.835	0.953	3.33569e-212
FTL	4.31117e-213	0.622168	0.988	0.964	1.14061e-208
UQCRB	3.46193e-203	-0.875976	0.279	0.624	9.15923e-199
LTBP4	5.21996e-179	-1.01011	0.313	0.635	1.38105e-174
MT-ND3	4.47264e-175	-0.734232	0.809	0.946	1.18333e-170
PTMA	9.7326e-174	0.603	0.981	0.94	2.57495e-169
CXCL14	5.24443e-156	1.0663	0.923	0.828	1.38752e-151
FTH1	5.12441e-145	0.540855	0.99	0.984	1.35576e-140
RPL10	1.56532e-142	0.385161	0.996	0.976	4.14136e-138
RPS27	3.90159e-136	0.381065	0.998	0.983	1.03224e-131
MT-ND4	8.4052e-135	-0.465669	0.89	0.961	2.22377e-130
HBA2	1.42607e-131	-2.21886	0.008	0.119	3.77296e-127
TMSB10	1.02788e-128	0.434675	0.977	0.95	2.71947e-124
NEAT1	2.31635e-123	0.588634	0.932	0.895	6.12837e-119
MT-CO1	2.0074e-122	-0.526354	0.924	0.97	5.31097e-118
HSPA1A	2.8538e-121	-0.705942	0.749	0.912	7.5503e-117
RBIS	1.03857e-115	-0.516102	0.086	0.276	2.74773e-111
RPS15	1.27763e-103	0.372465	0.985	0.95	3.38023e-99
RPS18	1.9278e-100	0.367514	0.994	0.959	5.10037e-96
CRIP1	8.54993e-99	0.686339	0.885	0.828	2.26206e-94
SNHG8	8.45653e-98	-0.56226	0.341	0.599	2.23734e-93
ADIRF	1.20643e-97	0.59466	0.879	0.774	3.19184e-93
RPL34	3.22834e-97	0.350316	0.994	0.961	8.54121e-93
MALAT1	5.79047e-96	-0.443155	0.999	0.998	1.53199e-91
TSHZ2	1.99048e-95	0.892076	0.405	0.19	5.26623e-91
DSTN	4.97445e-94	0.636167	0.758	0.682	1.31609e-89
LUM	4.87476e-92	0.834141	0.789	0.671	1.28971e-87
MTRNR2L8	4.79012e-91	-0.828835	0.455	0.681	1.26732e-86
LAPTM4A	6.10285e-91	0.551839	0.89	0.834	1.61463e-86
MT-ND5	2.41412e-90	-0.560434	0.435	0.701	6.38703e-86
TLL1	2.44044e-90	-0.680023	0.02	0.122	6.45668e-86
RPS14	4.95267e-90	0.343479	0.985	0.945	1.31033e-85
RPS8	1.26875e-89	0.395772	0.973	0.907	3.35673e-85
MTRNR2L10	1.03373e-88	-0.556382	0.084	0.244	2.73493e-84
MMP14	1.22389e-86	-0.675884	0.189	0.393	3.23803e-82
RPL12	1.65202e-86	0.376419	0.98	0.925	4.37074e-82
GPC3	2.44322e-86	-0.685457	0.064	0.206	6.46404e-82
COL6A1	2.79189e-86	-0.6729	0.657	0.84	7.38651e-82
PLA2G2A	1.75674e-84	1.57998	0.209	0.045	4.64782e-80
MTRNR2L1	6.14689e-83	1.62217	0.227	0.066	1.62628e-78
RPL30	5.39592e-82	-0.389195	0.876	0.899	1.4276e-77
AC017002.5	2.63945e-81	1.16322	0.276	0.101	6.98318e-77
COL1A1	5.57622e-80	-0.58109	0.703	0.889	1.4753e-75
WTAP	5.92362e-80	1.00587	0.688	0.592	1.56721e-75
RPS19	7.20184e-79	0.383741	0.975	0.932	1.90539e-74
HSPA5	1.60355e-76	-0.57431	0.221	0.426	4.24252e-72
CALM2	1.01346e-75	0.518821	0.866	0.815	2.68131e-71
COL5A1	2.40061e-75	-0.537867	0.212	0.413	6.35131e-71
POLR2L	4.41741e-75	0.611452	0.723	0.651	1.16871e-70
MGST1	9.17001e-74	0.832565	0.343	0.167	2.42611e-69
PDIA3	2.59747e-73	-0.5114	0.305	0.529	6.87212e-69
LAMA2	5.5048e-73	-0.67196	0.308	0.522	1.45641e-68
ENHO	8.7135e-73	-0.378263	0.042	0.153	2.30533e-68
TMED2	1.07185e-72	0.7352	0.578	0.476	2.8358e-68
YWHAZ	1.15627e-72	0.739244	0.577	0.481	3.05914e-68
IGKC	1.18007e-72	1.33678	0.157	0.023	3.12212e-68
SFRP2	2.0357e-71	0.864367	0.661	0.512	5.38586e-67
MATN2	2.45843e-71	-0.452457	0.051	0.167	6.50426e-67
FAM118A	1.2039e-69	-0.386075	0.036	0.138	3.18515e-65
RPS28	1.66455e-69	0.32495	0.97	0.928	4.40389e-65
ZFP36L1	4.43698e-68	0.57289	0.84	0.79	1.17389e-63
ABCA10	3.34346e-67	-0.506687	0.039	0.14	8.84578e-63
LGALS1	1.32394e-66	0.348475	0.971	0.935	3.50274e-62
FLNA	5.71544e-66	-0.518379	0.165	0.337	1.51213e-61
AL078604.4	3.53313e-65	0.784116	0.638	0.478	9.34759e-61
TMSB4X	5.31118e-65	0.383812	0.992	0.989	1.40518e-60
NXN	5.46399e-65	-0.529872	0.179	0.355	1.44561e-60
SERF2	8.35522e-65	0.49699	0.843	0.823	2.21054e-60
LAMB2	1.14304e-61	-0.536957	0.198	0.375	3.02413e-57
SRSF5	1.41751e-61	-0.44097	0.232	0.423	3.75032e-57
DKK3	2.01821e-60	-0.497681	0.081	0.204	5.33957e-56
ASPN	2.94012e-60	-0.574872	0.075	0.196	7.77868e-56
COL16A1	4.99108e-60	-0.493097	0.139	0.292	1.32049e-55
BRI3	1.26315e-59	0.844753	0.366	0.231	3.34191e-55
IGF1	1.5403e-59	-0.45265	0.049	0.152	4.07518e-55
CLDN11	1.91789e-59	0.918516	0.235	0.093	5.07416e-55
EMID1	2.99162e-59	-0.374843	0.055	0.163	7.91492e-55
MDK	1.15075e-58	-0.411772	0.078	0.201	3.04454e-54
TAGLN	2.93633e-58	-0.518142	0.049	0.15	7.76864e-54
RPS3A	3.84533e-58	-0.325753	0.91	0.914	1.01736e-53
LOXL1	5.10524e-58	-0.391702	0.093	0.224	1.35069e-53
MT-ND4L	1.02437e-57	-0.378731	0.239	0.433	2.71018e-53
MARCKSL1	3.07172e-57	-0.377249	0.066	0.178	8.12685e-53
CAV1	6.82735e-57	0.658291	0.6	0.501	1.80631e-52
SOD2	7.66668e-57	0.40733	0.85	0.752	2.02837e-52
NAMPT	6.78731e-56	0.494521	0.695	0.583	1.79572e-51
MXRA8	9.64968e-56	-0.404733	0.231	0.414	2.55301e-51
COL1A2	1.06454e-55	-0.374052	0.827	0.948	2.81644e-51
COL6A6	2.58438e-55	-0.543345	0.029	0.11	6.83748e-51
PLAC9	2.94242e-55	0.513658	0.82	0.774	7.78476e-51
RPS5	6.11446e-55	0.343245	0.928	0.865	1.6177e-50
COL3A1	2.42396e-54	-0.437111	0.701	0.85	6.41307e-50
RPS26	3.51417e-54	-0.391289	0.714	0.826	9.29743e-50
EIF3E	6.43799e-54	0.6279	0.621	0.553	1.7033e-49
RPL8	8.01134e-54	0.325864	0.94	0.895	2.11956e-49
NEGR1	2.52692e-53	-0.575059	0.38	0.571	6.68547e-49
ITM2C	4.60311e-53	-0.375416	0.144	0.291	1.21784e-48
PLEC	1.15497e-52	-0.36938	0.088	0.207	3.05571e-48
CEBPB	1.61474e-52	0.440706	0.816	0.74	4.27213e-48
BTG2	2.39311e-52	-0.431135	0.155	0.305	6.33145e-48
CCN1	7.51433e-52	-0.833184	0.369	0.542	1.98807e-47
CDH11	1.80513e-51	-0.432732	0.166	0.319	4.77583e-47
MEOX2	3.20554e-51	-0.489777	0.075	0.184	8.4809e-47
RPL36	3.37104e-51	0.296122	0.966	0.907	8.91876e-47
ADGRA2	6.33682e-51	-0.384346	0.111	0.239	1.67653e-46
PCDH15	6.43175e-51	-0.555666	0.039	0.125	1.70165e-46
SLC39A7	1.40537e-50	-0.364641	0.092	0.212	3.71818e-46
BASP1	1.90976e-50	0.751735	0.294	0.163	5.05266e-46
RPL15	1.98694e-50	0.275384	0.967	0.92	5.25685e-46
CASC15	2.19727e-50	-0.414255	0.032	0.111	5.81331e-46
PLEKHH2	2.25682e-50	-0.44079	0.194	0.356	5.97088e-46
KAZN	3.35766e-50	0.45074	0.755	0.666	8.88336e-46
TPM2	5.85919e-50	-0.362873	0.107	0.235	1.55017e-45
ABCA8	6.18699e-50	-0.490696	0.127	0.259	1.63689e-45
IER2	6.46196e-50	-0.55971	0.465	0.644	1.70964e-45
COL24A1	1.21331e-49	-0.498297	0.029	0.103	3.21004e-45
FN1	1.4127e-49	-0.475757	0.443	0.638	3.73759e-45
MMP16	8.80515e-49	-0.44694	0.079	0.188	2.32958e-44
LAMC3	9.36671e-49	-0.461137	0.153	0.293	2.47815e-44
MAFB	1.16603e-48	-0.478594	0.138	0.27	3.08498e-44
MRC2	3.29079e-48	-0.445439	0.148	0.286	8.70643e-44
PDZRN3	1.32289e-47	-0.518993	0.161	0.298	3.49997e-43
DLC1	6.80588e-47	-0.45353	0.514	0.695	1.80063e-42
CACYBP	8.80507e-47	-0.288245	0.173	0.325	2.32956e-42
TBX15	1.27033e-46	-0.341886	0.079	0.186	3.36091e-42
MIR99AHG	2.04958e-46	-0.526532	0.297	0.469	5.42256e-42
ADGRB3	2.52001e-46	-0.396432	0.043	0.128	6.66719e-42
ARL17B	2.83311e-46	-0.335736	0.032	0.108	7.49557e-42
RNF24	3.12605e-46	-0.390342	0.187	0.343	8.27059e-42
CSRP1	3.18845e-46	-0.284364	0.065	0.164	8.43569e-42
LINC00513	4.13111e-46	0.675566	0.456	0.339	1.09297e-41
AL357873.1	6.97235e-46	0.746191	0.305	0.177	1.84467e-41
MORF4L1	8.73922e-46	0.484358	0.698	0.666	2.31214e-41
KIF26B	9.08448e-46	-0.479846	0.032	0.106	2.40348e-41
H3F3B	1.20081e-45	0.306436	0.937	0.909	3.17699e-41
PER1	1.34498e-45	-0.350169	0.151	0.288	3.5584e-41
DIO2	1.66241e-45	-0.353277	0.074	0.176	4.39823e-41
TUBA1A	1.88205e-45	-0.434664	0.283	0.455	4.97933e-41
JUN	2.05792e-45	-0.612987	0.541	0.685	5.44464e-41
SDCBP	2.2717e-45	0.574819	0.6	0.54	6.01024e-41
HIBCH	3.73076e-45	-0.341809	0.074	0.176	9.87047e-41
YBX3	4.35058e-45	0.581913	0.581	0.514	1.15103e-40
SURF4	9.32029e-45	-0.334354	0.116	0.238	2.46587e-40
LTBP3	2.81147e-44	-0.368862	0.125	0.249	7.4383e-40
STARD13	2.85522e-44	-0.367569	0.092	0.202	7.55406e-40
SERPINH1	3.07892e-44	-0.503815	0.298	0.464	8.1459e-40
EMILIN1	8.45448e-44	-0.331536	0.063	0.156	2.2368e-39
LRP1	1.43505e-43	-0.387029	0.372	0.556	3.79671e-39
RPS29	2.00313e-43	0.261348	0.967	0.921	5.29969e-39
OLFML2B	2.8465e-43	-0.289373	0.058	0.149	7.53098e-39
CLEC3B	1.92659e-42	0.709781	0.191	0.085	5.09718e-38
LRRC17	2.17723e-42	-0.291827	0.045	0.126	5.7603e-38
CEBPD	2.76169e-42	0.427318	0.775	0.695	7.30661e-38
NACA	3.38592e-42	-0.312085	0.679	0.797	8.95812e-38
GLI2	4.00411e-42	-0.253038	0.033	0.105	1.05937e-37
RUNX1T1	8.92923e-42	-0.382105	0.227	0.382	2.36241e-37
RPS24	1.15377e-41	-0.270488	0.896	0.895	3.05253e-37
CCNL2	1.46321e-41	-0.320427	0.065	0.158	3.87121e-37
CXCL1	1.56839e-41	0.64751	0.367	0.23	4.14949e-37
RBM6	2.12258e-41	-0.350213	0.187	0.333	5.61571e-37
COL12A1	3.55256e-41	-0.546148	0.265	0.416	9.39902e-37
TBX18	4.37702e-41	-0.391075	0.116	0.23	1.15803e-36
THSD4	4.97436e-41	-0.347956	0.052	0.136	1.31607e-36
MFAP2	6.91935e-41	-0.328951	0.118	0.236	1.83065e-36
ANKFN1	7.29399e-41	-0.410061	0.072	0.167	1.92977e-36
EDNRA	2.05648e-40	-0.261835	0.038	0.113	5.44083e-36
CHCHD10	2.1396e-40	-0.253831	0.108	0.222	5.66075e-36
STMN1	2.25039e-40	-0.358889	0.128	0.248	5.95386e-36
NDRG2	2.5194e-40	-0.251125	0.05	0.132	6.66558e-36
IL11RA	2.74233e-40	-0.28286	0.175	0.318	7.25539e-36
ZFPM2	2.8663e-40	0.621719	0.385	0.265	7.58337e-36
SFN	4.95881e-40	0.58843	0.271	0.151	1.31195e-35
SPARC	6.11126e-40	-0.397544	0.584	0.764	1.61686e-35
RGS2	1.41506e-39	-0.365275	0.079	0.175	3.74383e-35
LEPR	1.44921e-39	0.602248	0.484	0.368	3.83417e-35
AC020916.1	1.55327e-39	-0.439764	0.192	0.33	4.10948e-35
PDGFRL	1.59753e-39	-0.470831	0.2	0.335	4.2266e-35
CALR	1.70657e-39	-0.364495	0.277	0.441	4.51508e-35
ESF1	2.67411e-39	-0.293591	0.064	0.152	7.0749e-35
FSCN1	3.71105e-39	-0.253622	0.105	0.216	9.81832e-35
CD34	4.42256e-39	-0.398936	0.128	0.244	1.17008e-34
CILP	5.7179e-39	-0.559202	0.116	0.223	1.51279e-34
GPX4	8.00252e-39	0.459304	0.704	0.683	2.11723e-34
CRY2	8.30132e-39	-0.329111	0.082	0.18	2.19628e-34
ARHGAP42	1.34367e-38	-0.294618	0.084	0.184	3.55494e-34
DDX39B	1.55357e-38	-0.318628	0.113	0.224	4.11028e-34
CYTOR	2.52308e-38	0.723688	0.27	0.16	6.67532e-34
FREM1	3.78452e-38	-0.33665	0.061	0.146	1.00127e-33
CD248	5.55059e-38	-0.45042	0.148	0.266	1.46852e-33
CORIN	8.81106e-38	-0.430163	0.112	0.217	2.33114e-33
THBS2	1.25728e-37	0.513316	0.571	0.491	3.32638e-33
PCOLCE	1.2837e-37	-0.358756	0.433	0.616	3.39628e-33
SAR1A	1.67125e-37	0.779891	0.402	0.314	4.42163e-33
NNMT	1.93695e-37	0.450167	0.651	0.563	5.12459e-33
KLF6	4.11567e-37	0.599881	0.561	0.507	1.08888e-32
GGT5	7.36049e-37	-0.257562	0.051	0.13	1.94737e-32
SLC7A2	9.95343e-37	-0.319948	0.044	0.116	2.63338e-32
SPON2	1.10946e-36	-0.411005	0.116	0.224	2.93529e-32
MAN1A1	1.83613e-36	0.447777	0.609	0.539	4.85785e-32
HLA-DRB1	2.66628e-36	-0.368415	0.087	0.183	7.05417e-32
MIR4435-2HG	2.69647e-36	0.654107	0.268	0.16	7.13405e-32
NLGN1	4.14307e-36	-0.521379	0.081	0.171	1.09613e-31
COL4A2	4.8444e-36	-0.297392	0.184	0.318	1.28168e-31
PTN	5.97115e-36	-0.328423	0.237	0.383	1.57979e-31
HSPD1	6.71447e-36	-0.337981	0.267	0.419	1.77645e-31
NFKB2	9.62203e-36	-0.308047	0.082	0.175	2.5457e-31
ABCA6	1.75408e-35	-0.329872	0.093	0.19	4.64078e-31
SPG7	1.96771e-35	-0.28322	0.069	0.155	5.20597e-31
RBFOX1	3.23222e-35	-0.453089	0.036	0.1	8.55149e-31
PDGFRB	3.77151e-35	-0.386755	0.286	0.439	9.97827e-31
IFI27	6.6443e-35	0.687514	0.28	0.169	1.75788e-30
EIF4A3	7.13844e-35	-0.441025	0.198	0.329	1.88862e-30
PHLDB1	7.60294e-35	-0.294253	0.119	0.227	2.01151e-30
AOPEP	1.22148e-34	-0.376896	0.22	0.353	3.23167e-30
ADAMTS4	1.43966e-34	-0.313013	0.067	0.152	3.80892e-30
TPT1	1.50724e-34	-0.30253	0.827	0.856	3.9877e-30
TMEM119	2.58718e-34	-0.257368	0.062	0.144	6.84489e-30
RUNX1	2.77894e-34	0.592914	0.408	0.313	7.35225e-30
CDK5RAP3	3.0321e-34	-0.278466	0.052	0.127	8.02202e-30
BDKRB2	4.27338e-34	0.522928	0.134	0.049	1.13061e-29
EEF1B2	4.63511e-34	-0.296649	0.375	0.542	1.22631e-29
ECHDC2	4.8714e-34	-0.25578	0.083	0.175	1.28883e-29
BSG	7.06001e-34	-0.284493	0.34	0.512	1.86787e-29
ADAMTS1	1.22015e-33	-0.367733	0.104	0.202	3.22816e-29
ENAH	1.2518e-33	0.582777	0.402	0.298	3.3119e-29
DOK6	1.58495e-33	-0.336012	0.047	0.118	4.19331e-29
COLEC12	2.26853e-33	-0.266774	0.125	0.234	6.00184e-29
PAX3	2.85939e-33	-0.25172	0.04	0.107	7.56509e-29
JAM2	3.50772e-33	-0.259006	0.059	0.137	9.28036e-29
IGFBP7	3.9284e-33	-0.517482	0.718	0.804	1.03934e-28
OS9	4.72267e-33	-0.332461	0.177	0.303	1.24948e-28
MAML3	8.80251e-33	-0.29891	0.046	0.116	2.32888e-28
TLN2	1.03734e-32	-0.262583	0.069	0.151	2.7445e-28
SGCE	1.13789e-32	-0.283884	0.095	0.19	3.01051e-28
DAAM2	1.3316e-32	-0.256225	0.065	0.146	3.52303e-28
RSL24D1	1.65587e-32	0.611125	0.473	0.415	4.38094e-28
CYTH3	2.31913e-32	-0.31027	0.135	0.244	6.13572e-28
MTRNR2L12	2.44636e-32	-0.500019	0.527	0.668	6.47232e-28
CD81	2.53727e-32	0.800076	0.548	0.518	6.71285e-28
HSPG2	4.20512e-32	-0.365479	0.221	0.352	1.11255e-27
PDS5B	4.74467e-32	-0.286982	0.182	0.307	1.2553e-27
SEC61G	5.45966e-32	0.548643	0.553	0.533	1.44446e-27
EEF1D	7.05517e-32	0.347791	0.797	0.767	1.86659e-27
HSPE1	7.41438e-32	-0.341168	0.384	0.545	1.96162e-27
FKBP10	9.9004e-32	-0.261917	0.15	0.265	2.61935e-27
ARF1	1.51019e-31	-0.266267	0.255	0.401	3.99551e-27
SIPA1L1	2.61812e-31	-0.30855	0.078	0.162	6.92675e-27
VCP	3.08905e-31	-0.252169	0.161	0.279	8.1727e-27
AL109930.1	3.38145e-31	0.469283	0.171	0.078	8.9463e-27
ADAMTS9-AS2	3.90513e-31	-0.369189	0.251	0.387	1.03318e-26
SSR2	8.743e-31	-0.259843	0.385	0.553	2.31314e-26
DKK2	9.24906e-31	-0.308948	0.213	0.342	2.44702e-26
EMP1	1.02509e-30	0.36292	0.76	0.742	2.71208e-26
CDC37	1.29147e-30	-0.262514	0.158	0.274	3.41684e-26
HPSE2	1.7418e-30	-0.640297	0.113	0.202	4.60829e-26
RETREG1	2.18683e-30	0.548817	0.195	0.102	5.7857e-26
MAGED1	2.29361e-30	-0.258215	0.061	0.135	6.0682e-26
N4BP2L2	3.41514e-30	-0.299581	0.265	0.408	9.03543e-26
DCLK1	3.66847e-30	-0.442835	0.517	0.671	9.70566e-26
MACROD2	4.32129e-30	-0.386298	0.117	0.213	1.14328e-25
ANAPC5	7.00541e-30	-0.277528	0.118	0.216	1.85342e-25
TRPS1	1.02539e-29	-0.532634	0.308	0.443	2.71289e-25
COL21A1	1.33146e-29	-0.274667	0.069	0.146	3.52264e-25
PTMS	1.5647e-29	-0.262528	0.352	0.51	4.13973e-25
KIAA1217	1.58159e-29	-0.563161	0.11	0.201	4.18441e-25
GAS6	1.63776e-29	-0.297411	0.194	0.317	4.33302e-25
TNXB	1.90733e-29	-0.516778	0.417	0.552	5.04623e-25
RCN3	2.7809e-29	-0.271379	0.184	0.304	7.35743e-25
HNRNPA2B1	3.16644e-29	-0.258502	0.468	0.632	8.37745e-25
GLG1	5.03497e-29	-0.259278	0.217	0.348	1.3321e-24
KREMEN1	7.68642e-29	-0.277063	0.101	0.191	2.0336e-24
VSTM4	9.51038e-29	-0.273916	0.102	0.192	2.51616e-24
ARID5B	1.29594e-28	0.426418	0.702	0.648	3.42868e-24
CELF2	1.71271e-28	0.394753	0.626	0.589	4.53131e-24
NPM1	1.83673e-28	-0.263042	0.497	0.646	4.85944e-24
IMMP2L	3.15608e-28	-0.332543	0.193	0.311	8.35004e-24
ZFP36	3.77496e-28	-0.390243	0.816	0.88	9.98741e-24
PLXDC1	4.90147e-28	-0.348364	0.059	0.128	1.29678e-23
IL16	7.38272e-28	-0.290138	0.108	0.199	1.95325e-23
THY1	7.73061e-28	-0.327256	0.235	0.355	2.04529e-23
TMED9	8.00725e-28	-0.26464	0.228	0.356	2.11848e-23
AC068587.4	1.47321e-27	-0.261089	0.2	0.321	3.89767e-23
GAPDH	1.49602e-27	0.316457	0.797	0.785	3.95803e-23
LGALS3	2.0324e-27	-0.271645	0.639	0.775	5.37711e-23
DMKN	2.12842e-27	0.410695	0.122	0.048	5.63117e-23
ATP13A3	2.51296e-27	0.517985	0.348	0.26	6.64853e-23
ANTXR2	3.37422e-27	-0.273721	0.136	0.237	8.92718e-23
DPYSL2	3.49173e-27	0.576654	0.391	0.323	9.23807e-23
HSPA8	4.54202e-27	-0.293737	0.469	0.625	1.20168e-22
CDH13	6.69565e-27	0.502316	0.185	0.099	1.77147e-22
HPGD	7.49e-27	-0.263865	0.045	0.106	1.98163e-22
HLA-DPB1	9.26778e-27	-0.338449	0.132	0.227	2.45198e-22
CCNI	1.51519e-26	0.362571	0.687	0.66	4.00874e-22
ACTA2	2.14089e-26	-0.299376	0.046	0.107	5.66414e-22
AUTS2	2.17065e-26	-0.359493	0.352	0.49	5.74288e-22
HLA-B	3.00059e-26	-0.293298	0.47	0.651	7.93866e-22
USP53	3.21337e-26	0.550188	0.319	0.229	8.50162e-22
PPP1R10	3.91556e-26	-0.260934	0.124	0.217	1.03594e-21
HLA-A	4.35189e-26	-0.301765	0.599	0.752	1.15138e-21
ANGPTL2	6.71555e-26	-0.301791	0.137	0.232	1.77673e-21
SLPI	7.55282e-26	0.803977	0.302	0.205	1.99825e-21
FKBP9	1.06555e-25	-0.296769	0.234	0.356	2.81912e-21
MT2A	1.09093e-25	0.426705	0.717	0.68	2.88628e-21
HES1	1.64566e-25	0.423271	0.692	0.632	4.35393e-21
FOXP1	2.10492e-25	0.56055	0.247	0.161	5.56899e-21
PCOLCE2	2.40081e-25	0.545221	0.18	0.1	6.35182e-21
GSN	3.36374e-25	-0.406533	0.867	0.938	8.89944e-21
TSC22D1	5.00507e-25	-0.279017	0.273	0.402	1.32419e-20
C11orf96	7.02051e-25	0.823544	0.386	0.304	1.85742e-20
EXT1	7.22086e-25	0.281205	0.688	0.628	1.91042e-20
S100A2	1.48043e-24	0.446288	0.288	0.196	3.91677e-20
NUPR1	2.42492e-24	0.520397	0.512	0.472	6.41562e-20
SGCD	2.50483e-24	-0.272584	0.15	0.248	6.62703e-20
SH3BGRL3	4.8015e-24	0.474162	0.606	0.588	1.27033e-19
MAML2	5.87082e-24	-0.423159	0.435	0.565	1.55324e-19
CFH	6.31564e-24	-0.336399	0.586	0.708	1.67093e-19
WDFY2	7.74079e-24	-0.282498	0.164	0.265	2.04798e-19
VCAM1	7.75164e-24	-0.292353	0.104	0.185	2.05085e-19
ADAM33	9.96568e-24	-0.291402	0.099	0.177	2.63662e-19
WWOX	1.18512e-23	-0.307203	0.25	0.366	3.13547e-19
YWHAG	1.85079e-23	0.566012	0.352	0.283	4.89664e-19
BACH2	1.87785e-23	-0.288995	0.156	0.253	4.96824e-19
ITGB5	2.06077e-23	-0.269972	0.141	0.232	5.45218e-19
HNRNPA1	3.70679e-23	-0.250761	0.593	0.71	9.80707e-19
ACTG1	5.28605e-23	-0.268827	0.723	0.835	1.39853e-18
OGN	6.61469e-23	-0.292166	0.124	0.21	1.75005e-18
RABGAP1L	7.43237e-23	-0.260228	0.206	0.316	1.96638e-18
OLFML3	7.56088e-23	-0.268	0.297	0.427	2.00038e-18
UBB	2.47692e-22	0.29797	0.847	0.829	6.55319e-18
PAM	4.468e-22	0.316246	0.665	0.652	1.1821e-17
PFN1	4.92065e-22	0.32735	0.697	0.694	1.30186e-17
KAZN-AS1	6.18028e-22	0.432949	0.14	0.071	1.63512e-17
KRT1	7.573e-22	0.369432	0.133	0.064	2.00359e-17
CXCL2	9.66272e-22	0.287017	0.558	0.456	2.55647e-17
CPE	1.0312e-21	-0.414663	0.206	0.3	2.72824e-17
ID3	2.29769e-21	0.338874	0.642	0.593	6.079e-17
PSAP	2.56273e-21	-0.2895	0.669	0.795	6.78022e-17
CST3	2.70112e-21	0.25358	0.883	0.9	7.14636e-17
JUNB	2.70476e-21	-0.359017	0.863	0.893	7.15599e-17
CHIC2	2.96198e-21	0.556739	0.354	0.296	7.8365e-17
EIF5B	4.96411e-21	0.559567	0.368	0.31	1.31336e-16
L3MBTL4	5.48929e-21	-0.253591	0.077	0.143	1.4523e-16
PLTP	8.87689e-21	-0.281831	0.172	0.266	2.34856e-16
CREB5	1.00083e-20	0.458252	0.322	0.243	2.64789e-16
ZFAND3	1.23889e-20	0.379694	0.588	0.566	3.27773e-16
KRT17	1.42307e-20	0.345961	0.142	0.074	3.76503e-16
PLPP5	1.49011e-20	-0.254092	0.054	0.11	3.94238e-16
CTHRC1	1.78043e-20	0.549302	0.305	0.215	4.71047e-16
DLG2	2.4291e-20	-0.363653	0.274	0.383	6.42666e-16
IL1R1	2.85306e-20	0.514322	0.209	0.138	7.54834e-16
AC016831.5	3.21039e-20	0.445088	0.141	0.076	8.49372e-16
KCNT2	8.25659e-20	-0.266319	0.159	0.248	2.18444e-15
VAPA	1.02732e-19	0.449084	0.475	0.45	2.71799e-15
ADAMTS9	1.21251e-19	-0.270047	0.076	0.139	3.20794e-15
ARL6IP1	1.35639e-19	0.549616	0.396	0.351	3.5886e-15
YBX1	1.47697e-19	0.305117	0.713	0.705	3.90761e-15
PRRX2	1.77124e-19	0.470729	0.4	0.345	4.68617e-15
SPARCL1	2.04725e-19	-0.262263	0.161	0.249	5.4164e-15
SMYD3	3.38725e-19	-0.273021	0.239	0.346	8.96164e-15
AC026202.2	4.41296e-19	0.410407	0.217	0.145	1.16754e-14
EGR1	4.4901e-19	-0.388221	0.343	0.447	1.18795e-14
IL6	1.10969e-18	-0.498083	0.118	0.191	2.93592e-14
CACNA2D3	1.66704e-18	0.646504	0.13	0.07	4.41049e-14
COL18A1	2.0824e-18	-0.327692	0.209	0.303	5.5094e-14
NAV3	2.96148e-18	-0.259127	0.396	0.521	7.8352e-14
PPP1R14B	3.19855e-18	0.417059	0.15	0.088	8.4624e-14
TEX26-AS1	4.35011e-18	0.595109	0.162	0.099	1.15091e-13
S100A11	5.91996e-18	0.326744	0.689	0.696	1.56624e-13
ERRFI1	6.24276e-18	0.505652	0.259	0.19	1.65165e-13
POSTN	6.41376e-18	-0.36012	0.135	0.212	1.69689e-13
CYBRD1	9.33725e-18	0.412349	0.552	0.548	2.47036e-13
THBS1	9.58501e-18	0.561127	0.402	0.34	2.53591e-13
AC058791.1	1.60001e-17	0.503712	0.186	0.122	4.23314e-13
SAT1	1.79846e-17	0.37545	0.55	0.524	4.75818e-13
EIF3J	2.01865e-17	0.576951	0.259	0.2	5.34076e-13
MXRA5	2.84107e-17	-0.291048	0.195	0.281	7.51661e-13
SEMA3C	3.5869e-17	0.483036	0.251	0.18	9.48987e-13
CXCL3	4.65576e-17	0.36446	0.379	0.298	1.23178e-12
AC119674.1	6.0559e-17	0.369161	0.354	0.287	1.60221e-12
PI16	6.98263e-17	-0.253466	0.258	0.356	1.84739e-12
PLPP3	1.90245e-16	-0.291815	0.645	0.745	5.0333e-12
CACNB4	1.97838e-16	0.398992	0.286	0.218	5.23421e-12
ZFP91	3.80166e-16	0.432183	0.167	0.109	1.00581e-11
DDX21	4.23791e-16	0.470897	0.341	0.287	1.12122e-11
ROBO2	4.80957e-16	0.270635	0.604	0.554	1.27247e-11
CD9	9.34191e-16	0.297306	0.726	0.73	2.47159e-11
CMIP	9.38158e-16	0.426126	0.271	0.21	2.48208e-11
NFKB1	1.2496e-15	0.316604	0.528	0.481	3.30608e-11
C1S	1.46236e-15	-0.261036	0.679	0.766	3.86896e-11
ARF6	1.59501e-15	0.460419	0.373	0.331	4.21993e-11
COL6A2	2.47028e-15	-0.286381	0.902	0.944	6.53561e-11
RPS27L	2.61333e-15	0.42604	0.482	0.469	6.91408e-11
ATP5ME	3.06579e-15	0.396624	0.53	0.519	8.11117e-11
ZFAND5	4.18455e-15	0.41705	0.429	0.397	1.10711e-10
TMA7	6.17581e-15	0.299049	0.673	0.68	1.63393e-10
HIF1A	6.64613e-15	0.449032	0.275	0.217	1.75837e-10
DPP4	7.16904e-15	0.297823	0.107	0.056	1.89671e-10
YWHAE	7.19422e-15	0.406646	0.535	0.539	1.90337e-10
KLF4	7.56902e-15	-0.301472	0.451	0.556	2.00254e-10
LINC01619	8.75671e-15	0.489769	0.248	0.187	2.31676e-10
EMX2	1.00819e-14	0.453858	0.282	0.223	2.66737e-10
TNFAIP3	1.0172e-14	0.50608	0.402	0.352	2.6912e-10
TMEM50A	1.10855e-14	0.433741	0.421	0.395	2.93289e-10
RAB11A	1.16875e-14	0.380404	0.556	0.544	3.09215e-10
PRKD3	1.22583e-14	0.509398	0.292	0.24	3.24319e-10
AP3S1	1.29151e-14	0.442254	0.418	0.392	3.41694e-10
NFKBIA	1.39661e-14	0.252351	0.863	0.839	3.69501e-10
COX4I1	1.5975e-14	0.310427	0.621	0.632	4.2265e-10
SCARA5	1.73518e-14	-0.251044	0.193	0.271	4.59076e-10
TXN	1.80349e-14	0.298327	0.66	0.668	4.7715e-10
COL14A1	2.43915e-14	0.440155	0.272	0.212	6.45327e-10
C1QTNF3	2.85135e-14	0.306275	0.117	0.065	7.54381e-10
FAM180A	2.93855e-14	0.406763	0.189	0.132	7.77451e-10
LRP1B	4.20528e-14	0.325	0.143	0.086	1.11259e-09
RAC1	1.09202e-13	0.351256	0.565	0.583	2.88916e-09
EMP3	1.17937e-13	0.351853	0.648	0.679	3.12025e-09
HSP90AA1	1.41762e-13	-0.252303	0.752	0.829	3.75059e-09
COPZ2	2.07517e-13	0.458264	0.197	0.145	5.49028e-09
SLC41A2	2.47231e-13	0.370742	0.196	0.14	6.541e-09
CD70	3.16032e-13	0.361324	0.13	0.08	8.36125e-09
AKR1C2	3.17173e-13	0.407461	0.136	0.085	8.39145e-09
ARRDC3	3.98634e-13	0.456125	0.469	0.433	1.05467e-08
TSPAN8	4.05428e-13	0.513451	0.232	0.172	1.07264e-08
PHLDB2	5.50361e-13	0.469264	0.213	0.157	1.45609e-08
TRAM1	6.00481e-13	0.40532	0.408	0.381	1.58869e-08
ID1	7.06503e-13	-0.340955	0.209	0.285	1.8692e-08
BST2	7.18018e-13	0.474852	0.214	0.158	1.89966e-08
RASSF5	1.14221e-12	0.43134	0.23	0.176	3.02195e-08
AC009107.2	1.17914e-12	0.332226	0.104	0.059	3.11966e-08
PVT1	3.20129e-12	0.361004	0.185	0.132	8.46965e-08
H2AFZ	3.47638e-12	0.354542	0.563	0.554	9.19746e-08
SGCZ	4.77129e-12	-0.260311	0.063	0.105	1.26234e-07
PDK4	7.25488e-12	-0.443234	0.132	0.191	1.91942e-07
CAST	7.68639e-12	0.362702	0.429	0.412	2.03359e-07
RBMS3	7.76963e-12	-0.291885	0.603	0.712	2.05561e-07
FST	1.11426e-11	0.502931	0.185	0.136	2.94799e-07
GADD45A	1.51187e-11	0.519232	0.325	0.287	3.99995e-07
CHMP4B	1.65368e-11	0.441147	0.37	0.345	4.37514e-07
APOD	1.71435e-11	-1.46296	0.676	0.732	4.53566e-07
IL6ST	1.73235e-11	0.3888	0.423	0.406	4.58328e-07
C12orf75	1.84171e-11	0.4285	0.247	0.2	4.87262e-07
IGFBP5	3.42814e-11	-0.353918	0.632	0.72	9.06982e-07
UBE2S	5.23884e-11	0.460437	0.192	0.148	1.38604e-06
GBE1	5.28002e-11	0.366429	0.31	0.259	1.39693e-06
NAV2	5.76617e-11	0.335189	0.212	0.16	1.52556e-06
FOSL1	7.37722e-11	0.348123	0.212	0.16	1.95179e-06
AL353135.2	8.21135e-11	0.421145	0.199	0.149	2.17248e-06
METAP2	1.02803e-10	0.453656	0.277	0.24	2.71986e-06
TPPP3	1.09814e-10	0.362602	0.484	0.451	2.90534e-06
PDPN	1.26541e-10	0.397124	0.226	0.178	3.34789e-06
TCEAL9	1.38702e-10	0.402523	0.447	0.434	3.66963e-06
PDLIM3	1.53473e-10	0.304909	0.109	0.068	4.06044e-06
BTG1	2.0446e-10	0.28156	0.647	0.648	5.40941e-06
PCSK1N	2.88631e-10	-0.342204	0.092	0.136	7.63632e-06
UGDH	3.67361e-10	0.398087	0.283	0.241	9.71927e-06
PLIN2	5.15233e-10	0.528683	0.223	0.181	1.36315e-05
RCAN1	6.06045e-10	0.259636	0.108	0.068	1.60341e-05
ANGPTL5	6.31285e-10	0.371805	0.197	0.152	1.67019e-05
UGCG	6.31359e-10	0.464682	0.222	0.179	1.67039e-05
EIF4E	7.12863e-10	0.40484	0.315	0.284	1.88602e-05
AKT3	7.25405e-10	0.34291	0.423	0.404	1.9192e-05
ABL2	8.66256e-10	0.319984	0.327	0.288	2.29185e-05
TPM1	8.83066e-10	0.383768	0.421	0.405	2.33633e-05
JUND	1.08132e-09	0.350006	0.558	0.572	2.86084e-05
CLU	1.78025e-09	0.361901	0.405	0.361	4.71001e-05
PCBP1	3.0712e-09	0.388961	0.431	0.436	8.12547e-05
CAMK1D	3.44617e-09	0.282665	0.452	0.429	9.11752e-05
ARF4	3.60036e-09	0.319344	0.507	0.524	9.52547e-05
SIAH1	3.6994e-09	0.406917	0.166	0.127	9.7875e-05
CCN5	3.89901e-09	-0.278361	0.344	0.262	0.000103156
ABR	4.53623e-09	0.332245	0.256	0.215	0.000120015
ZFPM2-AS1	5.04541e-09	0.251464	0.138	0.096	0.000133486
UBE2D1	7.07208e-09	0.393339	0.201	0.161	0.000187106
OSBPL8	8.2818e-09	0.378557	0.339	0.313	0.000219112
TSC22D2	1.08155e-08	0.34473	0.325	0.292	0.000286147
UBE2D3	1.1024e-08	0.264571	0.581	0.614	0.000291662
BX322234.1	1.13609e-08	0.302224	0.114	0.077	0.000300575
PTP4A2	1.15558e-08	0.381371	0.33	0.307	0.000305733
FAM126A	1.26331e-08	0.341227	0.268	0.23	0.000334234
GLIS3	1.34836e-08	0.351246	0.142	0.101	0.000356737
NDRG1	1.69686e-08	0.372386	0.244	0.207	0.000448937
PPP1CB	1.87204e-08	0.390594	0.405	0.4	0.000495286
INSIG1	2.20793e-08	0.464346	0.259	0.224	0.000584153
ETS1	2.21872e-08	0.325283	0.243	0.203	0.000587006
CALM1	2.23893e-08	0.315803	0.516	0.527	0.000592354
PBX3	2.3684e-08	0.274518	0.153	0.113	0.000626607
GRIK2	2.36957e-08	0.275476	0.103	0.067	0.000626916
CAMK2N1	2.38426e-08	0.364345	0.122	0.088	0.000630805
SUMO1	2.50433e-08	0.38455	0.405	0.405	0.000662571
PALM2-AKAP2	2.92779e-08	0.254343	0.404	0.375	0.000774605
FNIP2	3.04873e-08	0.32205	0.152	0.114	0.000806603
RBM39	3.50686e-08	0.284206	0.539	0.569	0.000927811
GPBP1	3.76431e-08	0.320322	0.472	0.474	0.000995924
AC005920.2	4.52012e-08	0.405728	0.175	0.138	0.00119589
ACKR3	4.88021e-08	0.305571	0.183	0.141	0.00129116
NUCKS1	5.60156e-08	0.343576	0.504	0.517	0.001482
SNX3	5.99315e-08	0.279057	0.542	0.57	0.00158561
CDKN1A	6.28309e-08	0.328559	0.406	0.382	0.00166232
ELL2	6.42052e-08	0.337821	0.215	0.174	0.00169868
CYP7B1	6.93872e-08	0.327121	0.32	0.28	0.00183578
SYNJ2	9.90306e-08	0.283107	0.199	0.161	0.00262005
RHOA	1.04124e-07	0.303173	0.49	0.506	0.00275482
FAM107B	1.07363e-07	0.332275	0.164	0.128	0.00284051
STEAP2	1.16025e-07	0.26996	0.11	0.076	0.00306968
CREBRF	1.27481e-07	0.33395	0.201	0.165	0.00337275
MIF	1.34991e-07	0.251209	0.628	0.666	0.00357145
EIF3A	1.66678e-07	0.391163	0.289	0.268	0.0044098
MTPN	1.71802e-07	0.341621	0.197	0.164	0.00454537
TMEM258	1.81926e-07	0.289954	0.513	0.535	0.00481321
CDC42	1.88388e-07	0.34587	0.506	0.519	0.00498418
HIVEP1	2.14367e-07	0.301221	0.279	0.245	0.0056715
PITPNC1	2.1681e-07	0.400602	0.228	0.193	0.00573613
PAPPA	2.60255e-07	0.306793	0.125	0.091	0.00688557
AMD1	2.72766e-07	0.337223	0.349	0.329	0.00721657
HIVEP2	2.78101e-07	0.280408	0.383	0.368	0.00735772
KTN1	3.32563e-07	0.325789	0.407	0.405	0.00879863
ALCAM	3.69019e-07	0.25167	0.266	0.227	0.00976313
LRRFIP2	3.86121e-07	0.314427	0.323	0.299	0.0102156
HAS2	4.75883e-07	0.403404	0.415	0.393	0.0125904
C16orf72	5.71194e-07	0.305316	0.14	0.108	0.0151121
ATP6V1B2	6.1666e-07	0.298366	0.15	0.116	0.016315
LIFR	6.21692e-07	0.263991	0.211	0.175	0.0164481
NCOA7	9.18057e-07	0.296461	0.26	0.229	0.024289
SKIL	1.31941e-06	0.332467	0.267	0.24	0.0349077
SDC2	1.3631e-06	0.307172	0.492	0.501	0.0360635
SET	1.63635e-06	0.375404	0.4	0.403	0.0432929
TMEM230	1.68675e-06	0.388929	0.324	0.317	0.0446264
FILIP1L	1.75574e-06	0.323435	0.38	0.37	0.0464517
CPNE8	2.05198e-06	0.253924	0.23	0.197	0.0542893
SMDT1	2.39436e-06	0.385889	0.245	0.224	0.0633477
CAPZA2	2.74419e-06	0.355002	0.337	0.329	0.0726029
AP1S2	3.14473e-06	0.332953	0.17	0.141	0.0832001
REXO2	3.58462e-06	0.332918	0.354	0.349	0.0948384
EVA1B	4.01121e-06	0.318011	0.125	0.097	0.106125
SELENOK	6.33102e-06	0.28005	0.481	0.499	0.1675
NCL	6.4344e-06	0.379311	0.367	0.369	0.170235
TMEM176B	6.73486e-06	0.378365	0.244	0.22	0.178184
RHEB	7.2023e-06	0.321278	0.408	0.416	0.190551
CBLB	1.00253e-05	0.295809	0.366	0.352	0.265239
NFE2L2	1.14634e-05	0.305099	0.459	0.473	0.303288
TASOR2	1.59776e-05	0.300044	0.248	0.221	0.422719
SEC62	1.64909e-05	0.293856	0.555	0.6	0.436301
CD47	1.83276e-05	0.264256	0.452	0.463	0.484894
RPS6KA3	1.97601e-05	0.309652	0.31	0.292	0.522794
CHST11	2.14372e-05	0.317809	0.24	0.215	0.567164
MRPS24	2.98527e-05	0.295275	0.404	0.404	0.789813
ATP2B1	3.01882e-05	0.304949	0.268	0.248	0.79869
COX6B1	3.03052e-05	0.252901	0.484	0.503	0.801785
OST4	3.70223e-05	0.255394	0.53	0.569	0.979499
UBL3	3.77355e-05	0.292159	0.323	0.313	0.998369
RASSF8	3.96137e-05	0.268208	0.205	0.18	1
ADM	3.99988e-05	-0.26488	0.185	0.227	1
ANKRD17	4.13112e-05	0.278159	0.328	0.32	1
ADGRD1	4.13769e-05	0.263211	0.153	0.125	1
NAB1	4.73233e-05	0.257233	0.133	0.107	1
NMT1	4.98006e-05	0.304643	0.146	0.121	1
GPRC5A	5.70309e-05	0.272982	0.166	0.139	1
DDX3X	6.3589e-05	0.321088	0.327	0.321	1
TGIF1	6.44592e-05	0.320052	0.299	0.287	1
GOLPH3	6.81343e-05	0.305785	0.201	0.18	1
MSX1	7.04073e-05	0.267432	0.125	0.1	1
SIDT2	7.21329e-05	0.270829	0.123	0.099	1
BGN	8.5637e-05	0.253107	0.345	0.328	1
CMPK1	0.000102513	0.322332	0.378	0.387	1
RAB7A	0.00013217	0.251211	0.455	0.473	1
RAB8B	0.000147181	0.253643	0.296	0.282	1
TIPARP	0.000168347	0.316345	0.171	0.149	1
TMTC1	0.000196342	0.283988	0.127	0.104	1
B4GALT5	0.000197279	0.274097	0.237	0.219	1
ACTR3	0.000217631	0.29157	0.299	0.293	1
NR4A2	0.000233145	0.250857	0.46	0.455	1
IPO9-AS1	0.000271379	0.266597	0.168	0.146	1
SERP1	0.000272922	0.276234	0.349	0.351	1
SERTAD2	0.000286693	0.27118	0.239	0.222	1
WAC	0.000296499	0.251601	0.378	0.38	1
ESD	0.000331377	0.381794	0.313	0.316	1
CD164	0.000356331	0.296303	0.373	0.384	1
RTF1	0.000413797	0.354805	0.282	0.277	1
FAM241A	0.000419088	0.259954	0.104	0.084	1
USP12	0.000469714	0.25187	0.215	0.196	1
CDK2AP1	0.000474427	0.288588	0.177	0.158	1
HEBP2	0.0005575	0.259685	0.132	0.112	1
AC004797.1	0.000568837	0.306633	0.25	0.238	1
RRAS	0.000609484	0.252005	0.134	0.113	1
GPX3	0.000694125	0.334694	0.145	0.125	1
ELK3	0.000773137	0.270991	0.144	0.124	1
RSRC2	0.000843498	0.330139	0.284	0.279	1
LINC02802	0.0011165	0.251106	0.146	0.127	1
DDX24	0.00115029	0.336062	0.283	0.283	1
IGF1R	0.00115834	0.262718	0.293	0.284	1
SAV1	0.00124867	0.26623	0.23	0.216	1
SMIM14	0.00136108	0.268287	0.189	0.173	1
SPTSSA	0.00154058	0.332706	0.245	0.238	1
BIRC3	0.00172474	0.292831	0.26	0.243	1
COX7A1	0.00203275	0.285723	0.377	0.388	1
PRPF4B	0.00217127	0.279358	0.161	0.145	1
NFIL3	0.00236255	0.286376	0.238	0.227	1
HIGD1A	0.002459	0.277329	0.14	0.124	1
NDUFB1	0.00265672	0.289072	0.345	0.355	1
UBE2N	0.00293938	0.296215	0.28	0.281	1
RALBP1	0.00548881	0.293129	0.168	0.157	1
CPED1	0.00592649	0.250915	0.244	0.236	1
EIF2S2	0.00639091	0.305239	0.251	0.249	1
ROMO1	0.00711283	0.268373	0.372	0.391	1
EIF4G2	0.0113511	0.251904	0.373	0.395	1
ARL5B	0.0152028	0.254687	0.151	0.14	1
SCAF11	0.0177428	0.281125	0.324	0.342	1
ANKRD10	0.0193654	0.254463	0.27	0.271	1
RBM25	0.0230318	0.25949	0.289	0.296	1
CCN2	0.0276341	-0.250972	0.322	0.361	1
BIRC2	0.0288434	0.261475	0.186	0.18	1
DAB2	0.0297851	0.254798	0.274	0.275	1
PPIC	0.0352328	0.26584	0.371	0.394	1
RGS16	0.0439915	0.262673	0.37	0.372	1
LINC01578	0.0441456	0.251466	0.27	0.279	1
SERBP1	0.0475148	0.260466	0.373	0.403	1
SNRNP27	0.048826	0.26028	0.13	0.122	1
DAZAP2	0.0521777	0.256773	0.219	0.219	1
DYNC1I2	0.0558297	0.268687	0.264	0.273	1
EIF1AX	0.0681428	0.250462	0.387	0.421	1
CXXC5	0.0856397	0.278562	0.231	0.237	1
CCL19	0.141617	-0.376017	0.119	0.13	1
RIN2	0.1891	0.276545	0.28	0.296	1
FBLN1	0.428485	-0.415434	0.739	0.767	1
SPRY1	0.852523	0.326689	0.307	0.333	1
ITM2A	0.999195	0.254326	0.209	0.224	1

## Sheet: Keratinocytes diff.
Table S2. Aging-associated DEGs for each cell type identified by Seurat.
gene	p_val	avg_log2FC	pct.1	pct.2	p_val_adj
EEF1A1	5.16067e-33	-0.64455	0.976	1	1.36536e-28
UQCRB	3.09724e-28	-1.22052	0.505	0.891	8.19437e-24
HBA2	3.39435e-27	-1.327	0.016	0.208	8.98044e-23
HBB	9.82437e-27	-2.54323	0.031	0.267	2.59923e-22
LGALS7	1.08514e-26	-0.846453	0.276	0.901	2.87096e-22
RPS3A	1.55085e-24	-0.585316	0.972	1	4.10309e-20
RPS24	1.93756e-24	-0.598413	0.964	0.99	5.12619e-20
MT1E	4.50831e-24	-0.922255	0.217	0.663	1.19276e-19
SYT8	1.16171e-22	-0.450087	0.071	0.366	3.07353e-18
AL118508.1	5.35441e-22	-0.266805	0.032	0.248	1.41662e-17
RPL30	4.41547e-20	-0.575189	0.95	0.97	1.1682e-15
RBIS	6.02437e-20	-0.499395	0.129	0.485	1.59387e-15
EEF1B2	1.18864e-19	-0.727269	0.85	0.95	3.14478e-15
NEAT1	4.06006e-19	0.834475	0.997	0.871	1.07417e-14
RPL9	3.94636e-18	-0.464352	0.953	0.96	1.04409e-13
RPL22	2.34537e-17	-0.621436	0.943	0.941	6.20515e-13
ANXA8L1	4.93431e-17	-0.305756	0.112	0.426	1.30547e-12
NACA	6.42999e-17	-0.5649	0.931	0.95	1.70118e-12
TPT1	1.09798e-16	-0.572902	0.963	0.98	2.90492e-12
PFKL	2.07846e-16	-0.304338	0.104	0.406	5.49898e-12
SNHG8	4.17973e-16	-0.779895	0.597	0.861	1.10583e-11
PPCS	8.21374e-16	-0.302694	0.086	0.356	2.17311e-11
CSTA	1.40635e-15	-1.53508	0.351	0.743	3.72078e-11
RAB4B	3.19794e-15	-0.334923	0.044	0.238	8.46078e-11
RPL7	3.52292e-15	-0.359901	0.974	0.98	9.32059e-11
HAUS4	3.54443e-15	-0.25966	0.141	0.465	9.37749e-11
YWHAZ	7.98331e-15	0.702401	0.935	0.871	2.11215e-10
PHGDH	5.48759e-14	-0.46945	0.205	0.564	1.45185e-09
PCBD1	6.02447e-14	-0.297879	0.11	0.386	1.59389e-09
TGFBI	8.19418e-14	-0.292828	0.118	0.396	2.16793e-09
CHCHD10	1.43904e-13	-0.347957	0.097	0.356	3.80727e-09
KTN1	1.44788e-13	0.814693	0.914	0.842	3.83066e-09
RPL6	1.52844e-13	-0.415855	0.954	0.99	4.04378e-09
BTG2	2.3481e-13	-0.963343	0.438	0.792	6.21236e-09
RPL4	6.8379e-13	-0.391754	0.949	0.96	1.8091e-08
KRT15	8.03483e-13	-1.42945	0.073	0.277	2.12577e-08
RPS13	1.00906e-12	-0.361361	0.963	0.96	2.66968e-08
EIF5B	1.2501e-12	1.03494	0.776	0.683	3.3074e-08
TM7SF3	1.43025e-12	-0.250001	0.09	0.327	3.78402e-08
RPL5	1.47747e-12	-0.362224	0.962	0.941	3.90895e-08
EEF2	1.90021e-12	-0.479283	0.916	0.97	5.02739e-08
PSMG4	2.37586e-12	-0.266145	0.128	0.406	6.28582e-08
TKT	2.97284e-12	-0.255487	0.185	0.515	7.86525e-08
RAB32	3.04861e-12	-0.38186	0.025	0.158	8.06572e-08
RPL37	3.16966e-12	-0.429289	0.96	0.98	8.38596e-08
DNAJC13	4.85821e-12	-0.270304	0.032	0.178	1.28534e-07
CDC42EP1	5.3424e-12	-0.407955	0.136	0.416	1.41344e-07
RPL21	6.53694e-12	-0.359299	0.967	1	1.72948e-07
FGFR3	1.011e-11	-0.419352	0.208	0.525	2.67481e-07
HNRNPA1	1.09322e-11	-0.521505	0.861	0.921	2.89234e-07
MT1X	1.35095e-11	-0.989387	0.765	0.891	3.57422e-07
LAPTM4A	1.5784e-11	0.828047	0.79	0.733	4.17597e-07
TRAPPC2L	1.71613e-11	-0.277948	0.156	0.446	4.54035e-07
SIGMAR1	2.07572e-11	-0.446373	0.061	0.248	5.49174e-07
PPP1R10	2.76791e-11	-0.594729	0.195	0.485	7.32306e-07
RPL36A	2.97058e-11	-0.353306	0.959	1	7.85926e-07
LYPD3	3.10122e-11	0.909905	0.901	0.792	8.20489e-07
KRT5	3.31202e-11	-1.47768	0.617	0.792	8.76261e-07
SECISBP2	3.87746e-11	-0.280951	0.079	0.287	1.02586e-06
GRHPR	4.06995e-11	-0.322768	0.164	0.455	1.07679e-06
POLR2G	4.53167e-11	-0.303949	0.12	0.376	1.19894e-06
RIN2	4.55184e-11	-0.299633	0.171	0.475	1.20428e-06
RPL28	6.0624e-11	-0.383476	0.963	0.97	1.60393e-06
NFKBID	9.34662e-11	-0.342693	0.09	0.307	2.47283e-06
RPL31	9.46316e-11	-0.410032	0.96	0.98	2.50367e-06
MACF1	1.22916e-10	0.791308	0.917	0.832	3.252e-06
EIF4E	1.32214e-10	0.901467	0.719	0.644	3.49798e-06
PMPCB	1.48528e-10	-0.463483	0.131	0.386	3.9296e-06
DRAP1	1.67692e-10	0.815799	0.838	0.802	4.43663e-06
MDH1	2.06255e-10	-0.385079	0.216	0.535	5.45689e-06
RHOD	2.36714e-10	-0.434086	0.168	0.455	6.26275e-06
IRF1	2.42331e-10	-0.354472	0.148	0.406	6.41136e-06
PTPRS	2.65025e-10	-0.289279	0.122	0.366	7.01178e-06
NDUFB3	2.77514e-10	-0.401873	0.217	0.535	7.34218e-06
NFKBIA	2.80192e-10	-0.760557	0.828	0.931	7.41304e-06
ZNF205	2.96318e-10	-0.279495	0.017	0.119	7.83969e-06
RPL29	3.23327e-10	-0.335014	0.962	0.98	8.55427e-06
BDH2	3.37349e-10	-0.349327	0.077	0.277	8.92525e-06
RTN4	3.40589e-10	0.625416	0.921	0.842	9.01097e-06
HSPB1	3.76826e-10	-0.82557	0.917	0.98	9.96968e-06
ARF6	5.06082e-10	0.601979	0.85	0.842	1.33894e-05
IDH3G	5.18503e-10	-0.49678	0.187	0.485	1.3718e-05
ATF3	5.37297e-10	-0.865591	0.273	0.554	1.42153e-05
COL17A1	5.55801e-10	-0.735787	0.215	0.485	1.47048e-05
GTF2H5	5.95732e-10	-0.372245	0.17	0.446	1.57613e-05
HSD17B4	7.77607e-10	-0.25002	0.076	0.267	2.05731e-05
MT-CO2	8.47666e-10	-0.444873	0.991	0.881	2.24267e-05
S100A11	9.48377e-10	0.560963	0.954	0.911	2.50912e-05
CREG1	9.53191e-10	-0.348915	0.153	0.416	2.52186e-05
PMVK	9.61359e-10	-0.553005	0.24	0.564	2.54347e-05
THOC6	1.02245e-09	-0.481193	0.13	0.376	2.7051e-05
FRMD6	1.10243e-09	1.04761	0.704	0.574	2.9167e-05
PTMA	1.1679e-09	0.29272	0.977	0.99	3.08992e-05
MPZL2	1.18477e-09	0.884711	0.731	0.634	3.13455e-05
CCDC3	1.22647e-09	-0.305791	0.118	0.347	3.24488e-05
TPRKB	1.27665e-09	-0.294802	0.137	0.386	3.37762e-05
GAPDH	1.28398e-09	-0.538357	0.886	0.911	3.39703e-05
PDAP1	1.33143e-09	-0.282702	0.18	0.455	3.52256e-05
MAN2B1	1.6756e-09	-0.333322	0.074	0.257	4.43314e-05
LINC01133	1.7854e-09	-0.257925	0.107	0.327	4.72363e-05
PLTP	1.88671e-09	-0.359433	0.108	0.327	4.99167e-05
TAZ	1.94128e-09	-0.265501	0.033	0.158	5.13604e-05
MT-ND1	2.02205e-09	-0.561741	0.919	0.851	5.34973e-05
RHOT2	2.18835e-09	-0.251928	0.087	0.287	5.78972e-05
RPL7A	2.67782e-09	-0.354933	0.952	0.98	7.0847e-05
NFKB2	2.94166e-09	-0.332622	0.136	0.376	7.78275e-05
CYHR1	3.19801e-09	-0.325121	0.114	0.337	8.46098e-05
HLCS	3.94708e-09	-0.256066	0.045	0.188	0.000104428
RPL26	4.30623e-09	-0.321937	0.969	1	0.00011393
SERP1	4.48044e-09	0.766652	0.721	0.644	0.000118539
PPL	4.93443e-09	-0.398022	0.159	0.406	0.00013055
IER3	4.98857e-09	-0.586623	0.395	0.743	0.000131983
NAALADL2	5.20308e-09	-0.509706	0.123	0.347	0.000137658
PLEKHM2	5.92197e-09	-0.513299	0.184	0.455	0.000156678
GPT2	6.01713e-09	-0.368492	0.058	0.218	0.000159195
NXN	6.88761e-09	-0.607282	0.208	0.465	0.000182225
CD44	6.99533e-09	0.722575	0.953	0.891	0.000185076
BTF3	7.0056e-09	-0.391844	0.906	0.921	0.000185347
RPLP0	7.14269e-09	-0.366214	0.954	0.98	0.000188974
HDDC2	7.28213e-09	-0.253768	0.118	0.337	0.000192663
RPL11	7.76944e-09	-0.283567	0.973	0.99	0.000205556
RPSA	7.78257e-09	-0.403042	0.924	0.95	0.000205903
RPL35A	9.07007e-09	-0.280887	0.961	0.98	0.000239967
CLDN1	9.64752e-09	0.651914	0.854	0.723	0.000255244
EIF3J	1.01513e-08	0.827001	0.687	0.594	0.000268574
KRT80	1.15183e-08	-0.453164	0.121	0.337	0.00030474
RGS2	1.1978e-08	-0.267817	0.057	0.208	0.000316903
DDX21	1.27007e-08	0.664758	0.836	0.802	0.000336022
HSPA1A	1.42973e-08	-0.853499	0.34	0.693	0.000378264
ERRFI1	1.48268e-08	0.91825	0.742	0.584	0.000392273
AUH	1.48718e-08	-0.27645	0.061	0.218	0.000393464
ZFP36	1.53273e-08	-1.25923	0.702	0.891	0.000405514
PDLIM1	1.67747e-08	-0.451133	0.325	0.644	0.000443809
PSMD4	2.10918e-08	-0.33029	0.22	0.505	0.000558026
LSM3	2.13407e-08	-0.25861	0.242	0.545	0.00056461
RNF227	2.1552e-08	-0.26868	0.084	0.257	0.000570202
LYPLAL1	2.21721e-08	-0.386574	0.082	0.257	0.000586607
MTRNR2L1	2.43718e-08	1.08941	0.319	0.069	0.000644805
EIF4A3	2.5925e-08	-0.637112	0.491	0.762	0.000685897
LINC01290	2.74513e-08	-0.299107	0.103	0.297	0.00072628
MAFB	3.52789e-08	-0.40333	0.18	0.436	0.000933374
EFNA1	3.5688e-08	-0.534927	0.357	0.653	0.000944197
COMTD1	3.65938e-08	-0.28924	0.105	0.307	0.000968161
RNF144B	4.07475e-08	1.03256	0.873	0.752	0.00107806
PPP1R15A	4.21515e-08	-0.72944	0.55	0.832	0.0011152
NDUFB5	4.28714e-08	-0.329658	0.207	0.475	0.00113425
RUVBL2	4.6811e-08	-0.280131	0.096	0.287	0.00123848
COG4	4.86183e-08	-0.323401	0.037	0.158	0.00128629
PDLIM4	5.46221e-08	-0.31864	0.182	0.436	0.00144514
BBC3	5.51386e-08	-0.52764	0.331	0.634	0.0014588
FABP5	5.55882e-08	-1.27711	0.23	0.475	0.0014707
LGALS3	5.99744e-08	-0.563438	0.703	0.861	0.00158674
NR1D1	6.12386e-08	-0.479741	0.223	0.485	0.00162019
PAX8-AS1	6.23762e-08	-0.263142	0.093	0.267	0.00165029
GAS6	6.49744e-08	-0.438854	0.199	0.465	0.00171903
ZNF750	6.53486e-08	-0.455185	0.102	0.287	0.00172893
ATXN3	7.63342e-08	-0.280768	0.143	0.366	0.00201957
DSP	7.90339e-08	0.489503	0.972	0.901	0.002091
TMBIM1	8.45102e-08	-0.448753	0.272	0.554	0.00223589
WDR18	9.2097e-08	-0.319375	0.057	0.198	0.00243661
AACS	9.44887e-08	-0.593701	0.13	0.337	0.00249989
TNFRSF19	9.83101e-08	-0.253311	0.213	0.475	0.00260099
ITGA6	1.06128e-07	-0.267139	0.237	0.515	0.00280782
SLC38A2	1.07542e-07	0.540772	0.896	0.822	0.00284523
UBTF	1.12887e-07	-0.371821	0.076	0.238	0.00298665
CHIC2	1.17347e-07	0.819775	0.645	0.584	0.00310465
POU3F1	1.23827e-07	-0.326063	0.147	0.366	0.00327609
PFDN2	1.29829e-07	0.671101	0.784	0.693	0.00343489
IGKC	1.38874e-07	0.798934	0.288	0.05	0.0036742
RPL23A	1.40888e-07	-0.281053	0.959	0.99	0.00372748
EXOC6B	1.4715e-07	0.691058	0.836	0.703	0.00389314
AREG	1.51205e-07	1.28844	0.542	0.366	0.00400042
RPS7	1.52065e-07	-0.306701	0.957	0.97	0.00402319
LSM6	1.69315e-07	-0.319925	0.184	0.426	0.00447957
GPS2	1.74956e-07	-0.292988	0.188	0.446	0.00462881
DENND4A	1.77423e-07	-0.58884	0.357	0.653	0.00469408
MANBAL	1.87719e-07	-0.291497	0.091	0.267	0.00496649
AQP3	1.89046e-07	0.555888	0.94	0.901	0.00500158
PLK2	1.97182e-07	-0.46982	0.232	0.505	0.00521684
SDHD	1.98321e-07	-0.366047	0.202	0.465	0.00524699
EXOC3	2.00711e-07	-0.272084	0.183	0.436	0.00531021
MFSD2A	2.41139e-07	-0.25557	0.197	0.446	0.00637982
U2AF2	2.45187e-07	-0.260661	0.132	0.337	0.00648692
RBM39	2.61948e-07	0.577361	0.786	0.762	0.00693036
RPS26	2.67614e-07	-0.480933	0.896	0.911	0.00708027
RPS20	3.12602e-07	-0.290527	0.956	0.98	0.0082705
ZC3H4	3.15104e-07	-0.272959	0.074	0.228	0.00833671
MTRNR2L8	3.43686e-07	-0.382862	0.456	0.713	0.0090929
STXBP3	3.6273e-07	-0.27023	0.192	0.436	0.00959675
NPM1	3.63452e-07	-0.470837	0.825	0.881	0.00961586
PER1	3.79983e-07	-0.267204	0.213	0.465	0.0100532
TMED2	4.23962e-07	0.59501	0.76	0.713	0.0112168
IDH2	4.36911e-07	-0.426735	0.195	0.436	0.0115593
SMC5	4.42059e-07	-0.271798	0.227	0.485	0.0116956
CCDC85B	4.6539e-07	-0.444053	0.381	0.703	0.0123128
RPL27	4.99456e-07	-0.305925	0.957	0.98	0.0132141
HMBS	5.10904e-07	-0.255121	0.026	0.119	0.013517
RPL19	5.68103e-07	-0.252561	0.966	0.99	0.0150303
TMEM141	5.74712e-07	-0.420459	0.158	0.376	0.0152052
IRF9	5.91156e-07	-0.38993	0.067	0.208	0.0156402
RNF187	6.03127e-07	-0.280525	0.168	0.386	0.0159569
SNAI2	6.33527e-07	-0.505767	0.282	0.554	0.0167612
NDE1	6.83868e-07	-0.315077	0.236	0.495	0.0180931
DNAJB2	7.03255e-07	-0.747539	0.142	0.347	0.018606
CCL27	7.33285e-07	0.643939	0.854	0.822	0.0194005
LSM2	7.71556e-07	-0.274188	0.161	0.376	0.0204131
COL1A1	7.72593e-07	-0.250043	0.134	0.327	0.0204405
VAPA	8.05298e-07	0.471517	0.798	0.782	0.0213058
RPL14	8.10742e-07	-0.252661	0.956	0.95	0.0214498
RBBP7	8.46067e-07	-0.322112	0.189	0.426	0.0223844
FAM162A	9.09481e-07	-0.276235	0.31	0.614	0.0240621
H2AFZ	1.0356e-06	0.593548	0.86	0.861	0.0273988
IMPDH2	1.08074e-06	-0.393273	0.396	0.693	0.028593
C17orf49	1.14176e-06	-0.272815	0.205	0.436	0.0302075
SNHG5	1.23316e-06	-0.40368	0.898	0.901	0.0326258
TNNT1	1.297e-06	-0.367131	0.069	0.208	0.0343146
ATP5F1C	1.31436e-06	-0.298753	0.358	0.663	0.034774
COQ5	1.35677e-06	-0.259555	0.027	0.119	0.0358962
PSMD3	1.49492e-06	-0.342086	0.157	0.366	0.0395511
RHOV	1.54341e-06	-0.607858	0.442	0.663	0.0408339
SPATC1L	1.96688e-06	-0.302102	0.119	0.297	0.0520376
DAPL1	2.0399e-06	-0.380638	0.29	0.574	0.0539696
HOPX	2.12895e-06	-0.894987	0.499	0.743	0.0563256
UFC1	2.18964e-06	-0.292181	0.281	0.554	0.0579314
CCT5	2.46792e-06	-0.370654	0.238	0.485	0.0652939
UQCRC1	2.63508e-06	-0.292535	0.245	0.485	0.0697163
RAB35	2.71996e-06	-0.250884	0.156	0.356	0.071962
EIF5A	2.91778e-06	-0.46533	0.562	0.851	0.0771956
BAZ2A	3.08182e-06	-0.287575	0.212	0.455	0.0815357
TMEM14C	3.09053e-06	-0.305436	0.247	0.505	0.0817662
THOC7	3.10632e-06	-0.376677	0.217	0.446	0.0821838
CROT	3.16011e-06	-0.286614	0.072	0.208	0.083607
PHKG1	3.6058e-06	-0.278654	0.077	0.218	0.0953986
JUN	3.81855e-06	-0.724953	0.666	0.802	0.101027
RTF2	3.85547e-06	-0.38085	0.17	0.376	0.102004
TAF6L	4.17532e-06	-0.393851	0.03	0.119	0.110466
ITFG1	4.72249e-06	-0.256859	0.146	0.347	0.124943
NDUFA8	4.72903e-06	-0.288101	0.163	0.366	0.125116
TXNDC15	4.89889e-06	-0.295575	0.078	0.218	0.12961
HIGD2A	5.14801e-06	-0.453826	0.42	0.703	0.136201
ACKR3	5.25674e-06	-0.294196	0.058	0.178	0.139078
FAU	5.48725e-06	0.262327	0.962	0.95	0.145176
DEFB1	5.68413e-06	0.704474	0.685	0.624	0.150385
CMIP	5.91424e-06	0.730438	0.74	0.703	0.156473
ELOA	5.96958e-06	-0.252384	0.184	0.406	0.157937
RHOB	5.9834e-06	-0.44298	0.178	0.376	0.158303
SOCS3	6.09619e-06	-0.734081	0.185	0.386	0.161287
LINC01550	6.20717e-06	-0.308838	0.077	0.218	0.164223
NFKBIZ	6.37383e-06	-0.374425	0.42	0.683	0.168632
THAP9-AS1	6.39866e-06	-0.254051	0.183	0.396	0.169289
TUFM	6.4101e-06	-0.361189	0.363	0.653	0.169592
ID3	6.4687e-06	-0.250949	0.282	0.545	0.171143
PNRC1	6.47195e-06	-0.4428	0.85	0.891	0.171228
CLTB	6.81607e-06	0.326249	0.816	0.812	0.180333
BHLHE40	7.07173e-06	-0.441677	0.445	0.703	0.187097
REX1BD	7.23406e-06	-0.256864	0.231	0.465	0.191391
ANAPC5	7.2397e-06	-0.288606	0.216	0.446	0.191541
RALGDS	7.4388e-06	-0.384399	0.334	0.604	0.196808
DSTN	7.66996e-06	0.318658	0.924	0.941	0.202924
HINT2	7.82277e-06	-0.281394	0.113	0.277	0.206967
ARL6IP1	8.16404e-06	0.722881	0.657	0.614	0.215996
NOD2	8.54529e-06	-0.316784	0.074	0.208	0.226083
AC009107.2	8.90143e-06	0.716475	0.31	0.129	0.235505
EIF1B	9.05018e-06	-0.328799	0.319	0.604	0.239441
RND3	9.08033e-06	-0.475096	0.668	0.842	0.240238
RPL23	9.69512e-06	-0.269037	0.954	0.97	0.256504
RAB10	9.91435e-06	0.48694	0.823	0.802	0.262304
SELENOS	1.00029e-05	0.664376	0.63	0.614	0.264648
KIN	1.03136e-05	-0.27336	0.055	0.168	0.272866
FGFBP1	1.04714e-05	0.603815	0.706	0.594	0.277041
MUC15	1.051e-05	-0.295003	0.092	0.238	0.278064
N4BP2L1	1.05196e-05	-0.25235	0.12	0.287	0.278318
TUBB	1.0599e-05	-0.484057	0.573	0.792	0.280418
FMNL2	1.0966e-05	0.970356	0.546	0.426	0.290127
MEF2D	1.11431e-05	-0.323197	0.144	0.327	0.294813
IGHA1	1.14459e-05	0.499969	0.192	0.02	0.302825
GSTK1	1.18744e-05	-0.370401	0.279	0.525	0.31416
ZC3H12A	1.20782e-05	-0.33372	0.431	0.663	0.319552
NDUFC1	1.25896e-05	-0.534406	0.436	0.723	0.333082
PFDN4	1.26461e-05	-0.332925	0.265	0.525	0.334577
CBR1	1.28121e-05	-0.336559	0.273	0.515	0.338971
INTS10	1.28274e-05	-0.252891	0.197	0.416	0.339375
NME2	1.30064e-05	-0.429196	0.84	0.901	0.344111
CASP1	1.33317e-05	-0.259187	0.055	0.168	0.352718
NOP53	1.38001e-05	-0.366949	0.801	0.921	0.365109
ANAPC16	1.38097e-05	-0.535376	0.345	0.604	0.365363
GADD45B	1.39752e-05	-0.392657	0.273	0.495	0.369743
CALM2	1.39866e-05	0.321274	0.925	0.931	0.370042
HMGB2	1.43948e-05	-0.290513	0.268	0.505	0.380843
SEPTIN8	1.52442e-05	-0.3571	0.066	0.188	0.403317
FLNA	1.57179e-05	-0.683154	0.171	0.366	0.41585
PHLDA2	1.6157e-05	0.623772	0.685	0.624	0.427467
ANXA5	1.71365e-05	-0.514376	0.273	0.525	0.453379
SRI	1.7608e-05	-0.307137	0.236	0.475	0.465855
EIF1	1.76424e-05	-0.308186	0.95	0.941	0.466765
CLEC2B	1.83539e-05	-0.387336	0.421	0.683	0.485589
ATP5F1A	1.86384e-05	-0.486984	0.489	0.752	0.493115
G3BP1	1.90285e-05	0.683739	0.632	0.584	0.503436
CACYBP	1.90826e-05	-0.256794	0.215	0.436	0.504867
MAL2	2.02603e-05	0.503919	0.689	0.634	0.536028
FDPS	2.03835e-05	-0.445188	0.171	0.366	0.539286
DDX39B	2.10092e-05	-0.375983	0.219	0.446	0.555841
FILIP1L	2.11757e-05	0.89148	0.497	0.366	0.560247
CSNK1A1	2.12668e-05	0.45734	0.949	0.901	0.562657
NME1	2.3326e-05	-0.346678	0.298	0.554	0.617137
ACOT7	2.43723e-05	-0.255747	0.09	0.228	0.644817
SUGP2	2.5857e-05	-0.255629	0.1	0.248	0.684099
C19orf33	2.70037e-05	0.550309	0.722	0.703	0.714436
MT1A	2.72991e-05	-0.251169	0.029	0.109	0.722253
PFDN1	2.8679e-05	-0.323434	0.166	0.356	0.758761
ATP5PB	2.87041e-05	-0.318902	0.334	0.594	0.759424
ITPKC	3.02855e-05	-0.578814	0.224	0.426	0.801264
MALL	3.04786e-05	-0.406238	0.033	0.119	0.806373
SCEL	3.19765e-05	-1.09537	0.145	0.317	0.846001
PKP1	3.20644e-05	-0.6199	0.625	0.861	0.848328
APOD	3.25956e-05	-0.325184	0.096	0.238	0.86238
PRDX2	3.29491e-05	-0.491454	0.434	0.703	0.871733
RPAIN	3.30769e-05	-0.334806	0.21	0.426	0.875114
IL1R2	3.37791e-05	0.692188	0.259	0.089	0.893694
OVOL1	3.5433e-05	-0.699942	0.132	0.297	0.937451
UBE2D3	3.62667e-05	0.331405	0.873	0.861	0.959509
ARF5	3.6706e-05	-0.317815	0.331	0.584	0.971129
KIF1C	3.75909e-05	-0.630424	0.085	0.218	0.994543
NUCB1	4.06551e-05	-0.267861	0.135	0.297	1
PLP2	4.09904e-05	-0.335656	0.633	0.842	1
NCL	4.19965e-05	0.493246	0.743	0.743	1
EGFR	4.43142e-05	0.526629	0.793	0.752	1
MBP	4.48611e-05	0.64969	0.604	0.564	1
EIF4H	4.63031e-05	-0.454954	0.306	0.554	1
IGFBP3	4.98012e-05	-0.323043	0.276	0.475	1
NR4A1	5.01984e-05	-0.598443	0.46	0.683	1
SELENOP	5.18997e-05	-0.411149	0.44	0.703	1
DYNLRB1	5.48965e-05	-0.385374	0.333	0.604	1
HMGN2	5.57833e-05	-0.354535	0.4	0.683	1
ZFAS1	5.94054e-05	-0.333104	0.826	0.881	1
NUDC	6.03605e-05	-0.268333	0.353	0.644	1
TAX1BP3	6.12867e-05	-0.278196	0.195	0.386	1
KDELR1	6.158e-05	-0.292742	0.201	0.396	1
PDIA3	6.47788e-05	-0.270317	0.393	0.663	1
RHOC	6.52413e-05	-0.275012	0.329	0.584	1
ELL2	6.56714e-05	0.71576	0.629	0.604	1
UBC	6.85146e-05	-0.514224	0.773	0.901	1
UBE2L3	7.20987e-05	-0.284371	0.375	0.653	1
PTPMT1	7.80822e-05	-0.250009	0.067	0.178	1
SERBP1	7.80926e-05	0.408526	0.841	0.822	1
SERPINB2	7.91586e-05	0.842207	0.668	0.564	1
ZFP36L1	7.93208e-05	0.499733	0.929	0.891	1
VSNL1	8.06156e-05	-0.263678	0.1	0.238	1
NINJ1	8.08654e-05	-0.381756	0.282	0.505	1
ARPC3	8.15695e-05	-0.377731	0.376	0.653	1
RRM1	8.28321e-05	-0.284889	0.107	0.248	1
MT2A	8.55024e-05	-0.49281	0.616	0.772	1
GRHL1	8.60259e-05	0.772375	0.479	0.376	1
SMIM26	8.67413e-05	-0.295265	0.378	0.634	1
AKAP13	8.73513e-05	0.756886	0.659	0.634	1
CHMP1B	8.88721e-05	0.554521	0.692	0.703	1
C9orf16	9.31204e-05	-0.515789	0.405	0.653	1
TSC22D3	9.95085e-05	-0.411256	0.143	0.297	1
HMGN3	0.000108056	-0.330864	0.33	0.584	1
ATP2B4	0.000109231	0.504979	0.836	0.802	1
NMU	0.000111269	-0.265713	0.202	0.396	1
KLF6	0.000111538	0.35477	0.75	0.752	1
AC023424.3	0.000116786	0.743229	0.439	0.307	1
ATP5PO	0.000118868	-0.452872	0.514	0.743	1
RAP1B	0.000134882	0.588085	0.695	0.743	1
SELENOK	0.000141	0.349382	0.772	0.792	1
ISG20	0.000147036	0.819836	0.495	0.406	1
PIK3CA	0.000152159	-0.253591	0.102	0.238	1
ALDH2	0.000164588	-0.303902	0.306	0.525	1
MT1M	0.0001772	-0.362719	0.033	0.109	1
NRARP	0.000177358	-0.513034	0.534	0.703	1
TMEM134	0.000179639	-0.359768	0.36	0.614	1
SARAF	0.000186341	-0.307589	0.328	0.564	1
MT-ND2	0.000187497	-0.279074	0.942	0.861	1
SPINK5	0.000201654	-0.938567	0.16	0.337	1
LDHA	0.000211094	-0.415983	0.902	0.921	1
LDHB	0.000215613	-0.387468	0.159	0.317	1
HECTD1	0.000216163	0.736562	0.53	0.465	1
DGUOK	0.000224874	-0.368837	0.209	0.406	1
RAC1	0.000232817	0.272817	0.873	0.851	1
DEGS1	0.00023375	-0.262684	0.498	0.713	1
UBE2N	0.000236264	0.583857	0.629	0.624	1
TMEM40	0.000252236	0.604531	0.598	0.545	1
MT-CYB	0.000260702	-0.271565	0.962	0.881	1
TP63	0.000264059	0.625777	0.69	0.663	1
YBX3	0.000269137	0.414302	0.858	0.832	1
COX5B	0.000269485	-0.356438	0.663	0.851	1
SH3BGRL3	0.000279729	0.289605	0.843	0.842	1
TPR	0.000281737	-0.256503	0.296	0.535	1
EIF3A	0.000284978	0.44097	0.671	0.673	1
NDRG1	0.000285656	0.506271	0.79	0.743	1
MRPL22	0.00030966	-0.259828	0.189	0.366	1
NDFIP2	0.000320532	0.525049	0.694	0.723	1
UBE2G1	0.000329841	0.502061	0.683	0.673	1
MCL1	0.000338783	0.505881	0.72	0.762	1
EPB41L5	0.000338906	-0.361537	0.15	0.307	1
YWHAG	0.000343573	0.484466	0.643	0.614	1
KRT14	0.000346856	-1.14522	0.898	0.871	1
METAP2	0.000349255	0.579599	0.644	0.663	1
KDF1	0.000353063	-0.256014	0.05	0.139	1
KRT16	0.000358777	0.535582	0.666	0.525	1
ISCU	0.000365739	-0.276846	0.236	0.436	1
DDX54	0.000375576	-0.269433	0.097	0.218	1
THBD	0.000377424	-0.359121	0.194	0.366	1
EIF3E	0.000382323	0.341172	0.891	0.861	1
CCL2	0.000436304	-0.963555	0.182	0.337	1
DDX3X	0.000445778	0.518322	0.624	0.614	1
TACC2	0.00046492	-0.296269	0.345	0.564	1
AKT2	0.000478581	-0.332845	0.104	0.228	1
BLOC1S1	0.000489498	-0.262791	0.225	0.406	1
SIK3	0.000503643	0.728166	0.581	0.535	1
IGLC2	0.000504789	0.306774	0.108	0	1
SNRPD2	0.000505557	-0.332129	0.688	0.851	1
SNX6	0.000505729	-0.261125	0.248	0.455	1
PPDPF	0.000541502	-0.399967	0.806	0.891	1
EMP1	0.00055165	0.459642	0.85	0.802	1
EIF1AX	0.000552304	0.342415	0.765	0.752	1
CCND1	0.000552455	-0.337618	0.526	0.733	1
SNU13	0.000555217	0.40194	0.748	0.802	1
ARPC1A	0.000565739	-0.323011	0.17	0.327	1
TMEM165	0.000573151	0.560906	0.659	0.683	1
ENSA	0.000583252	-0.352591	0.597	0.812	1
RABGEF1	0.000588958	0.601694	0.667	0.673	1
AC138123.1	0.000620082	0.269067	0.105	0	1
ZFAND3	0.000623886	0.444363	0.689	0.683	1
CD3EAP	0.00066311	0.612457	0.308	0.178	1
SLMAP	0.00068208	0.602366	0.632	0.604	1
PPIA	0.000739874	-0.26924	0.85	0.921	1
SET	0.000784349	0.493941	0.767	0.782	1
DSG1	0.000785557	0.350397	0.827	0.842	1
CTDNEP1	0.000788939	-0.383062	0.192	0.356	1
NDUFA4L2	0.000820547	-0.53519	0.297	0.475	1
EXT1	0.000823239	0.487694	0.833	0.762	1
HIST2H2AA4	0.000843014	0.253005	0.1	0	1
KRT17	0.000864905	0.375283	0.787	0.673	1
HLA-DQA1	0.000869254	-0.264645	0.038	0.109	1
POLR2L	0.000901448	0.326432	0.809	0.832	1
MORF4L2	0.00092659	0.510454	0.623	0.673	1
TBC1D25	0.000954532	-0.255034	0.079	0.178	1
PARP6	0.00096386	-0.322366	0.059	0.149	1
GLS	0.000983746	0.615405	0.517	0.465	1
APOE	0.000985032	-0.27413	0.875	0.881	1
WTAP	0.000988647	0.531634	0.685	0.634	1
UBE2D1	0.000995109	0.654817	0.467	0.396	1
RTCA	0.00100103	-0.267225	0.049	0.129	1
EIF4G2	0.0010026	0.467475	0.773	0.792	1
KRT6A	0.0010219	-0.882562	0.202	0.347	1
SLC10A3	0.00102729	-0.335875	0.096	0.208	1
TOMM5	0.00104445	0.506008	0.71	0.703	1
ADGRG6	0.00107521	0.818511	0.375	0.287	1
GNB2	0.00116667	-0.278872	0.402	0.624	1
FCGRT	0.00116951	-0.291619	0.188	0.347	1
MRPS5	0.0011942	-0.305923	0.121	0.248	1
TNFAIP8	0.00119504	-0.25292	0.35	0.554	1
SFN	0.00127272	0.290905	0.982	0.96	1
DCN	0.00129352	-0.387039	0.381	0.614	1
NDUFAB1	0.0013086	-0.314691	0.347	0.574	1
ANKRD17	0.00133202	0.617988	0.598	0.584	1
RNF10	0.00135933	-0.293588	0.293	0.515	1
DDR1	0.0013887	-0.27229	0.166	0.307	1
VMP1	0.00141923	0.658725	0.496	0.446	1
BDH1	0.00148052	-0.31881	0.045	0.119	1
NDUFB7	0.00148748	-0.392493	0.361	0.554	1
PPIB	0.00156721	-0.302548	0.334	0.545	1
HSCB	0.00157073	-0.312332	0.062	0.149	1
SPDYE2	0.00157882	0.443222	0.207	0.089	1
MED16	0.00160233	-0.262403	0.05	0.129	1
GATA3	0.00167074	-0.252449	0.431	0.644	1
NDUFS8	0.00175438	-0.310285	0.286	0.485	1
CYC1	0.0017677	-0.386484	0.37	0.584	1
LGALSL	0.001877	-0.37589	0.299	0.505	1
MVD	0.00192484	-0.336204	0.093	0.198	1
CCDC115	0.00195225	-0.361112	0.193	0.356	1
TNFRSF12A	0.00205318	0.544608	0.59	0.535	1
ITPR2	0.00216684	-0.266761	0.413	0.624	1
RAB7A	0.00219714	0.36236	0.734	0.762	1
CEBPD	0.00220532	-0.427697	0.677	0.782	1
RBM3	0.00224993	-0.371227	0.652	0.782	1
SFT2D1	0.00228445	-0.266268	0.272	0.465	1
PARD3	0.00233486	0.461295	0.809	0.772	1
SOD1	0.00245921	-0.262202	0.509	0.723	1
DIP2B	0.00246926	0.565195	0.627	0.634	1
KDM5B	0.00250806	0.67362	0.502	0.505	1
CORO1C	0.00251173	0.585378	0.547	0.525	1
MT-ND5	0.00254896	-0.290094	0.788	0.822	1
ATP5MC3	0.00256587	-0.268425	0.537	0.762	1
MTDH	0.00274664	0.439658	0.63	0.624	1
PMAIP1	0.00282323	-0.326104	0.688	0.832	1
POF1B	0.00319212	-0.477267	0.22	0.376	1
SELENOT	0.00322815	0.565907	0.5	0.465	1
RNH1	0.00332309	-0.307579	0.465	0.663	1
MRPS21	0.00341787	-0.297536	0.338	0.515	1
FXYD3	0.00346899	-0.319419	0.787	0.911	1
CSNK2B	0.00354774	-0.270378	0.396	0.644	1
ARHGDIA	0.0036504	-0.33105	0.295	0.455	1
PA2G4	0.00371075	0.292887	0.669	0.733	1
CAPZA1	0.00378592	0.53343	0.592	0.594	1
KRT10	0.0039248	-0.290032	0.967	0.95	1
LYRM1	0.00394734	-0.311537	0.072	0.158	1
PCBP1	0.00406036	0.341725	0.723	0.743	1
ERC1	0.00436839	0.501881	0.748	0.772	1
TXN	0.0043823	0.324676	0.879	0.891	1
COX6A1	0.00449408	-0.315409	0.726	0.842	1
CD9	0.00451488	0.373104	0.863	0.851	1
NDUFA1	0.00471699	-0.318987	0.512	0.723	1
SUB1	0.00486696	0.265807	0.757	0.772	1
FAM83B	0.00507011	0.658698	0.562	0.554	1
KLK11	0.00507409	-0.335903	0.414	0.624	1
NHSL1	0.0050778	0.663055	0.662	0.683	1
TFAP2C	0.00525364	-0.32878	0.329	0.535	1
TCEAL9	0.00536005	-0.378584	0.206	0.347	1
GAREM1	0.005383	0.640363	0.547	0.515	1
ARF4	0.00553154	0.400527	0.63	0.634	1
ATP13A3	0.00559867	0.608624	0.386	0.307	1
CCL21	0.00575141	0.278268	0.116	0.03	1
C7orf26	0.00585193	-0.47588	0.052	0.119	1
TMOD3	0.00588975	0.572116	0.487	0.455	1
HLA-DPB1	0.00591156	-0.372709	0.171	0.287	1
ATP6V0B	0.00598096	0.352296	0.564	0.554	1
GSPT1	0.00652999	0.499655	0.608	0.604	1
CNBP	0.00674488	-0.253223	0.702	0.832	1
GLTP	0.00676748	0.394182	0.653	0.693	1
TOP1	0.00705634	0.457718	0.669	0.683	1
CRIP1	0.00712166	0.330026	0.894	0.861	1
FOSL1	0.00716672	0.297254	0.736	0.733	1
ABLIM1	0.00759566	0.427028	0.708	0.743	1
MAX	0.00777814	0.435006	0.479	0.465	1
SRSF11	0.00785798	0.455063	0.636	0.634	1
NDUFC2	0.00809339	-0.371385	0.292	0.465	1
CXCL8	0.008389	0.753353	0.281	0.188	1
FAM107B	0.0086724	0.503286	0.281	0.198	1
ARL5A	0.00880674	0.540233	0.456	0.436	1
RAB25	0.00901731	-0.345923	0.343	0.515	1
ARID5B	0.00909985	0.366982	0.752	0.693	1
LY6G6C	0.0092862	-0.250968	0.149	0.267	1
HSPA1B	0.0100026	-0.386722	0.276	0.426	1
POLR1D	0.0100301	-0.278326	0.567	0.782	1
YWHAE	0.0102938	0.284138	0.801	0.832	1
ABRACL	0.0104789	-0.348063	0.21	0.337	1
LIMA1	0.0107552	0.461383	0.606	0.604	1
KIF13A	0.010822	0.685426	0.449	0.436	1
PRPF38B	0.0108457	0.439895	0.562	0.574	1
SEM1	0.0109845	-0.287936	0.565	0.752	1
LAMTOR4	0.0112002	0.343466	0.716	0.762	1
TECR	0.0119375	-0.33815	0.467	0.673	1
RNF168	0.0120845	0.533751	0.439	0.416	1
JUP	0.0124978	-0.26929	0.666	0.822	1
ID2	0.0127519	-0.261035	0.179	0.297	1
CAST	0.0128043	0.431644	0.636	0.703	1
EFL1	0.0128426	0.371204	0.143	0.059	1
HNRNPK	0.0128919	0.302218	0.72	0.792	1
PPP1CB	0.0129022	0.341939	0.692	0.743	1
RSL24D1	0.0132218	0.291224	0.742	0.802	1
NDUFA13	0.0134869	-0.314439	0.565	0.752	1
GALM	0.0139356	0.395536	0.206	0.119	1
CLDND1	0.0142577	0.506485	0.489	0.525	1
JAK1	0.0144348	0.511646	0.511	0.475	1
PAWR	0.0146803	0.425601	0.594	0.614	1
IER2	0.0148746	-0.504231	0.519	0.693	1
ATP5ME	0.0149017	0.253676	0.783	0.792	1
DNAJB1	0.0150146	-0.390203	0.566	0.752	1
CEBPB	0.0151897	0.305887	0.759	0.802	1
RHEB	0.0155661	0.327252	0.654	0.693	1
WSB1	0.0157519	0.284437	0.621	0.624	1
ARPC5L	0.0157563	0.31948	0.641	0.683	1
ARL8B	0.0158613	0.476484	0.514	0.535	1
TM4SF1	0.0163063	0.572951	0.266	0.178	1
CHMP2A	0.0164099	-0.26164	0.421	0.634	1
SLC9C1	0.016987	0.589702	0.236	0.158	1
KRTDAP	0.0178374	0.313772	0.866	0.871	1
BBOX1	0.0178545	-0.428641	0.133	0.228	1
PGD	0.0179178	-0.261644	0.076	0.149	1
SLC38A1	0.0182305	0.382931	0.447	0.416	1
C18orf32	0.0182968	-0.346069	0.248	0.396	1
ZFAND6	0.0183173	0.570781	0.528	0.614	1
ATP6V0C	0.0188271	0.286427	0.64	0.693	1
DUSP2	0.0201881	-0.420469	0.216	0.327	1
HLA-A	0.0202161	0.256302	0.785	0.772	1
DSC1	0.0204333	0.546402	0.379	0.317	1
ANKRD22	0.0205966	0.630064	0.387	0.347	1
EPPK1	0.0208042	0.867892	0.48	0.446	1
S100A4	0.0208488	-0.252602	0.488	0.713	1
CLIP1	0.0208545	0.339803	0.559	0.564	1
FAM27C	0.0211905	0.281734	0.135	0.059	1
GSN	0.0214782	-0.304357	0.371	0.525	1
HNRNPC	0.0216902	0.295599	0.757	0.782	1
ACTR3	0.0228181	0.27224	0.677	0.752	1
PTPRE	0.0229656	0.402968	0.259	0.178	1
HDGF	0.0231091	0.427759	0.405	0.396	1
AMD1	0.0232312	0.36089	0.601	0.653	1
FRMD6-AS2	0.0239226	0.458357	0.227	0.149	1
MARCKS	0.0243452	0.298806	0.739	0.723	1
YY1	0.0244504	0.487676	0.556	0.614	1
TMEM50A	0.0247002	0.293933	0.593	0.624	1
WDR43	0.0248614	0.494135	0.521	0.564	1
GNG12	0.0250481	0.355488	0.611	0.673	1
DUSP5	0.0252243	0.500688	0.267	0.198	1
UBALD2	0.0255348	0.357158	0.325	0.267	1
AC006262.2	0.02564	0.414466	0.393	0.356	1
SEPTIN7	0.0259653	-0.33539	0.414	0.604	1
PDLIM2	0.0261957	-0.250807	0.26	0.406	1
UFM1	0.0275886	0.423482	0.474	0.495	1
COX7B	0.0280249	-0.261044	0.581	0.743	1
TRA2B	0.028265	0.328069	0.66	0.723	1
LINC00513	0.0283364	0.433967	0.195	0.119	1
PTP4A2	0.0289226	0.43271	0.484	0.485	1
MCTP1	0.0291593	0.382685	0.129	0.059	1
MCF2L2	0.0294132	0.561311	0.314	0.267	1
ARPP19	0.030143	0.40585	0.532	0.584	1
IFI27	0.03063	0.294239	0.187	0.109	1
PPP3CA	0.0308898	0.509892	0.6	0.634	1
XYLT1	0.0320308	0.522011	0.501	0.505	1
PTK6	0.0331282	-0.371624	0.094	0.168	1
LY6K	0.0344417	0.329796	0.157	0.089	1
PPP1R14C	0.0351118	0.277997	0.661	0.713	1
PPP2R5E	0.0380635	0.570328	0.456	0.465	1
POMP	0.0392469	0.372544	0.669	0.713	1
BZW1	0.0393981	0.269246	0.509	0.515	1
SRSF10	0.0408063	0.4186	0.512	0.535	1
PRSS3	0.0410603	0.573253	0.477	0.465	1
SFPQ	0.0413108	0.371072	0.626	0.673	1
DNAJB9	0.0415006	0.356179	0.396	0.376	1
AMOTL2	0.0421617	0.523579	0.343	0.297	1
CD59	0.0442436	0.415466	0.549	0.574	1
AP3S1	0.0443059	0.448911	0.525	0.584	1
C19orf53	0.0446175	0.341823	0.609	0.673	1
MAST4	0.0449	0.327574	0.818	0.782	1
ADAM17	0.0449259	0.507191	0.543	0.594	1
RNF149	0.0454027	0.400033	0.515	0.545	1
HDAC2	0.0481291	0.348891	0.503	0.515	1
VEGFA	0.0481348	0.482789	0.232	0.168	1
SRSF9	0.0486642	0.319011	0.572	0.634	1
FTL	0.0491207	0.318493	0.878	0.891	1
MTPN	0.0494253	0.461284	0.391	0.396	1
ENO1	0.0502144	-0.278085	0.603	0.782	1
STRN3	0.050738	0.587449	0.407	0.416	1
RGCC	0.0509662	0.277048	0.118	0.059	1
RBM25	0.0510197	0.455156	0.549	0.653	1
OGA	0.0521001	0.274324	0.329	0.505	1
TRIM29	0.0522257	-0.2982	0.733	0.861	1
GULP1	0.0537158	0.295744	0.164	0.099	1
PCDH7	0.0561697	0.681404	0.505	0.505	1
SAR1A	0.0574502	0.582667	0.533	0.614	1
TUBA4A	0.0580336	-0.317066	0.474	0.634	1
ATP2B1	0.0594895	0.534696	0.499	0.554	1
IRF2BP2	0.0598923	0.279344	0.63	0.653	1
TET3	0.0614241	0.418023	0.451	0.465	1
FOXJ3	0.0621078	0.411089	0.337	0.287	1
SH3RF2	0.063357	0.441351	0.539	0.545	1
LARP4B	0.063936	0.547699	0.47	0.495	1
EIF2S2	0.0664984	0.394632	0.609	0.713	1
IGF1R	0.066715	0.492225	0.511	0.535	1
RCOR1	0.0675166	0.40761	0.535	0.515	1
IQGAP1	0.0675459	0.429449	0.461	0.475	1
MORF4L1	0.0679021	0.321899	0.638	0.703	1
CHD2	0.0683508	0.390588	0.676	0.723	1
TIAM1	0.069144	0.431995	0.7	0.743	1
UBE2K	0.0695232	0.30673	0.532	0.574	1
JMJD1C	0.0717316	0.484484	0.554	0.594	1
ABCA12	0.0732395	0.548457	0.387	0.356	1
SPRR1B	0.0791207	-1.04273	0.272	0.188	1
CCNI	0.0825084	-0.260269	0.625	0.752	1
MICOS10	0.0829474	-0.300916	0.513	0.703	1
MAPK6	0.0837707	0.429468	0.491	0.505	1
CBWD5	0.0841222	0.458121	0.427	0.446	1
RTF1	0.0898853	0.426487	0.495	0.554	1
PHLDB2	0.0938572	0.571719	0.472	0.475	1
MED31	0.0949483	0.475849	0.372	0.376	1
FAM241A	0.0958851	0.430609	0.356	0.347	1
AKIRIN2	0.0959894	0.387934	0.377	0.356	1
CLIP4	0.0985659	-0.352988	0.136	0.208	1
TBL1XR1	0.100288	0.552451	0.456	0.485	1
YAP1	0.100855	0.400924	0.575	0.614	1
UGCG	0.101717	0.496018	0.365	0.356	1
CAMK2D	0.10261	0.480186	0.317	0.287	1
ATP6V0E1	0.104108	0.346213	0.488	0.535	1
MALAT1	0.104277	0.276718	1	0.931	1
TEX10	0.105664	0.408465	0.209	0.168	1
ZNF800	0.106719	0.279318	0.245	0.366	1
HERC3	0.108806	0.49078	0.382	0.356	1
CAPZA2	0.109071	0.304802	0.524	0.574	1
RTN3	0.111687	0.439983	0.439	0.475	1
TMEM30A	0.11294	0.446913	0.265	0.238	1
COPS9	0.115332	0.265003	0.54	0.604	1
FTO	0.116471	0.250983	0.188	0.287	1
LRRFIP2	0.118916	0.250126	0.758	0.772	1
TIMM8A	0.120115	0.383032	0.255	0.218	1
PUM2	0.123508	0.359794	0.551	0.584	1
TRIO	0.12863	0.457486	0.438	0.446	1
HNRNPH1	0.128946	0.496004	0.731	0.802	1
CCDC186	0.131979	0.417902	0.371	0.376	1
PELI1	0.134379	0.356418	0.62	0.683	1
CEBPZ	0.134769	0.404529	0.337	0.317	1
STK17A	0.135411	0.386629	0.385	0.386	1
AP002336.2	0.136024	0.257574	0.112	0.069	1
EIF4G3	0.137043	0.436003	0.54	0.574	1
COBLL1	0.137472	0.470809	0.388	0.376	1
EIF2AK3	0.13882	0.336218	0.2	0.158	1
FAM126B	0.140385	0.260351	0.342	0.327	1
PPP2R5A	0.141157	0.465804	0.481	0.525	1
RAB18	0.141194	0.318948	0.533	0.624	1
EIF6	0.141453	0.252836	0.604	0.703	1
SERPINE1	0.144888	0.29216	0.124	0.079	1
SLC10A6	0.145466	0.500108	0.325	0.317	1
LYPD6B	0.150252	0.455802	0.386	0.386	1
C8orf33	0.150844	0.340139	0.242	0.208	1
DDX10	0.153338	0.487258	0.322	0.307	1
ARGLU1	0.156703	0.447092	0.53	0.594	1
RPS6KA5	0.157266	0.414595	0.427	0.446	1
SOX15	0.161029	0.343292	0.412	0.426	1
PPP2R2A	0.16186	0.395341	0.519	0.584	1
NFAT5	0.161965	0.433018	0.549	0.663	1
BACH1	0.162567	0.437863	0.426	0.436	1
SINHCAF	0.162684	0.43512	0.392	0.416	1
MAP4K5	0.163309	0.47301	0.549	0.594	1
DAAM1	0.163471	0.340966	0.688	0.743	1
SPTSSA	0.164517	0.296959	0.644	0.703	1
LUM	0.166331	0.261366	0.12	0.079	1
SENP5	0.166928	0.395716	0.396	0.406	1
THRB	0.168576	0.581104	0.321	0.317	1
SOWAHC	0.168837	0.266053	0.417	0.416	1
PICALM	0.169673	0.446151	0.548	0.624	1
ROBO1	0.170236	0.58392	0.576	0.614	1
UBE2H	0.171487	0.273381	0.609	0.673	1
CDYL	0.175647	0.430187	0.305	0.297	1
PDLIM5	0.177948	0.367986	0.586	0.663	1
TAX1BP1	0.179622	0.30115	0.54	0.624	1
TASOR2	0.180739	0.32666	0.34	0.337	1
KIF16B	0.181137	0.298334	0.252	0.376	1
NBPF14	0.181246	0.502383	0.266	0.257	1
TMEM45B	0.184592	0.393036	0.223	0.188	1
FAM135A	0.185432	0.56295	0.342	0.366	1
TSPAN5	0.186653	0.451853	0.312	0.317	1
SNRPD1	0.186726	0.370628	0.48	0.545	1
USP32	0.188498	0.484774	0.425	0.455	1
SLC4A7	0.191448	0.471113	0.238	0.208	1
LRP11	0.192674	-0.273868	0.085	0.129	1
ANGPTL1	0.193452	0.388938	0.234	0.208	1
CMSS1	0.195552	0.461669	0.551	0.614	1
FCHO2	0.196518	0.255236	0.139	0.208	1
AC087286.2	0.196844	0.291589	0.134	0.099	1
SFRP2	0.20122	0.353417	0.118	0.079	1
ARID2	0.203127	0.281841	0.275	0.396	1
PDCD10	0.206247	0.441699	0.379	0.416	1
CCNT1	0.211024	0.361547	0.186	0.158	1
BTRC	0.212297	0.267532	0.237	0.347	1
PPP4R1	0.216682	0.259354	0.264	0.376	1
EGLN3	0.216803	0.290972	0.491	0.505	1
FNBP4	0.218437	0.266467	0.369	0.545	1
PYURF	0.218687	0.352905	0.528	0.634	1
PGAP1	0.221807	0.295664	0.21	0.307	1
B3GNT2	0.221849	0.358156	0.227	0.198	1
ARHGEF12	0.222288	0.429716	0.498	0.564	1
FER	0.222813	0.418481	0.548	0.554	1
ETNK1	0.223673	0.269333	0.506	0.564	1
NOP16	0.224	0.344564	0.501	0.574	1
NRIP1	0.225588	0.265044	0.15	0.119	1
NAA50	0.226469	0.270311	0.524	0.614	1
CAB39	0.226782	0.392132	0.433	0.465	1
GTF3C4	0.227647	0.264118	0.162	0.129	1
TMX1	0.227967	0.418422	0.34	0.356	1
POLR2F	0.228914	0.263752	0.491	0.574	1
KPNB1	0.228979	0.307536	0.47	0.525	1
SEC62	0.230116	0.315458	0.47	0.515	1
DBI	0.230423	-0.265712	0.713	0.772	1
ENAH	0.231841	0.267664	0.516	0.564	1
COX17	0.23636	0.345117	0.338	0.347	1
AHNAK2	0.237057	0.355186	0.415	0.446	1
HERC4	0.239402	0.476118	0.494	0.574	1
GNL3	0.240164	0.361368	0.453	0.485	1
MRPS6	0.240571	0.323729	0.55	0.614	1
MICAL2	0.241082	0.352437	0.49	0.554	1
SVIP	0.24125	0.311487	0.348	0.347	1
GNAI1	0.241344	0.329498	0.625	0.733	1
EXOSC4	0.241508	0.371766	0.259	0.248	1
CD164	0.242937	0.389176	0.512	0.604	1
SRPK2	0.243436	0.30764	0.518	0.535	1
IL1RN	0.248302	-0.362066	0.544	0.683	1
SLC30A7	0.248669	0.352359	0.326	0.327	1
CGGBP1	0.249264	0.272548	0.207	0.297	1
LRRC8A	0.252382	0.430229	0.389	0.455	1
CTTNBP2NL	0.253795	0.352754	0.313	0.317	1
NUFIP2	0.254289	0.480036	0.368	0.396	1
MINK1	0.255852	0.483734	0.413	0.455	1
AGFG1	0.256204	0.269578	0.224	0.317	1
CELF1	0.259907	0.347056	0.411	0.455	1
DOCK1	0.268354	0.383063	0.454	0.475	1
INSIG1	0.268424	-0.30459	0.241	0.317	1
STK4	0.273326	0.279335	0.224	0.198	1
RDH12	0.27485	0.27996	0.136	0.109	1
AKIRIN1	0.277098	0.372408	0.393	0.416	1
KCNK6	0.279858	0.515542	0.368	0.406	1
CALML5	0.281492	-1.58397	0.273	0.337	1
SYNJ2	0.286327	0.279992	0.157	0.129	1
TET2	0.287749	0.282634	0.27	0.376	1
IPO7	0.288275	0.299836	0.492	0.554	1
IRS1	0.290824	0.276541	0.135	0.109	1
BRD7	0.290968	0.262329	0.307	0.446	1
NOTCH2	0.292664	0.302175	0.393	0.436	1
TAF4B	0.292704	0.357263	0.468	0.525	1
USP3	0.293916	0.3857	0.395	0.426	1
BCR	0.294014	0.348908	0.206	0.188	1
ACVR2A	0.295303	0.344321	0.202	0.178	1
NPC1	0.297035	0.306362	0.301	0.287	1
HAS3	0.298493	0.399849	0.328	0.327	1
IMP3	0.302372	0.379972	0.449	0.535	1
SLC2A3	0.30253	0.37934	0.146	0.119	1
MMP2	0.302749	0.29764	0.128	0.099	1
ATP6V1D	0.304172	0.27508	0.407	0.446	1
ZNF451	0.309452	0.275364	0.208	0.188	1
CYB5A	0.310436	-0.320713	0.455	0.594	1
DOCK9	0.311814	0.332332	0.368	0.386	1
LAD1	0.315189	0.377609	0.424	0.485	1
RPS6KB1	0.316416	0.258387	0.2	0.277	1
KIF5B	0.317006	0.283231	0.512	0.614	1
DYM	0.317303	0.255585	0.248	0.347	1
CD74	0.317484	-0.317396	0.326	0.406	1
TRAPPC8	0.320474	0.355274	0.179	0.158	1
AL139022.1	0.326606	0.350924	0.196	0.178	1
MARK3	0.329052	0.357649	0.39	0.436	1
NBPF26	0.329257	0.259648	0.177	0.238	1
TNKS2	0.33035	0.383196	0.413	0.446	1
SLPI	0.331467	0.445989	0.269	0.267	1
MED21	0.334932	0.398409	0.308	0.337	1
NAA25	0.337809	0.412884	0.357	0.376	1
SYNCRIP	0.340629	0.345674	0.435	0.505	1
NT5C3A	0.342208	0.304021	0.221	0.307	1
AC072062.1	0.342428	0.281559	0.123	0.099	1
TMEM33	0.343146	0.370163	0.261	0.257	1
SLC25A25	0.345132	0.385919	0.206	0.198	1
SIAH1	0.348539	0.415261	0.276	0.297	1
ZNF83	0.349567	0.391266	0.23	0.218	1
AC074032.1	0.35652	0.34041	0.213	0.198	1
UBN2	0.357978	0.283798	0.18	0.248	1
RALGAPA2	0.358062	0.479186	0.283	0.287	1
RRAS2	0.358918	0.385167	0.25	0.248	1
CSPP1	0.360445	0.268748	0.195	0.267	1
ITPRID2	0.362782	0.291733	0.467	0.515	1
SREK1IP1	0.364283	0.357409	0.344	0.366	1
IST1	0.364538	0.251828	0.323	0.446	1
ETF1	0.365032	0.289396	0.486	0.584	1
SCAF11	0.365871	0.38629	0.468	0.554	1
G0S2	0.366169	0.288737	0.143	0.119	1
RSRC2	0.366513	0.318135	0.521	0.594	1
LRPPRC	0.366979	0.255309	0.321	0.446	1
FBXW11	0.370262	0.466139	0.293	0.317	1
ZC3H15	0.371505	0.310445	0.521	0.614	1
DKC1	0.372817	0.390889	0.345	0.386	1
SLC2A1	0.373334	0.368432	0.479	0.525	1
HSP90B1	0.374624	0.265778	0.559	0.663	1
FRMD8	0.377087	0.338802	0.365	0.396	1
AFF1	0.377981	0.506275	0.507	0.584	1
SPEN	0.381552	0.251271	0.378	0.396	1
REXO4	0.383071	0.266078	0.166	0.149	1
ARPC5	0.383575	0.277444	0.515	0.594	1
ARHGAP17	0.385407	0.348296	0.236	0.228	1
IVNS1ABP	0.386321	0.34435	0.464	0.525	1
2024-03-06	0.386637	0.423905	0.497	0.584	1
ARHGAP32	0.387532	0.369132	0.333	0.465	1
SEC24A	0.391228	0.297693	0.174	0.158	1
LHFPL5	0.392882	0.307803	0.252	0.248	1
ASH1L	0.393358	0.309144	0.523	0.624	1
ANKRD10	0.394627	0.291927	0.216	0.297	1
ASAP2	0.395134	0.349267	0.242	0.337	1
MAP7D1	0.395676	0.364451	0.371	0.396	1
NOP56	0.396157	0.266068	0.276	0.376	1
GOLPH3	0.397567	0.383575	0.276	0.297	1
EPHB6	0.402641	0.281303	0.325	0.337	1
HERC1	0.403784	0.286496	0.19	0.257	1
ATXN2	0.403826	0.26821	0.291	0.386	1
NUP58	0.405516	0.373884	0.255	0.257	1
SRRM1	0.411761	0.266735	0.601	0.703	1
USP10	0.417419	0.254683	0.227	0.307	1
LMBR1	0.418381	0.28438	0.25	0.337	1
CERT1	0.42131	0.278499	0.201	0.267	1
MCFD2	0.421978	0.292146	0.17	0.158	1
MTSS1	0.425687	0.424764	0.379	0.436	1
ARHGEF4	0.425914	0.631357	0.329	0.376	1
TOR1AIP2	0.42665	0.334692	0.523	0.634	1
CDC42	0.427032	0.261145	0.731	0.822	1
SMARCC1	0.427539	0.270908	0.455	0.535	1
SMNDC1	0.428098	0.347021	0.266	0.277	1
DCUN1D5	0.429851	0.414855	0.297	0.327	1
FNDC3B	0.431132	0.290055	0.379	0.495	1
SMURF1	0.436488	0.287783	0.35	0.485	1
AC068888.1	0.436536	0.385784	0.271	0.287	1
BIRC6	0.437275	0.335239	0.47	0.545	1
DDX18	0.437662	0.382222	0.437	0.525	1
DNAJC3	0.438051	0.277673	0.319	0.347	1
ADAM10	0.439728	0.299273	0.194	0.257	1
ZFP91	0.441566	0.398185	0.33	0.376	1
PMEPA1	0.452476	0.349182	0.438	0.505	1
FBXO46	0.453577	0.279715	0.264	0.356	1
TMEM41B	0.454126	0.281575	0.261	0.347	1
PKP4	0.457747	0.322579	0.497	0.554	1
AAK1	0.458306	0.253579	0.178	0.238	1
MPZL1	0.458463	0.285918	0.268	0.356	1
MAPKBP1	0.461701	0.349837	0.571	0.634	1
DCAF10	0.464779	0.273818	0.263	0.356	1
GOLT1B	0.468292	0.281727	0.228	0.228	1
OSBPL6	0.469824	0.348559	0.227	0.307	1
MAP3K7	0.471243	0.264944	0.193	0.257	1
CHSY1	0.472914	0.280392	0.274	0.366	1
SPRR1A	0.474343	-0.773654	0.104	0.079	1
UBE3A	0.475179	0.386262	0.369	0.426	1
FAF1	0.481441	0.333477	0.488	0.564	1
METRNL	0.482099	0.276029	0.161	0.218	1
WEE1	0.488538	0.335001	0.407	0.465	1
NPTN	0.488614	0.292025	0.275	0.366	1
PAIP2	0.490409	0.266183	0.509	0.614	1
TNRC6A	0.491573	0.25179	0.202	0.267	1
SMCHD1	0.493527	0.382626	0.211	0.287	1
KIF2A	0.496959	0.269194	0.173	0.228	1
CASZ1	0.497855	0.452506	0.407	0.475	1
OLFM2	0.499615	0.293913	0.459	0.535	1
WDR26	0.499785	0.351295	0.416	0.485	1
AGO2	0.503382	0.342283	0.417	0.495	1
KIF13B	0.505687	0.392521	0.191	0.188	1
DDX3Y	0.507031	0.359732	0.256	0.337	1
UQCRQ	0.51978	-0.287446	0.716	0.812	1
GIPC1	0.520267	0.310451	0.461	0.564	1
ACLY	0.521217	0.291246	0.146	0.139	1
URI1	0.521731	0.46267	0.391	0.465	1
SOS2	0.522658	0.33139	0.359	0.485	1
FSCN1	0.524927	0.301642	0.396	0.436	1
TRAM1	0.529249	0.381732	0.264	0.287	1
HBEGF	0.531643	0.345496	0.26	0.277	1
PFKFB3	0.534078	0.252906	0.246	0.257	1
SSH2	0.535303	0.340946	0.421	0.495	1
CSNK2A1	0.537724	0.250963	0.261	0.337	1
LDLRAD3	0.53848	0.413401	0.315	0.356	1
PPP6R3	0.54204	0.303525	0.511	0.535	1
HMGCR	0.549248	0.412553	0.312	0.347	1
FRY	0.559457	0.298629	0.109	0.099	1
ZBTB44	0.559871	0.315672	0.272	0.366	1
SRPK1	0.56085	0.308013	0.346	0.465	1
EML4	0.562146	0.263454	0.368	0.465	1
TSC22D2	0.564693	0.294557	0.393	0.455	1
RAB6A	0.564728	0.343953	0.401	0.475	1
FOXP1	0.566877	0.277537	0.424	0.475	1
PLAC9	0.568036	0.335114	0.178	0.228	1
JARID2	0.575058	0.263946	0.5	0.554	1
RGS12	0.576307	0.311433	0.389	0.505	1
PPP1R14B	0.576912	0.25957	0.478	0.574	1
B3GNT5	0.57697	0.316262	0.309	0.416	1
ANKLE2	0.580056	0.331884	0.317	0.347	1
ARIH1	0.580866	0.336817	0.499	0.594	1
RB1CC1	0.583918	0.309296	0.454	0.535	1
DR1	0.586203	0.250814	0.407	0.465	1
MRPL42	0.587995	0.272273	0.241	0.317	1
RABGAP1L	0.588094	0.342811	0.391	0.436	1
DCUN1D4	0.589736	0.267647	0.24	0.307	1
ATP11B	0.590264	0.281567	0.287	0.366	1
ZNRF2	0.591375	0.289157	0.226	0.287	1
MIR222HG	0.591622	0.291987	0.276	0.347	1
TMEM147	0.591847	0.327686	0.388	0.465	1
SDF2L1	0.592451	0.331785	0.272	0.297	1
GLRX5	0.594992	0.308525	0.325	0.376	1
PTPN1	0.599141	0.268995	0.216	0.218	1
LRCH1	0.599868	0.277223	0.341	0.376	1
ADSS	0.603978	0.288056	0.318	0.426	1
CLASP2	0.606533	0.279575	0.294	0.376	1
SETD5	0.608789	0.286119	0.485	0.614	1
PTPN12	0.610264	0.328128	0.343	0.396	1
WIPF2	0.6103	0.313805	0.26	0.347	1
EVI5	0.611129	0.346637	0.371	0.426	1
SCFD1	0.613029	0.300411	0.208	0.267	1
CAMSAP2	0.613773	0.410409	0.326	0.366	1
CNOT4	0.613847	0.268474	0.343	0.446	1
PRPF4B	0.615631	0.337583	0.398	0.455	1
RYBP	0.615922	0.263504	0.283	0.366	1
BNC1	0.621705	0.307418	0.21	0.218	1
WWC1	0.624534	0.341032	0.296	0.337	1
SGMS1	0.624561	0.304381	0.583	0.644	1
SLTM	0.625142	0.28643	0.379	0.515	1
ERN1	0.625184	0.254724	0.238	0.257	1
EIF4EBP2	0.62619	0.250137	0.245	0.317	1
NUDT4	0.628487	0.270351	0.238	0.257	1
TRPC4AP	0.631376	0.270942	0.174	0.218	1
ELF2	0.632206	0.257397	0.419	0.535	1
GPATCH8	0.635237	0.280287	0.318	0.406	1
PAN3	0.636843	0.365861	0.495	0.594	1
MAP2K1	0.643706	0.289285	0.361	0.416	1
SRP19	0.647566	0.295302	0.29	0.386	1
EHMT1	0.647903	0.295073	0.258	0.317	1
JUNB	0.649465	-0.375671	0.841	0.842	1
CBX3	0.65165	0.326658	0.374	0.436	1
TJP1	0.655916	0.295192	0.363	0.416	1
HP1BP3	0.6574	0.368209	0.403	0.475	1
RALGPS2	0.659173	0.443952	0.283	0.317	1
DNAJC1	0.659319	0.340704	0.277	0.366	1
SDC1	0.660592	0.313585	0.467	0.545	1
SERINC3	0.660721	0.277775	0.252	0.327	1
ADPRHL2	0.660829	0.252112	0.164	0.208	1
MRPL36	0.661336	0.251771	0.328	0.426	1
BCL2	0.661617	0.283061	0.35	0.446	1
FBXO11	0.663365	0.313744	0.443	0.495	1
AL360091.3	0.663764	0.269503	0.195	0.198	1
PVT1	0.664396	0.271417	0.259	0.327	1
PRDM1	0.666557	0.253224	0.123	0.119	1
TAOK3	0.667612	0.299864	0.234	0.297	1
EIF5	0.668367	0.281371	0.505	0.624	1
AHCTF1	0.669719	0.302101	0.242	0.307	1
SCFD2	0.6722	0.312033	0.213	0.257	1
C15orf41	0.673713	0.326861	0.197	0.208	1
PLEK2	0.677175	0.252087	0.269	0.287	1
KIAA1958	0.678983	0.309506	0.176	0.178	1
SND1	0.683161	0.279864	0.427	0.505	1
TC2N	0.683644	0.387884	0.305	0.356	1
UHRF2	0.683714	0.288478	0.131	0.129	1
PIGN	0.684984	0.31231	0.181	0.188	1
RELCH	0.685887	0.390011	0.286	0.327	1
TMED9	0.688036	0.269968	0.369	0.495	1
RPS6KA3	0.696027	0.371747	0.372	0.436	1
BTF3L4	0.705646	0.303651	0.421	0.515	1
DDAH1	0.707826	0.350513	0.225	0.248	1
ZNF217	0.715068	0.290426	0.297	0.366	1
FYN	0.716516	0.327608	0.146	0.149	1
NUS1	0.719856	0.278866	0.231	0.287	1
MAP3K20	0.723394	0.394877	0.347	0.416	1
NUP50	0.728165	0.287975	0.293	0.376	1
RBM47	0.729152	0.279484	0.416	0.495	1
PPP3R1	0.729175	0.380722	0.352	0.426	1
PAM	0.731456	0.321103	0.247	0.267	1
WWC2	0.731527	0.283077	0.205	0.218	1
LNPEP	0.732689	0.309298	0.204	0.218	1
STRN	0.733524	0.377002	0.343	0.406	1
SBSN	0.734165	-0.406487	0.664	0.683	1
FKBP2	0.734256	0.277014	0.241	0.267	1
INAVA	0.734361	0.313005	0.207	0.257	1
CARMIL1	0.737792	0.441623	0.302	0.347	1
CFDP1	0.739346	0.432996	0.34	0.416	1
ARAP2	0.74032	0.355761	0.396	0.495	1
ANO6	0.750562	0.298618	0.289	0.317	1
TNPO1	0.75089	0.283543	0.229	0.287	1
ZC3H12C	0.754721	0.317573	0.367	0.475	1
DHX15	0.756309	0.273401	0.377	0.485	1
MAPK1	0.758553	0.297418	0.262	0.327	1
CRYAB	0.7612	0.270023	0.27	0.297	1
PDS5A	0.762038	0.272742	0.358	0.446	1
ZNF770	0.762134	0.343692	0.281	0.327	1
KLF11	0.762344	0.260491	0.283	0.356	1
PAFAH1B2	0.763078	0.271526	0.35	0.406	1
IL1RAP	0.763723	0.331932	0.273	0.297	1
TMX2	0.763791	0.255788	0.185	0.228	1
AP000442.1	0.764821	0.310859	0.202	0.218	1
ARHGEF28	0.769463	0.318081	0.296	0.366	1
HK2	0.769555	0.32353	0.236	0.257	1
TAOK1	0.769719	0.291826	0.231	0.287	1
CLK1	0.771187	0.307948	0.381	0.495	1
CDC42SE1	0.771191	0.409587	0.233	0.257	1
CTR9	0.771482	0.370011	0.336	0.406	1
TMEM19	0.773012	0.290591	0.153	0.188	1
TMEM131L	0.773965	0.373656	0.241	0.297	1
MRPS12	0.77676	0.315143	0.29	0.376	1
NEK7	0.777272	0.271768	0.271	0.297	1
TRIP10	0.77839	0.311355	0.3	0.347	1
PITPNB	0.778525	0.332694	0.54	0.693	1
ARHGAP12	0.782125	0.299334	0.186	0.198	1
CRYBG1	0.782534	0.283502	0.388	0.505	1
IMPAD1	0.782979	0.251942	0.202	0.248	1
LAMP2	0.783588	0.354079	0.38	0.495	1
MGAT5	0.786242	0.325889	0.22	0.238	1
STT3B	0.787417	0.289206	0.263	0.327	1
ARHGAP5	0.788847	0.272815	0.272	0.337	1
SHB	0.789382	0.273318	0.195	0.208	1
TLE4	0.78973	0.31867	0.435	0.495	1
MORC3	0.789996	0.274805	0.354	0.416	1
PTPRK	0.792037	0.260859	0.447	0.564	1
CRY1	0.796139	0.34437	0.449	0.545	1
NARS	0.796696	0.288272	0.298	0.337	1
MIER1	0.796709	0.293076	0.163	0.198	1
MED13	0.798189	0.317318	0.372	0.475	1
DNAJB11	0.803802	0.395002	0.301	0.366	1
USP15	0.80652	0.298843	0.463	0.554	1
ATAD2B	0.807008	0.386686	0.215	0.257	1
CPEB2	0.807291	0.326946	0.357	0.455	1
FEM1B	0.809455	0.259805	0.321	0.376	1
SNHG9	0.811083	0.262508	0.26	0.287	1
ERGIC1	0.811565	0.299016	0.251	0.307	1
MIR193BHG	0.814269	0.251825	0.158	0.168	1
RRP12	0.816631	0.274406	0.262	0.317	1
SLC44A1	0.817976	0.290492	0.254	0.317	1
SPATS2L	0.818897	0.340187	0.301	0.356	1
UBE3C	0.819504	0.304317	0.33	0.406	1
C1orf52	0.823433	0.272074	0.333	0.426	1
UBXN7	0.823479	0.303651	0.266	0.327	1
PSME4	0.825559	0.289116	0.482	0.594	1
VCP	0.828303	0.287823	0.455	0.545	1
NORAD	0.833475	0.256562	0.345	0.436	1
HMGCS1	0.834819	-0.380887	0.501	0.624	1
LARP4	0.834858	0.250897	0.306	0.376	1
XPO6	0.837678	0.270845	0.202	0.218	1
YTHDC1	0.837933	0.263433	0.423	0.535	1
OTULIN	0.843718	0.29006	0.2	0.238	1
NIFK	0.843918	0.281143	0.28	0.327	1
ZNF565	0.846752	0.268677	0.165	0.198	1
RASA1	0.850088	0.338776	0.183	0.218	1
TSHZ2	0.851552	0.383409	0.302	0.366	1
FYTTD1	0.856144	0.253596	0.301	0.376	1
SMTN	0.860552	0.260925	0.225	0.248	1
KAZN	0.862723	0.366763	0.431	0.545	1
BCCIP	0.867783	0.322131	0.27	0.317	1
MKLN1	0.869134	0.274322	0.382	0.475	1
CWC25	0.873573	0.3072	0.278	0.327	1
SPOPL	0.875541	0.264597	0.301	0.347	1
PPP4R3A	0.875739	0.374971	0.287	0.337	1
AGO3	0.878615	0.301081	0.208	0.248	1
CD81	0.879718	0.304117	0.314	0.386	1
CSKMT	0.880545	0.304394	0.23	0.257	1
MGST3	0.880844	0.267845	0.43	0.535	1
ATF6	0.881199	0.462168	0.383	0.475	1
COP1	0.8833	0.347841	0.342	0.426	1
SGMS2	0.884054	0.355083	0.276	0.327	1
SURF2	0.888044	0.328688	0.265	0.327	1
PUM3	0.88977	0.301171	0.335	0.396	1
UPF2	0.890478	0.347291	0.35	0.446	1
ARL6IP6	0.891283	0.331714	0.291	0.347	1
RAB5B	0.892355	0.334339	0.281	0.356	1
TRA2A	0.89245	0.261445	0.435	0.545	1
NPEPPS	0.895065	0.281707	0.481	0.584	1
HOOK1	0.900044	0.2547	0.224	0.248	1
TRAK1	0.900131	0.307264	0.416	0.485	1
RAP2B	0.901154	0.260265	0.44	0.554	1
CERS6	0.901908	0.27242	0.449	0.545	1
NSD3	0.904946	0.295184	0.319	0.376	1
CDCP1	0.907246	0.297432	0.353	0.416	1
CANX	0.909826	0.341253	0.405	0.515	1
C3orf52	0.914742	0.342075	0.335	0.416	1
PNPLA8	0.914921	0.26624	0.384	0.465	1
PLCG2	0.917059	0.296233	0.15	0.168	1
ZBTB43	0.919813	0.281408	0.402	0.495	1
DDB1	0.920428	0.262134	0.228	0.267	1
HMOX2	0.92286	0.268092	0.213	0.238	1
SHOC2	0.923717	0.296426	0.295	0.366	1
ZNFX1	0.924097	0.282567	0.159	0.178	1
ABCF1	0.927296	0.258561	0.394	0.495	1
SARS	0.929044	0.316346	0.435	0.554	1
DNM1L	0.930758	0.260859	0.178	0.208	1
SEC24B	0.931718	0.361505	0.33	0.416	1
AEBP2	0.932379	0.369235	0.426	0.564	1
RASAL2	0.933144	0.456775	0.42	0.554	1
TTC19	0.933633	0.330305	0.441	0.545	1
RNF145	0.934309	0.26188	0.417	0.525	1
CDC37L1	0.935015	0.310513	0.195	0.228	1
PCSK7	0.938843	0.324331	0.293	0.356	1
CDK13	0.939319	0.286654	0.223	0.257	1
RASA2	0.943117	0.362844	0.218	0.257	1
SLC25A36	0.946631	0.323117	0.206	0.238	1
MAT2A	0.948886	0.320622	0.28	0.337	1
TEAD1	0.949911	0.276149	0.424	0.515	1
LPAR6	0.952404	0.258917	0.364	0.436	1
ASCC3	0.953035	0.35873	0.233	0.267	1
SDCBP	0.953522	0.275905	0.309	0.366	1
SLC35F2	0.954636	0.290935	0.305	0.376	1
YPEL3	0.954735	0.287098	0.219	0.248	1
TRAF3	0.962891	0.313889	0.226	0.267	1
APLP2	0.969078	0.261425	0.306	0.366	1
PPFIBP1	0.969324	0.317507	0.287	0.347	1
NF1	0.970733	0.377044	0.354	0.436	1
UBL3	0.975247	0.26694	0.276	0.317	1
PLEKHB2	0.9782	0.250664	0.39	0.495	1
TUSC2	0.979524	0.313483	0.265	0.317	1
CLOCK	0.981592	0.326282	0.269	0.317	1
GRB2	0.982197	0.298191	0.231	0.267	1
EFNA5	0.982201	0.423084	0.29	0.347	1
COL6A2	0.982218	0.282229	0.196	0.218	1
PRKCA	0.983086	0.369985	0.248	0.287	1
FLRT2	0.985216	0.494886	0.317	0.386	1
VPS26A	0.985441	0.310194	0.332	0.416	1
STAG1	0.985864	0.273611	0.505	0.624	1
IMP4	0.986978	0.251655	0.337	0.426	1
DYNC1I2	0.991955	0.268424	0.411	0.525	1
RBBP6	0.995714	0.291199	0.363	0.455	1
ERO1A	0.997835	0.27448	0.21	0.238	1
SKIL	0.998196	0.313114	0.351	0.436	1
BCAP31	0.999379	0.286082	0.318	0.386	1

## Sheet: Keratinocytes undiff.
Table S2. Aging-associated DEGs for each cell type identified by Seurat.
gene	p_val	avg_log2FC	pct.1	pct.2	p_val_adj
LGALS7	2.26102e-54	-0.866363	0.17	0.752	5.98199e-50
MT-ND1	7.76225e-42	-0.752134	0.923	0.971	2.05366e-37
EEF1A1	3.59323e-40	-0.513064	0.987	0.995	9.50662e-36
KRT5	4.76371e-40	-0.801359	0.995	1	1.26033e-35
KRT15	1.44276e-39	-1.6933	0.624	0.903	3.8171e-35
UQCRB	1.43978e-37	-0.950393	0.47	0.845	3.80923e-33
RPL30	1.94442e-35	-0.566388	0.948	0.99	5.14435e-31
RPS24	2.58799e-35	-0.507014	0.968	0.995	6.84705e-31
SNHG8	3.78085e-33	-0.764361	0.631	0.942	1.0003e-28
RPS3A	6.34476e-33	-0.482709	0.967	0.995	1.67863e-28
NFKBIA	3.23414e-30	-1.3003	0.829	0.981	8.55657e-26
MT-CO2	3.56663e-27	-0.481031	0.995	0.985	9.43625e-23
RBIS	5.41213e-26	-0.51991	0.123	0.422	1.43189e-21
UBC	8.60412e-25	-0.726379	0.818	0.966	2.27639e-20
KRT14	1.09156e-24	-0.579405	0.999	1	2.88794e-20
NACA	2.63463e-24	-0.473161	0.911	0.976	6.97043e-20
RPL22	7.26439e-24	-0.447741	0.921	0.966	1.92194e-19
YWHAZ	4.21454e-23	0.674031	0.914	0.922	1.11504e-18
TGFBI	2.19431e-22	-0.64065	0.275	0.617	5.80549e-18
RND3	2.75667e-22	-0.827722	0.847	0.966	7.29333e-18
TPT1	6.61278e-22	-0.484631	0.932	0.976	1.74954e-17
NEAT1	1.17602e-21	0.68154	0.987	0.971	3.1114e-17
EIF5B	2.09369e-21	1.06164	0.806	0.68	5.53927e-17
KTN1	2.50279e-21	0.671072	0.923	0.893	6.62163e-17
ANXA8L1	4.80893e-21	-0.28651	0.077	0.306	1.2723e-16
CSTA	5.72519e-21	-0.546594	0.186	0.485	1.51471e-16
RPL21	7.96697e-21	-0.352687	0.982	0.99	2.10782e-16
BTG2	1.70305e-20	-0.922951	0.369	0.689	4.50576e-16
EGOT	1.85762e-20	-0.315662	0.032	0.194	4.91472e-16
HSPB1	1.50009e-19	-0.718979	0.879	0.981	3.9688e-15
CCDC3	1.50525e-19	-0.316732	0.137	0.408	3.98245e-15
RPL31	2.97827e-19	-0.42169	0.956	0.985	7.87961e-15
IGKC	3.35151e-19	0.853753	0.337	0.024	8.8671e-15
GDPD2	3.46516e-19	-0.482166	0.174	0.461	9.16777e-15
AREG	1.45298e-18	1.38323	0.85	0.728	3.84415e-14
ZC3H12A	2.74132e-18	-0.479475	0.397	0.714	7.25271e-14
MT1E	4.85743e-18	-0.617026	0.344	0.65	1.28513e-13
DDX21	4.95882e-18	0.716377	0.812	0.786	1.31195e-13
ZFP36	5.86297e-18	-1.4794	0.65	0.874	1.55117e-13
MT-CO3	5.96807e-18	-0.363213	0.995	0.99	1.57897e-13
MT-ND2	4.26086e-17	-0.443762	0.956	0.971	1.12729e-12
RPL37	4.68241e-17	-0.347102	0.949	0.985	1.23883e-12
RPL9	5.37821e-17	-0.374845	0.95	0.985	1.42291e-12
LINC01725	1.04058e-16	-0.302998	0.059	0.238	2.75307e-12
OSMR	1.70741e-16	-0.376442	0.217	0.505	4.51729e-12
HSPB8	1.77918e-16	-0.649123	0.232	0.495	4.70719e-12
DAPL1	2.05522e-16	-0.366626	0.27	0.578	5.4375e-12
FAS	2.36966e-16	-0.312888	0.156	0.413	6.2694e-12
JUN	3.05426e-16	-0.728285	0.791	0.956	8.08066e-12
FRMD6	3.70599e-16	1.02664	0.667	0.519	9.80495e-12
THYN1	4.42897e-16	-0.304099	0.063	0.243	1.17177e-11
EIF1	9.62219e-16	-0.35955	0.939	0.995	2.54574e-11
EIF3J	9.95025e-16	0.878338	0.715	0.607	2.63254e-11
RPL5	1.04551e-15	-0.316568	0.952	1	2.7661e-11
RPL7	1.11281e-15	-0.294436	0.969	0.995	2.94417e-11
IGFBP3	1.75623e-15	-0.947955	0.474	0.738	4.64645e-11
MATN2	1.92673e-15	-0.30908	0.117	0.34	5.09756e-11
NFKBIZ	2.12418e-15	-0.632167	0.487	0.748	5.61994e-11
HNRNPA1	2.27115e-15	-0.482995	0.842	0.966	6.00877e-11
MT-ATP6	2.60152e-15	-0.3861	0.965	0.985	6.88285e-11
PPP1R10	3.66784e-15	-0.397239	0.175	0.422	9.704e-11
MTRNR2L10	3.68609e-15	-0.250679	0.092	0.291	9.75229e-11
PPP1R15A	3.70106e-15	-0.593495	0.622	0.854	9.79189e-11
IL20RB	4.54244e-15	-0.310254	0.158	0.398	1.20179e-10
AC083837.1	4.58386e-15	-0.344208	0.248	0.534	1.21275e-10
RPS15	5.72637e-15	0.251616	0.979	1	1.51503e-10
ATF3	1.18944e-14	-0.791783	0.328	0.583	3.14691e-10
ARF6	1.83171e-14	0.61917	0.818	0.825	4.84617e-10
RAB32	2.01902e-14	-0.391931	0.131	0.345	5.34172e-10
PDLIM1	2.45553e-14	-0.576454	0.551	0.786	6.4966e-10
MT-CYB	2.63715e-14	-0.35961	0.963	0.985	6.9771e-10
DEPDC7	2.91402e-14	-0.276481	0.13	0.35	7.70963e-10
RPS13	3.10666e-14	-0.324192	0.951	0.99	8.21928e-10
HBB	3.20025e-14	-1.3307	0.05	0.199	8.46691e-10
NOP53	3.65927e-14	-0.459011	0.784	0.956	9.68133e-10
CHL1	4.11193e-14	-0.312908	0.113	0.32	1.08789e-09
LDHA	6.09477e-14	-0.522389	0.926	0.976	1.61249e-09
CYB5R1	7.22775e-14	-0.388344	0.43	0.718	1.91225e-09
RNF227	7.40417e-14	-0.28437	0.129	0.345	1.95892e-09
TRIM69	9.69932e-14	-0.25701	0.078	0.252	2.56615e-09
EIF4E	9.80951e-14	0.656719	0.769	0.694	2.5953e-09
DAAM1	1.213e-13	0.776787	0.833	0.796	3.20924e-09
ADAMTS1	1.92469e-13	-0.595431	0.217	0.447	5.09216e-09
CDC42EP1	2.10276e-13	-0.315982	0.131	0.34	5.56328e-09
LGALS3	2.39202e-13	-0.493824	0.687	0.893	6.32855e-09
PER1	2.92797e-13	-0.434315	0.182	0.417	7.74653e-09
WFDC5	3.04446e-13	-0.35238	0.198	0.442	8.05472e-09
SLC38A2	4.70117e-13	0.609479	0.917	0.883	1.24379e-08
TENT5B	5.39836e-13	-0.508044	0.266	0.51	1.42825e-08
PSMD4	5.59475e-13	-0.338225	0.253	0.515	1.4802e-08
COL17A1	6.19007e-13	-0.416312	0.892	0.966	1.63771e-08
TAX1BP3	9.48663e-13	-0.375801	0.285	0.558	2.50988e-08
RPS18	1.16438e-12	0.279835	0.994	1	3.0806e-08
MT-ND5	1.33499e-12	-0.425027	0.785	0.942	3.53198e-08
EEF1B2	1.37165e-12	-0.434945	0.815	0.951	3.62896e-08
NIPAL4	1.47368e-12	-0.299526	0.104	0.282	3.89892e-08
CIR1	1.68679e-12	-0.259794	0.099	0.282	4.46274e-08
IRF1	1.8048e-12	-0.288353	0.184	0.413	4.77496e-08
RPL6	2.06604e-12	-0.297338	0.934	0.981	5.46611e-08
H2AFZ	2.36615e-12	0.501112	0.899	0.893	6.26012e-08
NPM1	4.18653e-12	-0.405962	0.861	0.976	1.10763e-07
NCOA7	4.89596e-12	-0.394292	0.265	0.51	1.29532e-07
TFAP2C	5.3809e-12	-0.319118	0.339	0.631	1.42362e-07
CSRNP1	5.42436e-12	-0.274943	0.267	0.524	1.43512e-07
CALM2	6.32447e-12	0.444437	0.938	0.966	1.67326e-07
BTF3	7.24494e-12	-0.339304	0.888	0.971	1.91679e-07
NDUFA6	7.28149e-12	-0.430455	0.401	0.675	1.92646e-07
ANXA3	7.56416e-12	-0.284933	0.124	0.316	2.00125e-07
YWHAG	1.08866e-11	0.699395	0.705	0.66	2.88027e-07
LGALS7B	1.09265e-11	0.600392	0.874	0.893	2.89083e-07
RPL14	1.11738e-11	-0.279568	0.95	0.985	2.95625e-07
MTRNR2L12	1.18437e-11	-0.268548	0.406	0.675	3.13348e-07
S100A14	1.25557e-11	0.563305	0.905	0.893	3.32187e-07
WNT3	1.53186e-11	-0.293817	0.19	0.408	4.05285e-07
IMPDH2	1.90794e-11	-0.374971	0.402	0.67	5.04785e-07
MACF1	2.0853e-11	0.503872	0.907	0.908	5.51708e-07
MYL12B	2.19039e-11	-0.364288	0.732	0.932	5.79511e-07
IGFBP5	2.31107e-11	-0.584798	0.16	0.364	6.11441e-07
NCL	2.89036e-11	0.635091	0.779	0.796	7.64704e-07
IL20	3.45051e-11	-0.48406	0.113	0.286	9.129e-07
BAIAP2	3.82845e-11	-0.283856	0.207	0.432	1.01289e-06
EMP1	4.27348e-11	0.597799	0.88	0.869	1.13063e-06
NDUFS4	4.75559e-11	-0.332742	0.312	0.558	1.25819e-06
CXCL14	5.05288e-11	-0.495829	0.926	0.947	1.33684e-06
RXRA	6.2229e-11	-0.258037	0.115	0.291	1.64639e-06
EIF4A3	6.29835e-11	-0.476763	0.481	0.728	1.66635e-06
CLEC2B	7.49621e-11	-0.373636	0.374	0.621	1.98327e-06
CCL2	7.49951e-11	-1.33082	0.361	0.568	1.98415e-06
LYPD3	7.96211e-11	1.09607	0.558	0.408	2.10654e-06
ITPKC	9.35141e-11	-0.324799	0.257	0.476	2.4741e-06
EDN2	9.39541e-11	-0.557131	0.025	0.121	2.48574e-06
DEGS1	9.68853e-11	-0.411905	0.523	0.772	2.5633e-06
RPL36A	1.02934e-10	-0.277611	0.952	0.976	2.72331e-06
MTRNR2L1	1.25194e-10	0.964744	0.268	0.073	3.31226e-06
GADD45B	1.28068e-10	-0.924057	0.322	0.558	3.38828e-06
PDAP1	1.57256e-10	-0.26491	0.197	0.417	4.16051e-06
FGFR3	1.70394e-10	-0.31528	0.288	0.524	4.50813e-06
DSTN	1.99879e-10	0.420561	0.918	0.961	5.2882e-06
SCP2	2.06669e-10	-0.253116	0.377	0.646	5.46785e-06
H1F0	2.0987e-10	-0.306993	0.183	0.383	5.55254e-06
COL6A1	2.14672e-10	-0.409002	0.156	0.345	5.67959e-06
HNRNPDL	2.62302e-10	-0.36856	0.758	0.956	6.93973e-06
HCAR2	3.07055e-10	-0.278272	0.193	0.393	8.12376e-06
IGHA1	3.30051e-10	0.427046	0.186	0.01	8.73216e-06
SNHG5	4.38093e-10	-0.305819	0.866	0.966	1.15906e-05
MAFB	4.66044e-10	-0.280116	0.19	0.393	1.23301e-05
IER3	4.6986e-10	-0.457848	0.482	0.723	1.24311e-05
PNRC1	4.77208e-10	-0.353737	0.811	0.937	1.26255e-05
HMGN2	5.27461e-10	-0.515067	0.471	0.718	1.3955e-05
C12orf57	5.47346e-10	-0.379384	0.493	0.748	1.44811e-05
PHLDB2	5.96699e-10	0.732624	0.824	0.83	1.57869e-05
HNRNPA3	6.13989e-10	-0.326869	0.596	0.835	1.62443e-05
THOC7	6.15067e-10	-0.276469	0.214	0.427	1.62728e-05
SSBP1	6.4763e-10	-0.257188	0.309	0.558	1.71344e-05
FAU	6.63014e-10	0.268292	0.968	0.985	1.75414e-05
ATP5F1A	7.66603e-10	-0.342755	0.441	0.718	2.0282e-05
RBM3	1.04562e-09	-0.355598	0.62	0.85	2.76639e-05
CASP4	1.17574e-09	-0.251783	0.212	0.422	3.11067e-05
RPS26	1.1795e-09	-0.359459	0.882	0.956	3.1206e-05
RSRP1	1.25024e-09	-0.327261	0.434	0.684	3.30775e-05
MTRNR2L8	1.31481e-09	-0.351101	0.448	0.694	3.4786e-05
CIRBP	1.34468e-09	-0.352525	0.63	0.874	3.55761e-05
RPL7A	1.51853e-09	-0.269447	0.946	0.985	4.01758e-05
EXT1	1.66885e-09	0.488393	0.95	0.961	4.41528e-05
ERRFI1	1.67495e-09	0.515212	0.892	0.85	4.43141e-05
CRYAB	1.82587e-09	-0.338216	0.304	0.534	4.8307e-05
BIRC3	2.04664e-09	-0.324339	0.177	0.364	5.4148e-05
NR4A1	2.09414e-09	-0.484565	0.496	0.733	5.54048e-05
EEF2	2.16395e-09	-0.268906	0.887	0.981	5.72515e-05
CCL27	2.70376e-09	0.625113	0.827	0.757	7.15335e-05
ATP6V0B	3.07456e-09	0.719124	0.606	0.519	8.13438e-05
LSM6	3.3357e-09	-0.274638	0.211	0.408	8.82527e-05
TUBB	4.12948e-09	-0.382635	0.703	0.883	0.000109254
FMNL2	4.16399e-09	0.805747	0.673	0.612	0.000110167
HIVEP2	4.20364e-09	-0.364132	0.487	0.723	0.000111216
PERP	4.33268e-09	-0.345695	0.941	0.981	0.00011463
RIPK2	4.72262e-09	-0.289257	0.227	0.422	0.000124946
RTRAF	4.85723e-09	-0.323385	0.419	0.65	0.000128508
EXOC6B	5.30041e-09	0.529706	0.82	0.786	0.000140233
RPL4	5.70672e-09	-0.2508	0.927	0.981	0.000150983
AC002066.1	6.67693e-09	-0.27371	0.077	0.209	0.000176651
MT1X	6.78015e-09	-0.659429	0.737	0.874	0.000179382
C1R	6.97285e-09	-0.253215	0.092	0.233	0.000184481
HSPA1A	7.59223e-09	-0.432183	0.373	0.617	0.000200868
HIGD2A	1.01487e-08	-0.293942	0.428	0.66	0.000268504
COL1A1	1.04042e-08	-0.545798	0.15	0.32	0.000275264
HBA2	1.09762e-08	-0.683754	0.023	0.102	0.000290398
PLK2	1.18295e-08	-0.368405	0.358	0.578	0.000312974
OSTF1	1.26857e-08	-0.266482	0.264	0.471	0.000335624
SPCS1	1.28953e-08	-0.268337	0.363	0.602	0.00034117
SYT8	1.36881e-08	-0.331806	0.391	0.617	0.000362145
TSC22D3	1.38478e-08	-0.296323	0.202	0.398	0.000366372
METAP2	1.39238e-08	0.685372	0.682	0.68	0.000368383
LINC01137	1.39822e-08	-0.263401	0.098	0.238	0.000369928
PLP2	1.45415e-08	-0.306715	0.618	0.854	0.000384726
JUNB	1.5432e-08	-0.730186	0.786	0.922	0.000408284
AQP3	1.65715e-08	0.514953	0.923	0.932	0.000438433
FBLN1	1.76849e-08	-0.696685	0.187	0.364	0.000467888
SSR2	2.33186e-08	-0.264455	0.465	0.699	0.00061694
ID1	2.40658e-08	-0.254893	0.185	0.369	0.000636708
MMP24	2.87333e-08	-0.285193	0.317	0.544	0.000760197
PHLDA2	3.05316e-08	0.72708	0.526	0.383	0.000807775
RNH1	3.58683e-08	-0.327293	0.41	0.626	0.000948967
ATP5F1C	4.60156e-08	-0.302677	0.368	0.592	0.00121744
SOCS3	4.73209e-08	-0.396711	0.3	0.495	0.00125197
MAML2	5.06317e-08	-0.2655	0.25	0.442	0.00133956
MPZL2	5.55578e-08	0.634002	0.66	0.617	0.00146989
BHLHE40	6.70148e-08	-0.335667	0.376	0.592	0.00177301
S100A2	6.98528e-08	0.549466	0.983	0.981	0.0018481
DNAJB1	8.83235e-08	-0.575718	0.517	0.718	0.00233678
ITGB1	9.12137e-08	0.602109	0.864	0.859	0.00241324
CSNK1A1	9.15415e-08	0.40602	0.917	0.898	0.00242191
ATP5PO	9.42632e-08	-0.341611	0.483	0.704	0.00249392
APOD	1.1864e-07	-0.482317	0.141	0.296	0.00313886
DSP	1.19558e-07	0.462528	0.884	0.908	0.00316315
MDH2	1.27369e-07	-0.258348	0.331	0.553	0.0033698
CEBPD	1.75854e-07	-0.505183	0.596	0.772	0.00465256
PARK7	1.78463e-07	-0.277056	0.419	0.621	0.0047216
PPDPF	2.15666e-07	-0.363779	0.668	0.854	0.00570586
EDN1	2.45068e-07	-0.438792	0.329	0.529	0.00648376
SPARC	2.67383e-07	-0.320788	0.27	0.466	0.00707415
DRAP1	2.68826e-07	0.48105	0.809	0.888	0.00711234
IMMP2L	2.7518e-07	-0.267755	0.485	0.689	0.00728044
CHIC2	3.04956e-07	0.583108	0.68	0.646	0.00806823
HMGB2	3.48145e-07	-0.428037	0.335	0.515	0.00921087
NFU1	3.88314e-07	-0.256088	0.048	0.141	0.0102736
TNFAIP3	4.42492e-07	-0.410995	0.711	0.864	0.011707
PTPRE	4.61653e-07	0.499546	0.284	0.126	0.0122139
JCHAIN	4.99889e-07	0.295221	0.121	0.005	0.0132256
MT2A	6.01569e-07	-0.667751	0.856	0.947	0.0159157
ZFP36L1	7.17432e-07	0.50271	0.818	0.845	0.0189811
CD44	7.45089e-07	0.417293	0.966	0.981	0.0197128
HCAR3	7.81925e-07	-0.255043	0.259	0.442	0.0206874
ARL6IP1	8.67822e-07	0.580155	0.692	0.675	0.02296
OSER1	9.44427e-07	-0.288957	0.533	0.757	0.0249867
NXN	9.6211e-07	-0.25788	0.22	0.388	0.0254546
YBX3	1.01901e-06	0.438357	0.777	0.835	0.0269599
SRSF3	1.02656e-06	-0.340683	0.665	0.883	0.0271597
AC009107.2	1.05575e-06	0.641151	0.356	0.214	0.027932
S100A11	1.12841e-06	0.296427	0.957	0.985	0.0298544
SNHG16	1.15539e-06	-0.258363	0.63	0.85	0.0305682
LINC00513	1.35111e-06	0.76134	0.467	0.33	0.0357464
MBP	1.98732e-06	0.548995	0.617	0.602	0.0525786
AKAP13	2.00089e-06	0.553882	0.634	0.568	0.0529377
TNXB	2.11787e-06	-0.258613	0.059	0.155	0.0560325
ISG20	2.12864e-06	0.68323	0.423	0.291	0.0563173
GSN	2.55997e-06	-0.440879	0.361	0.558	0.0677293
ADM	2.92535e-06	-0.60333	0.356	0.529	0.0773959
TAF1D	3.27943e-06	-0.271245	0.529	0.733	0.0867639
KRTDAP	3.44549e-06	1.26021	0.33	0.199	0.0911573
PCDH7	3.46505e-06	0.474856	0.892	0.883	0.0916747
PIM3	3.7415e-06	-0.269318	0.464	0.655	0.0989888
AC023424.3	4.21135e-06	0.649161	0.413	0.291	0.11142
CCL21	4.92364e-06	0.264388	0.136	0.024	0.130265
EIF1AX	4.97326e-06	0.372504	0.743	0.748	0.131578
LAPTM4A	5.32074e-06	0.414895	0.812	0.888	0.140771
COL1A2	5.76366e-06	-0.654064	0.204	0.354	0.152489
UBE2B	7.20442e-06	-0.261368	0.632	0.825	0.190607
PARD3	7.50339e-06	0.488013	0.729	0.748	0.198517
SERP1	8.05914e-06	0.418813	0.735	0.782	0.213221
POLR2L	8.26166e-06	0.508746	0.775	0.845	0.218579
DDX3X	1.6819e-05	0.606405	0.631	0.617	0.444981
ZFAND3	1.73368e-05	0.48361	0.698	0.65	0.458681
SELENOK	1.74959e-05	0.46929	0.761	0.772	0.46289
SET	1.78323e-05	0.486983	0.779	0.806	0.471788
ITGA2	2.1788e-05	0.648634	0.699	0.689	0.576445
GRHL1	2.21507e-05	0.389385	0.233	0.112	0.586042
ADRB2	2.50348e-05	-0.322858	0.571	0.748	0.662346
GLS	2.80336e-05	0.636111	0.577	0.534	0.741684
SH3BGRL3	3.05053e-05	0.388466	0.811	0.83	0.807078
SEC61B	3.12947e-05	0.41807	0.663	0.646	0.827964
RSL24D1	3.46051e-05	0.439226	0.781	0.801	0.915546
HSP90AA1	3.85325e-05	0.350736	0.886	0.937	1
EIF3A	4.47534e-05	0.496861	0.65	0.689	1
IFI27	4.50716e-05	0.538232	0.192	0.083	1
LY6K	4.78484e-05	0.34123	0.173	0.068	1
UBE2D3	4.83974e-05	0.270885	0.863	0.908	1
VAPA	5.20603e-05	0.364237	0.819	0.893	1
MORF4L2	5.36243e-05	0.488085	0.71	0.738	1
KRT1	5.57757e-05	0.865342	0.491	0.379	1
ANKRD17	6.51783e-05	0.525634	0.648	0.626	1
ACTR3C	6.61879e-05	0.282423	0.114	0.024	1
HOPX	6.62511e-05	-0.26947	0.624	0.801	1
IGLC2	6.96926e-05	0.273807	0.122	0.029	1
EIF3E	6.96933e-05	0.300196	0.859	0.922	1
SRPK2	7.39893e-05	0.460169	0.789	0.786	1
PFDN2	8.12656e-05	0.392793	0.788	0.854	1
G3BP1	9.74061e-05	0.505158	0.612	0.607	1
PAWR	0.000110815	0.51076	0.657	0.65	1
ZFP36L2	0.000112067	-0.31961	0.875	0.966	1
LIMA1	0.000112673	0.368622	0.847	0.903	1
SOD2	0.00011662	-0.429704	0.578	0.728	1
SRRM1	0.000130968	0.468584	0.665	0.684	1
ELL2	0.000134242	0.428819	0.707	0.743	1
SEC61G	0.000141701	0.461298	0.669	0.728	1
EIF4G2	0.000148372	0.371357	0.805	0.854	1
COL3A1	0.00015913	-0.307264	0.133	0.238	1
VIM	0.000182485	-0.300484	0.403	0.602	1
VEGFA	0.000182575	0.694896	0.252	0.15	1
DCN	0.000200558	-0.443705	0.461	0.65	1
ARPC2	0.000203489	0.258638	0.857	0.888	1
ITGA6	0.000207945	0.474341	0.737	0.762	1
SPDYE2	0.000229475	0.337632	0.188	0.092	1
CMIP	0.000240452	0.465787	0.638	0.641	1
PMAIP1	0.000250971	-0.353345	0.77	0.888	1
RBM25	0.000315137	0.463567	0.583	0.583	1
MCTP1	0.000321957	0.464428	0.16	0.068	1
RBM39	0.000340915	0.27279	0.794	0.883	1
CAB39	0.000354118	0.459417	0.583	0.549	1
TRIO	0.000354426	0.476592	0.581	0.544	1
EIF2S2	0.000356895	0.508719	0.609	0.641	1
KIF13A	0.00036002	0.483327	0.658	0.646	1
DMKN	0.000462876	0.722163	0.618	0.563	1
TOP1	0.000486992	0.413033	0.701	0.714	1
CXCL2	0.000537546	-0.428688	0.316	0.456	1
HK2	0.000571283	0.435688	0.296	0.199	1
KRT10	0.000599205	0.949997	0.63	0.66	1
RHEB	0.000618961	0.366025	0.682	0.709	1
FER	0.00065284	0.49477	0.722	0.714	1
PA2G4	0.000658457	0.385229	0.677	0.709	1
PCBP1	0.000751364	0.335501	0.7	0.752	1
TMED2	0.000769104	0.353642	0.725	0.762	1
SLC9C1	0.00078801	0.467742	0.246	0.15	1
HSPH1	0.00080222	0.518169	0.512	0.466	1
TMEM40	0.000804419	0.379599	0.307	0.214	1
RPS6KA5	0.000805971	0.43112	0.446	0.374	1
GNG12	0.000806707	0.396555	0.651	0.621	1
GADD45A	0.000956285	-0.361042	0.705	0.796	1
GSPT1	0.00095838	0.404291	0.625	0.621	1
UBE2S	0.00115402	0.462206	0.381	0.301	1
AC026202.2	0.0011842	0.514208	0.511	0.451	1
TOMM5	0.00129037	0.379716	0.661	0.675	1
SBSN	0.00130199	0.377398	0.203	0.117	1
YWHAE	0.0013882	0.367126	0.793	0.893	1
SELENOS	0.00142348	0.439781	0.605	0.597	1
RNF168	0.00142758	0.458144	0.418	0.345	1
SUMO1	0.00155239	0.334456	0.695	0.752	1
RNF144B	0.00156936	0.535304	0.728	0.728	1
TPPP3	0.00170876	0.429702	0.504	0.422	1
TEAD1	0.00179242	0.440528	0.588	0.553	1
DDX18	0.00180747	0.53237	0.541	0.51	1
SRRM2	0.00181291	0.426249	0.605	0.65	1
IST1	0.0019163	0.502866	0.397	0.33	1
DUSP1	0.00199838	-0.378096	0.813	0.917	1
ZNF593	0.0020903	0.518442	0.451	0.427	1
FILIP1L	0.00236669	0.503848	0.525	0.5	1
TET3	0.00240172	0.533397	0.426	0.364	1
TMSB10	0.0024234	0.273772	0.901	0.951	1
PITPNC1	0.00279299	0.480671	0.266	0.184	1
SYNJ2	0.00290599	0.427966	0.253	0.17	1
G0S2	0.00310774	0.668722	0.187	0.107	1
JMJD1C	0.00368505	0.3867	0.657	0.709	1
CD3EAP	0.00374903	0.310269	0.362	0.286	1
MICAL2	0.0038227	0.473903	0.526	0.485	1
BASP1	0.0039024	0.541184	0.542	0.519	1
TXNRD1	0.0042837	0.485165	0.515	0.5	1
CD9	0.00438594	0.252693	0.862	0.908	1
FAM160A1	0.00459044	0.377038	0.641	0.612	1
TANC1	0.00462555	0.406692	0.688	0.733	1
MET	0.00527091	0.49491	0.446	0.403	1
MAL2	0.00538838	0.39161	0.346	0.291	1
KCNK6	0.00640179	0.507532	0.321	0.272	1
HLA-DPB1	0.00677806	0.254691	0.203	0.306	1
ATP6V1D	0.00711762	0.389877	0.349	0.286	1
RNF145	0.00739352	0.367262	0.571	0.573	1
MORF4L1	0.00776862	0.326505	0.707	0.738	1
PRPF38B	0.00787712	0.374338	0.582	0.583	1
AC087286.2	0.00802982	0.299042	0.155	0.092	1
HBEGF	0.00820438	0.387991	0.443	0.388	1
TRA2B	0.00820536	0.354656	0.678	0.699	1
SERPINE1	0.00844933	0.673341	0.286	0.223	1
TRPV3	0.00937601	0.263858	0.151	0.087	1
ARL4C	0.0100597	0.50682	0.372	0.335	1
RAP1B	0.0103541	0.326523	0.692	0.723	1
UBE2H	0.0104948	0.421009	0.628	0.655	1
ZFAND6	0.0108014	0.350384	0.523	0.529	1
POMP	0.0109492	0.353586	0.687	0.762	1
WDR43	0.0113267	0.4306	0.59	0.617	1
AC017002.5	0.0118193	0.251253	0.107	0.053	1
PRPF4B	0.012397	0.48332	0.444	0.422	1
AC016831.7	0.0124137	0.260303	0.185	0.121	1
TM4SF1	0.0126994	0.272011	0.274	0.199	1
CALU	0.012889	0.399743	0.319	0.267	1
KPNA4	0.0138826	0.382613	0.466	0.442	1
RBBP4	0.0139047	0.436383	0.311	0.257	1
CTTNBP2NL	0.013921	0.365092	0.288	0.233	1
CAST	0.0145026	0.335442	0.677	0.752	1
YY1	0.014704	0.357222	0.581	0.592	1
PELI1	0.016211	0.321243	0.68	0.709	1
DUSP6	0.0164143	0.366501	0.287	0.223	1
SFPQ	0.0165525	0.388121	0.683	0.738	1
DYNLL1	0.0168367	0.253931	0.739	0.801	1
SAR1A	0.0191079	0.49012	0.556	0.573	1
HSP90B1	0.0192824	0.32406	0.627	0.67	1
MCL1	0.0194459	0.340574	0.706	0.777	1
SYNCRIP	0.0206935	0.445987	0.48	0.476	1
MAPK6	0.0210246	0.395704	0.552	0.563	1
HIST1H4C	0.0215282	0.685616	0.341	0.291	1
SMAD3	0.0216722	0.428781	0.513	0.51	1
KAZN	0.0218303	0.35148	0.357	0.311	1
FAM107B	0.0223631	0.405651	0.39	0.35	1
MAST4	0.0226655	0.253234	0.801	0.883	1
QKI	0.0228896	0.351665	0.693	0.723	1
NPC1	0.0229473	0.361069	0.276	0.218	1
LINC-PINT	0.0229505	0.345077	0.188	0.131	1
TBL1XR1	0.0250537	0.383087	0.454	0.442	1
NFAT5	0.0250604	0.456017	0.56	0.553	1
UBE2G1	0.0251788	0.286674	0.714	0.816	1
CMSS1	0.0254462	0.349166	0.59	0.602	1
MTPN	0.0263854	0.405538	0.382	0.35	1
PABPN1	0.0267538	0.473764	0.435	0.432	1
ERC1	0.0277016	0.339468	0.654	0.714	1
MTDH	0.0278849	0.305633	0.596	0.617	1
PDS5A	0.0280738	0.278133	0.388	0.34	1
PPP3CA	0.0292026	0.422335	0.613	0.65	1
MPZL3	0.0298274	0.367936	0.276	0.228	1
PUM2	0.0305566	0.437023	0.531	0.534	1
FOXP1	0.0308919	0.42401	0.629	0.68	1
PTPRK	0.031458	0.504247	0.68	0.718	1
FOXQ1	0.0315121	0.35897	0.256	0.204	1
FRMD8	0.0318417	0.343002	0.279	0.238	1
CXCL8	0.0318833	0.839944	0.343	0.301	1
TYRP1	0.0321735	0.337017	0.059	0.102	1
USP53	0.0322146	0.381562	0.453	0.432	1
DSG1	0.033155	0.403446	0.582	0.631	1
TASOR2	0.0343198	0.493587	0.382	0.359	1
RAB10	0.0343331	0.259698	0.66	0.757	1
SMNDC1	0.03624	0.258157	0.266	0.214	1
SLC4A7	0.036674	0.301642	0.233	0.18	1
FBXW11	0.0369547	0.36964	0.289	0.248	1
DAPP1	0.0379954	0.327327	0.26	0.214	1
DDX10	0.0380239	0.384463	0.363	0.32	1
EVI5	0.0388319	0.447879	0.437	0.413	1
TSC22D1	0.0391238	0.36895	0.532	0.529	1
TAF11	0.0402758	0.317569	0.226	0.18	1
ABCF1	0.0405458	0.39135	0.418	0.403	1
OLFM2	0.0416101	0.370752	0.473	0.471	1
BZW1	0.0420943	0.43892	0.561	0.578	1
PRKDC	0.0446423	0.301206	0.29	0.238	1
FSCN1	0.0447526	0.360531	0.489	0.481	1
IPO7	0.0447971	0.36974	0.517	0.515	1
WTAP	0.045556	0.414005	0.658	0.699	1
PCSK5	0.0455622	0.30931	0.164	0.117	1
LUZP1	0.046514	0.437239	0.491	0.481	1
ASH1L	0.0470547	0.333638	0.552	0.558	1
SHB	0.0471586	0.259999	0.169	0.121	1
KDM5B	0.0490268	0.422395	0.419	0.408	1
UFM1	0.0512059	0.33154	0.463	0.447	1
SRSF9	0.0513527	0.342168	0.511	0.553	1
EIF5	0.0516332	0.259577	0.607	0.646	1
PPP4R3A	0.0545262	0.34576	0.321	0.291	1
ARPP19	0.0545698	0.347991	0.554	0.578	1
RBM47	0.0553933	0.407616	0.372	0.35	1
TM9SF3	0.0565286	0.351777	0.437	0.427	1
TES	0.0581922	0.332834	0.584	0.621	1
WAC	0.0591945	0.274439	0.594	0.631	1
PRRC2C	0.0607858	0.393117	0.547	0.553	1
NDFIP2	0.0623607	0.254582	0.748	0.811	1
PSMA7	0.0641289	0.344963	0.657	0.738	1
PPP1CB	0.0643903	0.350127	0.756	0.811	1
KLF11	0.0645247	0.289486	0.285	0.248	1
ARL8B	0.0657912	0.427747	0.469	0.5	1
HECTD1	0.0659938	0.388797	0.516	0.505	1
CNIH1	0.0661837	0.352671	0.399	0.374	1
FKBP1A	0.0679435	0.308384	0.542	0.568	1
IER2	0.0683263	-0.318966	0.512	0.602	1
ASAP2	0.0707215	0.379874	0.307	0.277	1
ADAMTSL4-AS1	0.0713346	0.283008	0.16	0.121	1
CLDND1	0.0714774	0.347353	0.431	0.432	1
RAB18	0.072884	0.367974	0.567	0.597	1
BACH1	0.0744849	0.338067	0.507	0.534	1
SLC16A1	0.0776997	0.38883	0.391	0.374	1
ZDHHC14	0.0783233	0.472936	0.347	0.33	1
CD74	0.0786467	0.602272	0.383	0.359	1
USP3-AS1	0.0805521	0.361531	0.195	0.155	1
ENAH	0.0805837	0.306	0.546	0.549	1
SRSF11	0.0814926	0.275273	0.668	0.752	1
AKAP9	0.081667	0.371362	0.479	0.481	1
VPS37B	0.0828402	0.258588	0.269	0.228	1
NHSL1	0.0829933	0.386565	0.578	0.641	1
YTHDC1	0.0843333	0.276504	0.452	0.461	1
URI1	0.0857517	0.375266	0.369	0.359	1
CIAO2B	0.0858573	0.361863	0.378	0.369	1
GPHN	0.08643	0.307802	0.547	0.568	1
CTR9	0.0866492	0.362949	0.394	0.383	1
PTGS2	0.0877435	0.532249	0.283	0.248	1
HNRNPD	0.0879973	0.283871	0.574	0.621	1
TRAM1	0.0880991	0.256752	0.305	0.267	1
BNC1	0.0885489	0.261985	0.353	0.325	1
CAPZA2	0.0910092	0.314733	0.624	0.684	1
TMEM50A	0.0916336	0.306926	0.572	0.626	1
UBE2R2	0.0932094	0.326854	0.46	0.456	1
SLC38A1	0.0933526	0.40712	0.456	0.466	1
AL139022.1	0.0944226	0.363593	0.213	0.175	1
TSPAN5	0.0954773	0.311111	0.219	0.18	1
FRMD6-AS2	0.0956156	0.314003	0.223	0.184	1
TCF12	0.0961181	0.316533	0.422	0.398	1
ARGLU1	0.0968035	0.306791	0.574	0.636	1
B3GNT5	0.097283	0.355509	0.337	0.316	1
EIF6	0.0988746	0.309239	0.546	0.592	1
MPZL1	0.100164	0.418918	0.371	0.364	1
EIF2AK3	0.10154	0.285742	0.293	0.267	1
AC018742.1	0.103717	0.680726	0.355	0.354	1
PRKD3	0.108316	0.355346	0.26	0.233	1
PICALM	0.109521	0.318515	0.647	0.694	1
TSC22D2	0.109732	0.390348	0.53	0.568	1
SCAF11	0.111103	0.310042	0.51	0.529	1
PSME4	0.112522	0.369478	0.531	0.583	1
CHD1	0.114486	0.411108	0.536	0.573	1
TAX1BP1	0.115351	0.319887	0.562	0.602	1
IQGAP1	0.115417	0.38315	0.497	0.519	1
PPP3R1	0.117042	0.371673	0.441	0.447	1
MLEC	0.117253	0.269321	0.239	0.209	1
CREBRF	0.119694	0.341374	0.32	0.301	1
FBXO11	0.120591	0.340787	0.5	0.524	1
FOXN2	0.123394	0.253457	0.185	0.15	1
KDM7A	0.125479	0.401061	0.431	0.456	1
CELF1	0.125579	0.400093	0.441	0.456	1
CDYL	0.127009	0.372008	0.359	0.35	1
TMEM158	0.130901	0.272628	0.107	0.078	1
ARHGAP12	0.132665	0.412483	0.308	0.282	1
STK24	0.132701	0.364522	0.347	0.33	1
MFSD14C	0.136348	0.303188	0.266	0.238	1
SND1	0.136516	0.375612	0.411	0.413	1
DUSP5	0.136585	0.257174	0.209	0.18	1
AMD1	0.137429	0.313519	0.626	0.675	1
DNAJB11	0.137464	0.358833	0.385	0.388	1
PKP4	0.141916	0.330723	0.502	0.51	1
PAXBP1	0.143151	0.252447	0.217	0.184	1
CDCP1	0.143496	0.353168	0.558	0.602	1
TIPARP	0.145337	0.386403	0.552	0.597	1
ADGRG6	0.148072	0.286969	0.281	0.262	1
EPS15	0.148159	0.30454	0.329	0.311	1
HEBP2	0.150236	0.294978	0.331	0.32	1
UBALD1	0.150314	0.275641	0.387	0.379	1
CRIP2	0.152078	0.362552	0.356	0.359	1
TNPO1	0.152232	0.28346	0.27	0.248	1
POLR2F	0.155215	0.318336	0.484	0.519	1
HP1BP3	0.161264	0.386383	0.464	0.5	1
PTP4A2	0.165223	0.252294	0.498	0.524	1
DDAH1	0.165802	0.27282	0.407	0.398	1
JARID2	0.169497	0.277194	0.392	0.388	1
AL360091.3	0.169621	0.322541	0.231	0.204	1
JAK1	0.170281	0.299192	0.434	0.447	1
CHD2	0.170298	0.259995	0.639	0.699	1
MED13L	0.177798	0.270365	0.663	0.733	1
CERS6	0.178895	0.334948	0.541	0.587	1
NUPR1	0.181541	0.298075	0.547	0.592	1
SDC1	0.182054	0.276563	0.337	0.432	1
EMP2	0.182629	0.299139	0.509	0.549	1
GAREM1	0.183915	0.307945	0.317	0.296	1
MIR181A2HG	0.185347	0.251155	0.205	0.175	1
BID	0.190738	0.325125	0.265	0.252	1
SIK3	0.193905	0.25106	0.633	0.714	1
ARRDC3	0.197816	0.339671	0.32	0.296	1
ZFPM2	0.198533	0.288749	0.194	0.17	1
SOX15	0.198799	0.377424	0.491	0.529	1
EMP3	0.203002	0.452649	0.374	0.379	1
CAPZA1	0.205063	0.28608	0.538	0.592	1
PPP2CB	0.205471	0.263244	0.393	0.403	1
HNRNPH1	0.208298	0.476385	0.765	0.816	1
ODC1	0.209889	0.319128	0.201	0.175	1
STRAP	0.210519	0.25161	0.564	0.621	1
YWHAQ	0.210932	0.253194	0.622	0.699	1
PLEKHB2	0.213967	0.286437	0.367	0.369	1
PTK2	0.215228	0.263863	0.54	0.568	1
RCOR1	0.215588	0.263699	0.361	0.345	1
CCN1	0.216394	0.338491	0.701	0.748	1
GNA13	0.217365	0.320011	0.297	0.282	1
C16orf72	0.217635	0.36719	0.275	0.267	1
DCAF10	0.217778	0.265235	0.253	0.233	1
ZSWIM6	0.218828	0.284284	0.48	0.49	1
KLHL29	0.219422	0.41646	0.325	0.325	1
ETNK1	0.2196	0.301025	0.522	0.592	1
BIRC6	0.224251	0.323247	0.514	0.563	1
SIDT2	0.225235	0.284998	0.319	0.311	1
MYO10	0.225507	0.342456	0.468	0.5	1
NEK7	0.226532	0.299769	0.369	0.364	1
NRG1	0.232112	0.677851	0.57	0.626	1
TBC1D15	0.233296	0.261685	0.38	0.379	1
OSBPL8	0.23393	0.260984	0.457	0.485	1
CEP350	0.235449	0.34929	0.259	0.248	1
BNIP3L	0.235906	0.259836	0.379	0.383	1
ADSS	0.237428	0.317041	0.356	0.359	1
DOCK9	0.242203	0.317304	0.355	0.359	1
RAB5IF	0.243212	0.256927	0.491	0.524	1
AC092338.3	0.24451	0.268826	0.288	0.272	1
WAPL	0.247727	0.336574	0.356	0.359	1
INSIG1	0.248202	0.301486	0.183	0.228	1
FKBP2	0.256962	0.278756	0.246	0.228	1
CDK12	0.257636	0.253203	0.26	0.252	1
LARP4B	0.258889	0.309126	0.436	0.442	1
NMT1	0.259888	0.323591	0.268	0.262	1
TXNL4A	0.269729	0.272909	0.264	0.257	1
NDUFAF2	0.277869	0.311756	0.373	0.383	1
PAK2	0.286317	0.262127	0.456	0.495	1
BCL10	0.287988	0.264634	0.536	0.583	1
SDF2L1	0.288064	0.366822	0.306	0.306	1
FOXJ3	0.288603	0.300177	0.347	0.35	1
ANO6	0.289971	0.321078	0.454	0.471	1
RAB6A	0.293454	0.285297	0.379	0.393	1
FNIP1	0.293524	0.304961	0.401	0.408	1
BRI3	0.293634	0.275011	0.344	0.35	1
LHFPL5	0.299433	0.298642	0.266	0.252	1
BACH2	0.300239	0.285015	0.411	0.413	1
CTBP2	0.304614	0.350734	0.307	0.311	1
NR6A1	0.304805	0.28969	0.54	0.583	1
SEC62	0.305131	0.271586	0.642	0.704	1
GPATCH4	0.305187	0.278659	0.273	0.267	1
NDUFA11	0.310826	0.324299	0.518	0.568	1
SLC1A5	0.31328	0.2621	0.228	0.282	1
CAMSAP2	0.317827	0.275679	0.485	0.524	1
DEFB1	0.320725	0.297663	0.271	0.267	1
CDC42SE1	0.329116	0.303372	0.226	0.209	1
FAM83B	0.334838	0.348962	0.459	0.495	1
EAF1	0.335492	0.26951	0.213	0.199	1
AGO2	0.341041	0.253046	0.398	0.398	1
SELENOT	0.343834	0.331212	0.486	0.549	1
STX6	0.344831	0.288495	0.247	0.238	1
BLCAP	0.349436	0.277736	0.52	0.563	1
HLA-DQB1	0.350342	0.268783	0.101	0.083	1
ARHGAP5	0.366322	0.304388	0.425	0.451	1
UPF2	0.366794	0.289937	0.404	0.427	1
PMEPA1	0.367171	0.264418	0.48	0.519	1
SLC5A3	0.371622	0.348018	0.279	0.272	1
SNX9	0.37193	0.279818	0.369	0.374	1
CAMK2D	0.372385	0.329751	0.241	0.233	1
ACACA	0.373839	0.262441	0.321	0.325	1
GPR87	0.376	0.277309	0.266	0.267	1
NRIP1	0.376033	0.287961	0.178	0.17	1
YTHDF2	0.377253	0.291338	0.43	0.451	1
TRIP12	0.379264	0.276023	0.245	0.306	1
BCL7A	0.384432	0.287802	0.223	0.218	1
WDR36	0.404774	0.265967	0.326	0.33	1
BCL2	0.405323	0.294636	0.397	0.422	1
PUM3	0.405741	0.277496	0.383	0.393	1
SMG1	0.406129	0.278968	0.614	0.709	1
GOLPH3	0.407615	0.303396	0.299	0.306	1
BRD7	0.410801	0.289706	0.277	0.277	1
DR1	0.41463	0.295399	0.494	0.534	1
FBLIM1	0.414775	0.262984	0.369	0.383	1
TDG	0.41538	0.259054	0.33	0.35	1
PRPF40A	0.417628	0.25503	0.452	0.49	1
BCR	0.419442	0.257565	0.214	0.209	1
PRKCI	0.42247	0.300573	0.336	0.354	1
STK4	0.423367	0.369558	0.247	0.248	1
CSPP1	0.425098	0.27074	0.283	0.282	1
SLC7A5	0.426039	0.282079	0.337	0.403	1
MIER1	0.426888	0.268214	0.27	0.272	1
CFD	0.434363	-0.402995	0.52	0.597	1
2024-03-07	0.447685	0.301859	0.421	0.456	1
LTBP3	0.448901	0.27012	0.244	0.243	1
LRRC8C	0.464571	0.294199	0.328	0.345	1
NUFIP2	0.467492	0.277439	0.379	0.393	1
WDR26	0.467553	0.315798	0.449	0.49	1
ZBTB21	0.470319	0.300882	0.257	0.257	1
RB1	0.478529	0.323059	0.314	0.325	1
MIR222HG	0.5029	0.310209	0.401	0.413	1
GPNMB	0.506407	0.288589	0.62	0.684	1
MINDY2	0.508304	0.289767	0.286	0.296	1
AC245041.2	0.519307	0.254656	0.315	0.379	1
ATP2A2	0.522582	0.260812	0.428	0.447	1
HECA	0.524788	0.332234	0.415	0.447	1
FAM120A	0.525109	0.290661	0.374	0.393	1
TRPM7	0.539744	0.288762	0.423	0.461	1
YPEL3	0.545559	0.291388	0.204	0.204	1
FAR1	0.545655	0.370635	0.212	0.214	1
FHIT	0.551338	0.275501	0.317	0.369	1
WDR1	0.55575	0.319165	0.452	0.5	1
SEMA4B	0.55657	0.289906	0.339	0.403	1
AP2B1	0.563464	0.35065	0.375	0.417	1
ZNRF2	0.564239	0.281142	0.313	0.325	1
ZEB1	0.565625	0.269231	0.163	0.155	1
SBNO1	0.566152	0.29774	0.326	0.345	1
PVT1	0.570463	0.284543	0.309	0.316	1
CASZ1	0.57572	0.250401	0.3	0.311	1
MAPK8	0.575853	0.300642	0.347	0.369	1
CHSY1	0.580243	0.284845	0.289	0.345	1
HDAC2	0.580955	0.291022	0.488	0.558	1
FEZ2	0.587595	0.274772	0.338	0.35	1
GLTP	0.589343	0.275304	0.403	0.447	1
EIF4G3	0.596959	0.261766	0.466	0.51	1
ETF1	0.610267	0.275431	0.523	0.607	1
PARD6B	0.6104	0.259586	0.309	0.32	1
KANK1	0.61947	0.257931	0.318	0.383	1
USP36	0.624039	0.261368	0.344	0.359	1
ETS1	0.625363	0.372369	0.441	0.495	1
ZFP91	0.639377	0.281511	0.347	0.388	1
CRIM1	0.639378	0.300928	0.412	0.451	1
PTK2B	0.639562	0.263412	0.273	0.316	1
UBXN4	0.650484	0.270808	0.489	0.544	1
AGFG1	0.660852	0.30904	0.289	0.316	1
TNKS2	0.663094	0.25706	0.377	0.408	1
FGFR1OP2	0.664794	0.337441	0.421	0.485	1
HERC4	0.679786	0.28897	0.438	0.485	1
CD81	0.683486	0.380605	0.401	0.49	1
HOMER1	0.690405	0.257334	0.329	0.35	1
CD59	0.692712	0.287734	0.515	0.592	1
NUP153	0.694362	0.389326	0.423	0.481	1
LRRC1	0.701992	0.25903	0.283	0.301	1
MAP2K4	0.703164	0.265406	0.402	0.437	1
BCCIP	0.705638	0.253539	0.316	0.34	1
DNAJB9	0.707415	0.31151	0.465	0.544	1
MYO1D	0.708248	0.27742	0.313	0.369	1
LGR4	0.718389	0.279938	0.286	0.33	1
TTTY14	0.721481	0.256987	0.305	0.316	1
ITGA3	0.726771	0.259032	0.325	0.369	1
ROBO1	0.735338	0.264975	0.46	0.495	1
GSK3B	0.735648	0.329259	0.512	0.621	1
ADAM10	0.755313	0.35449	0.257	0.282	1
THBS2	0.757823	0.316928	0.273	0.286	1
PAM	0.758879	0.297305	0.347	0.374	1
DKC1	0.75903	0.266311	0.382	0.427	1
MRTFA	0.761404	0.259805	0.563	0.631	1
SEC31A	0.76556	0.285394	0.336	0.388	1
RRAS2	0.773531	0.28442	0.335	0.369	1
RABGAP1L	0.775167	0.254641	0.415	0.485	1
MYO1B	0.778489	0.295891	0.569	0.631	1
SPRED2	0.791513	0.316133	0.296	0.33	1
ITPRID2	0.806434	0.253509	0.406	0.481	1
MAP4K4	0.80865	0.263716	0.311	0.335	1
RANBP2	0.818591	0.276025	0.295	0.325	1
SEC24B	0.81965	0.280449	0.342	0.374	1
IL1RAP	0.825798	0.25849	0.348	0.408	1
CST3	0.829291	0.403564	0.566	0.694	1
CARMIL1	0.83078	0.297169	0.332	0.364	1
EPB41L3	0.831581	0.312194	0.231	0.248	1
NPTN	0.843349	0.291236	0.331	0.364	1
FOXO3	0.846607	0.300177	0.408	0.461	1
ZNF451	0.850642	0.256711	0.284	0.311	1
ZCCHC7	0.852485	0.293504	0.394	0.437	1
SLTM	0.855688	0.32219	0.428	0.495	1
KDM6B	0.856204	0.256984	0.519	0.617	1
ITGAV	0.864755	0.309911	0.578	0.684	1
CXCL3	0.872181	0.418757	0.221	0.243	1
STRN3	0.877071	0.293459	0.447	0.505	1
TSHZ2	0.879299	0.334223	0.388	0.422	1
C1orf56	0.879614	0.253015	0.212	0.233	1
MYDGF	0.881493	0.309285	0.376	0.422	1
DNAJC3	0.883248	0.2663	0.353	0.393	1
AMOTL1	0.888768	0.276997	0.332	0.383	1
VEZT	0.891252	0.254321	0.467	0.529	1
RNMT	0.903593	0.258359	0.34	0.379	1
PKN2	0.912113	0.298849	0.302	0.345	1
DLGAP4	0.915592	0.313234	0.355	0.398	1
SRPK1	0.9159	0.252951	0.374	0.432	1
SETD2	0.918083	0.256724	0.324	0.359	1
CREM	0.918443	0.259211	0.253	0.282	1
NAA15	0.926675	0.255305	0.424	0.476	1
TMEM30A	0.934988	0.259427	0.272	0.296	1
MAT2A	0.936239	0.292004	0.354	0.393	1
UBA6	0.942869	0.293061	0.386	0.442	1
PLIN2	0.944674	0.351914	0.399	0.466	1
RAPH1	0.945193	0.25271	0.325	0.364	1
HLA-DRA	0.946932	0.688097	0.368	0.437	1
SIAH1	0.948221	0.273685	0.312	0.359	1
CEMIP2	0.951466	0.304076	0.251	0.282	1
AUTS2	0.970312	0.275105	0.383	0.422	1
CFDP1	0.977413	0.254735	0.351	0.413	1
DCUN1D4	0.993805	0.269451	0.28	0.311	1

## Sheet: Lymphatic EC
Table S2. Aging-associated DEGs for each cell type identified by Seurat.
gene	p_val	avg_log2FC	pct.1	pct.2	p_val_adj
MT-ND1	3.7266e-22	-1.1967	0.697	0.926	9.85946e-18
MT-ND2	1.89311e-17	-1.11922	0.753	0.926	5.0086e-13
MT-CO3	4.58909e-17	-1.05639	0.866	0.975	1.21413e-12
MT-CYB	5.05361e-16	-0.940854	0.812	0.943	1.33703e-11
MT-CO2	2.4802e-15	-1.04206	0.797	0.902	6.56187e-11
PTMA	2.5103e-15	0.654039	0.985	0.91	6.6415e-11
UQCRB	5.50582e-15	-1.11818	0.465	0.738	1.45668e-10
MT-ND3	1.56767e-13	-0.974345	0.766	0.926	4.14757e-09
RBIS	5.2133e-13	-0.71688	0.082	0.344	1.37928e-08
RPS18	9.21752e-13	0.500402	0.995	0.951	2.43868e-08
IGFBP7	2.21226e-11	-0.858485	0.933	0.959	5.85299e-07
MT-ND4	4.7078e-11	-0.678243	0.843	0.918	1.24554e-06
RPL12	1.0805e-10	0.532304	0.961	0.902	2.85868e-06
STC1	1.13566e-10	2.45583	0.416	0.107	3.00462e-06
AKAP12	6.68909e-10	1.01804	0.632	0.344	1.76973e-05
RPS15	7.47215e-10	0.387302	0.992	0.959	1.97691e-05
IGKC	7.89791e-10	0.901398	0.272	0.008	2.08955e-05
S100A4	8.49235e-10	-1.04276	0.584	0.795	2.24682e-05
MT-ATP6	1.45933e-09	-0.877635	0.728	0.828	3.86094e-05
HBB	2.36519e-09	-1.13098	0.059	0.238	6.25757e-05
RPS8	4.30483e-09	0.450042	0.974	0.91	0.000113893
RPL34	4.99784e-09	0.400224	0.992	0.959	0.000132228
AL078604.4	1.01459e-08	0.982057	0.347	0.074	0.000268431
NEAT1	1.07576e-08	0.73474	0.907	0.844	0.000284615
RPS5	2.39724e-08	0.484238	0.933	0.877	0.000634238
WWTR1	4.14386e-08	0.81504	0.717	0.549	0.00109634
AL589693.1	4.42557e-08	-0.844893	0.494	0.721	0.00117087
RPS28	4.44155e-08	0.38911	0.992	0.951	0.0011751
RPS19	9.83873e-08	0.364389	0.982	0.975	0.00260303
NAMPT	1.89799e-07	1.0699	0.555	0.295	0.00502152
LINC00923	2.09877e-07	-0.498115	0.059	0.221	0.00555271
ADAMTS9	2.80943e-07	1.45022	0.504	0.287	0.0074329
RPL36	3.01725e-07	0.373523	0.985	0.967	0.00798275
TSHZ2	3.14673e-07	0.623361	0.846	0.762	0.00832531
MT-ND5	4.28496e-07	-0.770828	0.424	0.648	0.0113367
DDX21	7.72795e-07	1.06682	0.437	0.205	0.0204458
MT-CO1	9.56679e-07	-0.663055	0.869	0.943	0.0253109
NACA	1.17664e-06	-0.504154	0.756	0.836	0.0311303
RPS2	2.76183e-06	0.35989	0.969	0.959	0.0730696
RPL10	3.49142e-06	0.289436	0.992	0.959	0.0923725
SAMD4A	3.55331e-06	0.752331	0.553	0.344	0.0940098
LINC00513	3.56224e-06	1.07188	0.368	0.148	0.0942462
HLA-B	4.37527e-06	-0.537785	0.746	0.852	0.115756
B2M	5.60357e-06	-0.32558	0.992	1	0.148254
ARID5B	6.23935e-06	0.811094	0.686	0.533	0.165075
EGFL7	6.65099e-06	-0.703322	0.406	0.582	0.175965
EMP1	7.64479e-06	0.634121	0.758	0.574	0.202258
RPL15	7.69766e-06	0.291668	0.979	0.934	0.203657
YBX3	9.73217e-06	0.7572	0.697	0.623	0.257484
MGP	1.01252e-05	-1.06912	0.362	0.533	0.267883
MTRNR2L8	1.0157e-05	-0.884841	0.332	0.533	0.268724
RYBP	1.20124e-05	0.396297	0.337	0.131	0.317813
FABP4	1.28528e-05	0.778056	0.563	0.32	0.340046
GAS5	1.43694e-05	0.53879	0.751	0.631	0.38017
HIF1A	1.49911e-05	0.833775	0.414	0.221	0.39662
CXCL2	1.69118e-05	0.843798	0.527	0.32	0.447436
DCN	1.76849e-05	-0.512985	0.272	0.443	0.46789
GJA4	1.79122e-05	-0.726157	0.062	0.189	0.473903
LSM3	2.24726e-05	-0.471491	0.121	0.279	0.594557
IGHA1	2.73081e-05	0.578688	0.147	0.008	0.722489
FTL	2.77326e-05	0.329433	0.964	0.951	0.733723
ELL2	2.89402e-05	0.790878	0.211	0.049	0.76567
PSMB8	2.95487e-05	-0.532882	0.206	0.377	0.781771
PRR34-AS1	3.02272e-05	-0.401367	0.064	0.189	0.799722
TFF3	3.14115e-05	0.440304	0.969	0.893	0.831055
MTRNR2L10	3.33155e-05	-0.480299	0.046	0.156	0.881429
MAP4K2	3.35316e-05	-0.676147	0.111	0.254	0.887146
FMNL2	3.72942e-05	0.587686	0.501	0.295	0.986692
LINC01619	3.77277e-05	0.41446	0.275	0.09	0.998161
HIST1H4C	3.83111e-05	0.733647	0.28	0.107	1
DSP	3.95616e-05	0.708668	0.362	0.18	1
PTPN12	3.98414e-05	0.545661	0.375	0.189	1
MYO5C	4.35645e-05	-0.712186	0.126	0.279	1
MEIS2	4.5865e-05	0.765204	0.352	0.156	1
SPSB1	5.09508e-05	0.554906	0.26	0.082	1
S100A2	5.42868e-05	0.311772	0.416	0.197	1
SLC39A14	5.58288e-05	0.712154	0.301	0.115	1
OTUD4	5.65765e-05	0.354935	0.221	0.057	1
OVCH1-AS1	5.83036e-05	-0.432254	0.044	0.148	1
YWHAG	5.97384e-05	0.778072	0.404	0.213	1
RPL8	6.83734e-05	0.283554	0.941	0.934	1
AL353135.2	7.01388e-05	0.550898	0.18	0.033	1
RPS26	7.13861e-05	-0.468004	0.766	0.836	1
ITGAV	7.25813e-05	0.810434	0.409	0.23	1
CASKIN2	7.51081e-05	-0.421983	0.036	0.131	1
GCNT1	7.6841e-05	-0.60573	0.054	0.164	1
TMEM246	8.745e-05	-0.404289	0.059	0.172	1
SLC48A1	9.60527e-05	-0.371042	0.028	0.115	1
AGRN	9.76923e-05	-0.511741	0.041	0.139	1
ABL2	0.000108495	0.733143	0.26	0.098	1
ST3GAL6	0.000109082	0.489745	0.144	0.016	1
RELCH	0.000110509	-0.552132	0.067	0.18	1
KANK3	0.000110852	-0.422497	0.234	0.41	1
KRT17	0.000112495	0.590758	0.213	0.057	1
LINC01876	0.000116513	-0.402177	0.028	0.115	1
TNFAIP3	0.000116619	0.635839	0.306	0.123	1
KLF6	0.00011928	0.819256	0.689	0.59	1
RPS29	0.000123209	0.285385	0.967	0.918	1
GADD45B	0.000127227	0.532407	0.694	0.492	1
CEBPD	0.000144419	0.764297	0.674	0.566	1
PCBP1	0.00015004	0.837126	0.527	0.41	1
SEM1	0.000150494	-0.515223	0.463	0.615	1
TPST1	0.000151134	0.465572	0.368	0.18	1
MPHOSPH10	0.00015858	-0.298807	0.046	0.148	1
AKR1C2	0.000159538	0.613867	0.18	0.041	1
HLA-C	0.000161556	-0.567723	0.753	0.869	1
MAFG	0.000161872	0.512335	0.165	0.033	1
TAGLN	0.000164116	-0.853982	0.049	0.148	1
MARCKS	0.000168519	0.554566	0.617	0.467	1
KDM6B	0.000177647	0.593278	0.28	0.115	1
AC083837.1	0.00018005	0.974238	0.311	0.156	1
EMC7	0.000181406	-0.454212	0.111	0.238	1
THAP7	0.000187016	-0.265176	0.039	0.131	1
PLAAT3	0.000189326	-0.550283	0.288	0.451	1
BMP2	0.000212077	0.546033	0.229	0.074	1
ASCC1	0.000213078	-0.587217	0.049	0.148	1
HIBCH	0.000213696	-0.428886	0.09	0.213	1
BBC3	0.000215375	0.427769	0.134	0.016	1
POLR2L	0.000216496	0.518393	0.833	0.738	1
CLDN5	0.000217243	-0.477516	0.812	0.918	1
CCND2	0.000217406	0.451269	0.149	0.025	1
SLC7A14-AS1	0.000222367	-0.730692	0.059	0.164	1
APOD	0.00023046	-1.55299	0.35	0.525	1
MYL9	0.000235361	-0.911571	0.051	0.148	1
HSPA12B	0.000240913	-0.351536	0.054	0.156	1
KMT2E	0.000244416	0.818363	0.638	0.574	1
INSIG1	0.000246746	0.69891	0.334	0.164	1
TWF2	0.000249867	-0.430396	0.057	0.156	1
REL	0.000250416	0.525377	0.365	0.189	1
MTRNR2L1	0.000250655	1.09746	0.201	0.066	1
CYBA	0.000255346	-0.56081	0.311	0.475	1
TPRKB	0.000258057	-0.269081	0.064	0.172	1
DKK3	0.000261274	-0.625789	0.396	0.549	1
COMMD7	0.000270266	-0.544792	0.077	0.189	1
LINC01116	0.00027605	-0.35678	0.159	0.303	1
TSPAN5	0.000276762	-0.667166	0.463	0.623	1
CDKN1A	0.000279395	0.506285	0.455	0.279	1
UBE2H	0.000281449	0.508765	0.388	0.213	1
HNRNPC	0.000285039	0.507579	0.586	0.41	1
RNF214	0.000303148	-0.288248	0.028	0.107	1
RAMP3	0.000306029	-0.510534	0.208	0.361	1
C1QBP	0.000306365	-0.341024	0.213	0.369	1
FTH1	0.000313693	0.285521	0.982	0.967	1
GAB1	0.000319592	0.753375	0.316	0.164	1
TC2N	0.000323212	0.643683	0.468	0.295	1
SSR2	0.000325126	-0.532056	0.332	0.484	1
SRGAP2C	0.000328739	0.586848	0.221	0.074	1
TMED7	0.000334182	-0.436298	0.072	0.18	1
RAB11B	0.00033669	-0.628441	0.149	0.279	1
TRAPPC13	0.000343111	-0.272056	0.041	0.131	1
AC016831.5	0.000344111	0.530829	0.17	0.041	1
CLPTM1	0.000345254	-0.358763	0.067	0.172	1
GNG11	0.000360169	-0.400917	0.789	0.836	1
ZFYVE21	0.000367418	-0.429678	0.206	0.361	1
BCKDHB	0.000372803	-0.355958	0.072	0.18	1
ZFPM2	0.00037438	0.608487	0.74	0.656	1
DUSP1	0.00038323	-0.535944	0.679	0.803	1
RNASE4	0.000383728	-0.499096	0.172	0.311	1
SSH1	0.00038516	0.563267	0.481	0.311	1
SMARCA1	0.000400486	0.594344	0.234	0.09	1
ASXL1	0.000408011	0.252303	0.401	0.23	1
WNT2B	0.000409581	0.50509	0.18	0.049	1
ADIRF	0.00041178	0.395035	0.956	0.885	1
CCNL2	0.000417058	-0.593276	0.08	0.189	1
NDUFA13	0.000417279	-0.377278	0.501	0.648	1
YWHAZ	0.000426897	0.533406	0.568	0.426	1
STAT3	0.000436754	0.592735	0.486	0.328	1
ARL17B	0.000447023	-0.568365	0.064	0.164	1
AC017002.5	0.000450274	0.654095	0.213	0.074	1
TMEM14C	0.000452907	-0.523491	0.254	0.393	1
NR2F2-AS1	0.000458261	-0.656617	0.257	0.41	1
COL1A1	0.000458366	-0.401287	0.113	0.238	1
DPP7	0.000470531	-0.540238	0.116	0.238	1
CST3	0.000473786	-0.482268	0.717	0.811	1
NFKB1	0.000479502	0.419014	0.419	0.238	1
KARS	0.000490615	-0.411111	0.069	0.172	1
LINC01948	0.000504698	-0.401952	0.039	0.123	1
PELI1	0.000515908	0.40125	0.404	0.23	1
IRAK2	0.000525698	0.481506	0.216	0.074	1
RAMP2	0.000525727	-0.537609	0.638	0.697	1
RNF24	0.000527015	0.335216	0.108	0.008	1
LYPD6	0.000527196	-0.410755	0.044	0.131	1
MIR4713HG	0.00053044	-0.40865	0.044	0.131	1
PITPNC1	0.00054019	0.485277	0.337	0.164	1
DDIT4	0.000545459	-0.619965	0.26	0.41	1
UQCRC1	0.000548236	-0.398756	0.103	0.221	1
SELENOF	0.00054992	-0.510598	0.368	0.525	1
MRPS34	0.000555558	-0.402492	0.126	0.254	1
ARL6IP1	0.000567991	0.363793	0.715	0.574	1
CFH	0.00057044	-0.848239	0.201	0.344	1
USF2	0.000575426	-0.379678	0.041	0.123	1
MRPL33	0.000581892	-0.428937	0.342	0.492	1
PEPD	0.000586148	-0.390459	0.203	0.344	1
RHOQ	0.000617689	0.439671	0.185	0.057	1
CLU	0.000638287	-0.490345	0.635	0.779	1
NAB1	0.000639941	0.50829	0.188	0.057	1
ARF6	0.000650935	0.415631	0.452	0.279	1
ATP5IF1	0.000653945	-0.51206	0.319	0.475	1
CXCL3	0.000669842	1.15649	0.298	0.148	1
NME3	0.000673562	-0.517235	0.18	0.311	1
PPIA	0.000675397	-0.550419	0.581	0.697	1
RASGRP3	0.000697108	-0.456704	0.427	0.574	1
ADAMTS9-AS1	0.000705253	0.520345	0.121	0.016	1
MAGED1	0.000716217	-0.341774	0.087	0.197	1
REPIN1	0.000731341	-0.421904	0.036	0.115	1
BTG1	0.000734667	0.409384	0.715	0.656	1
HIPK3	0.000750709	0.474854	0.352	0.197	1
MIDN	0.000759154	0.539138	0.272	0.131	1
ATF6	0.00076131	0.547039	0.409	0.254	1
DLD	0.000788296	-0.442387	0.067	0.164	1
EIF3J	0.000808577	0.507317	0.38	0.213	1
HILPDA	0.000825892	0.835736	0.17	0.049	1
RTL8A	0.000829625	-0.432311	0.067	0.164	1
LINC00174	0.000844682	0.352488	0.134	0.025	1
SERBP1	0.000849762	0.464324	0.553	0.41	1
GADD45A	0.000849877	0.558046	0.36	0.205	1
VPS28	0.000866899	-0.653666	0.288	0.418	1
TM2D3	0.000868373	-0.607392	0.113	0.23	1
SNRPC	0.000880745	-0.295306	0.144	0.27	1
RAI14	0.000883032	0.630397	0.316	0.172	1
CCNI	0.000896092	0.568753	0.563	0.443	1
PSMB1	0.000900296	-0.463216	0.319	0.475	1
RTF2	0.000913063	-0.288267	0.165	0.303	1
CXCL8	0.000923643	1.58096	0.337	0.18	1
VIM	0.000942979	-0.287946	0.943	0.967	1
RABAC1	0.000954554	-0.647778	0.368	0.492	1
PMAIP1	0.000990206	0.411828	0.131	0.025	1
LINC-PINT	0.00102349	0.553535	0.278	0.131	1
NDUFS6	0.00102552	-0.343088	0.296	0.451	1
MT-ND4L	0.00104902	-0.303194	0.213	0.361	1
CSF3	0.00104969	0.887686	0.141	0.033	1
CRYZ	0.00106438	-0.324023	0.033	0.107	1
H1F0	0.0010799	-0.427643	0.175	0.303	1
TLE4	0.00108181	0.666987	0.373	0.23	1
BSG	0.00108518	-0.593138	0.311	0.434	1
AC009107.2	0.00109126	0.538717	0.19	0.066	1
SIK2	0.00109636	0.386244	0.357	0.205	1
BAZ1A	0.00112876	0.4369	0.401	0.23	1
SERPINE1	0.0011308	1.18462	0.252	0.115	1
IRF1	0.00113782	0.588423	0.406	0.254	1
C2CD4B	0.00114755	0.542984	0.165	0.049	1
SDCBP	0.00115869	0.477209	0.799	0.713	1
BACE2	0.00119757	0.556864	0.573	0.475	1
MBNL1	0.00122245	0.50206	0.704	0.639	1
PDIA3	0.00124606	-0.557631	0.285	0.426	1
ZBTB8OS	0.00128554	-0.366353	0.075	0.172	1
SYNC	0.00129701	0.479896	0.126	0.025	1
COX7B	0.00130227	-0.508249	0.38	0.516	1
MAML3	0.00136923	-0.502353	0.193	0.328	1
SRPK2	0.00137466	0.672946	0.378	0.238	1
POP7	0.00138508	-0.369252	0.1	0.205	1
PKNOX1	0.00138606	0.423354	0.111	0.016	1
AGO2	0.00139032	0.286603	0.272	0.131	1
ZEB1	0.00139165	0.63427	0.563	0.443	1
SPDYE2	0.0013973	0.330305	0.126	0.025	1
OSBP	0.0014127	0.609492	0.193	0.074	1
MIR4435-2HG	0.00141388	0.519365	0.316	0.164	1
CAPN2	0.00141493	-0.586166	0.288	0.418	1
CALM2	0.00141917	0.462553	0.838	0.77	1
NDUFC2	0.001457	-0.60551	0.285	0.41	1
TFPI	0.00147842	0.392341	0.928	0.828	1
EPHX1	0.00151973	-0.505295	0.216	0.344	1
HS3ST2	0.00153104	0.354985	0.365	0.213	1
VAPA	0.00153434	0.523074	0.478	0.336	1
RANBP9	0.00153647	0.583299	0.285	0.148	1
PRDX2	0.00155034	-0.350955	0.308	0.459	1
WBP1	0.00156155	-0.3532	0.077	0.172	1
AC017101.1	0.00156525	0.492718	0.198	0.074	1
STX11	0.00157135	0.48933	0.257	0.123	1
WDR47	0.00157964	0.369643	0.108	0.016	1
IFI27L2	0.00160262	-0.347451	0.087	0.189	1
LGALS3	0.00160597	-0.451108	0.56	0.664	1
MCTP1	0.00162295	0.484661	0.311	0.164	1
CHIC2	0.00162763	0.584559	0.272	0.139	1
PHLDB2	0.00163093	0.916433	0.463	0.336	1
CTSD	0.00163728	-0.674535	0.229	0.344	1
AL121839.2	0.00165158	0.360765	0.108	0.016	1
SPCS2	0.00167873	-0.334481	0.38	0.533	1
BAALC	0.00169346	0.465307	0.272	0.131	1
ARF5	0.00170045	-0.679069	0.219	0.344	1
DCUN1D4	0.0017217	0.299715	0.188	0.066	1
CKS2	0.00173787	0.491086	0.216	0.09	1
NR5A2	0.00174036	-0.505874	0.082	0.18	1
KLHL4	0.00181659	-0.612956	0.257	0.393	1
HSDL2	0.00183327	-0.271387	0.049	0.131	1
FBL	0.00184798	0.37747	0.303	0.164	1
CRY1	0.00189086	0.600654	0.272	0.139	1
RGS16	0.00193736	0.542523	0.473	0.32	1
SRGAP1	0.00194509	0.481055	0.247	0.115	1
SLC25A37	0.00195025	0.57831	0.298	0.164	1
GBE1	0.00198515	0.716397	0.332	0.197	1
SPAG9	0.00199787	0.465291	0.524	0.393	1
THSD7A	0.00200586	-0.506606	0.239	0.369	1
GALK2	0.002014	-0.491786	0.051	0.131	1
SCAND1	0.00203225	-0.416755	0.254	0.393	1
ROBO3	0.00204823	-0.666069	0.1	0.197	1
RPN2	0.0020662	-0.779334	0.162	0.279	1
PKM	0.00209863	-0.56966	0.344	0.475	1
SBF2	0.00212472	-0.475883	0.478	0.607	1
PGM2L1	0.00213383	0.486974	0.272	0.148	1
PALM2-AKAP2	0.00214417	0.56289	0.568	0.451	1
THEM6	0.00217459	-0.31149	0.067	0.156	1
RASAL2	0.00217492	0.390265	0.375	0.23	1
PRDX3	0.00217689	-0.379673	0.159	0.279	1
MID1	0.00223932	0.659885	0.38	0.238	1
HLA-A	0.0022494	-0.479339	0.802	0.844	1
HECA	0.00226244	0.333416	0.183	0.066	1
CNBP	0.00226463	-0.415514	0.517	0.631	1
RNF19B	0.00229042	0.554749	0.219	0.098	1
B4GALT5	0.00230096	0.309684	0.278	0.139	1
JUND	0.00233735	0.455949	0.447	0.311	1
YBX1	0.00233768	0.340412	0.792	0.738	1
CREBRF	0.00235332	0.327428	0.265	0.123	1
TTF1	0.00235682	-0.369566	0.108	0.213	1
PALD1	0.00239457	-0.462807	0.201	0.328	1
ERH	0.002428	-0.322417	0.391	0.525	1
ANAPC10	0.00243764	-0.419806	0.067	0.156	1
RNF217	0.00246615	0.393964	0.131	0.033	1
DDX56	0.00248211	-0.262676	0.036	0.107	1
GLG1	0.00248914	-0.44603	0.149	0.262	1
SSH2	0.00249356	0.614359	0.45	0.328	1
TMED2	0.00250761	0.439278	0.496	0.344	1
EWSR1	0.00256404	-0.521504	0.183	0.295	1
KAZN	0.00260422	0.501874	0.116	0.025	1
FNDC3B	0.00261084	0.429213	0.568	0.443	1
RER1	0.00265799	-0.285276	0.123	0.23	1
SSBP2	0.00268154	0.555452	0.46	0.303	1
LRRFIP1	0.00268163	0.358233	0.609	0.492	1
FN1	0.00270092	-0.520944	0.486	0.615	1
YAF2	0.00271085	0.52005	0.298	0.164	1
CNKSR3	0.00283518	0.40217	0.72	0.623	1
PSMC5	0.00283829	-0.40383	0.129	0.238	1
IL6ST	0.00284832	0.537284	0.517	0.369	1
SCG3	0.00287601	-0.94768	0.059	0.139	1
LTBP4	0.00291922	-0.383064	0.213	0.328	1
KRT16	0.00294017	0.405076	0.1	0.016	1
NTS	0.00295205	0.251153	0.36	0.213	1
KIAA1217	0.00296211	0.607638	0.216	0.098	1
SLC2A3	0.0029637	0.622538	0.424	0.262	1
GCH1	0.00296537	0.472234	0.177	0.066	1
FIS1	0.00300672	-0.491526	0.311	0.434	1
EMILIN1	0.00303578	-0.382444	0.059	0.139	1
AC058791.1	0.00304709	0.637148	0.18	0.074	1
ZNF609	0.00311783	0.462159	0.257	0.131	1
SDHD	0.00319348	-0.388694	0.26	0.385	1
BANF1	0.00319501	-0.38236	0.244	0.377	1
FSCN1	0.00326971	-0.29878	0.242	0.369	1
TOR1A	0.00327163	-0.309925	0.039	0.107	1
SEPTIN7	0.00328221	-0.417288	0.373	0.516	1
COX6A1	0.00328357	-0.422222	0.553	0.648	1
PROX1-AS1	0.00329316	-0.670143	0.103	0.205	1
SLC35F6	0.00329347	-0.302998	0.129	0.238	1
FILIP1L	0.00331508	0.575882	0.306	0.172	1
ODC1	0.00331898	-0.514433	0.159	0.262	1
EIF3H	0.00335181	-0.465067	0.373	0.5	1
SLC5A3	0.00336692	0.42557	0.175	0.066	1
METTL7A	0.00339326	-0.394739	0.095	0.189	1
IPO7	0.00340978	0.325847	0.229	0.107	1
ARHGAP26-AS1	0.00341535	0.534168	0.149	0.049	1
PPP4R2	0.0034442	0.32677	0.19	0.074	1
TCF4	0.00345578	0.445152	0.71	0.639	1
TXNDC17	0.00345795	-0.344988	0.1	0.197	1
ASAH1	0.00346178	-0.573268	0.144	0.246	1
HSP90AB1	0.00346742	0.396775	0.74	0.631	1
MAGI1	0.00347502	0.344214	0.71	0.615	1
FCGRT	0.00347839	-0.451711	0.553	0.68	1
RB1CC1	0.00352292	0.527626	0.29	0.164	1
MFAP3	0.0035605	-0.310485	0.054	0.131	1
GSN	0.00362172	-0.352063	0.416	0.541	1
WASHC1	0.00363974	-0.423361	0.111	0.205	1
STK38L	0.00366577	0.28269	0.152	0.049	1
C14orf119	0.00366654	-0.289196	0.087	0.18	1
ELF1	0.00367922	0.591733	0.465	0.336	1
BCL3	0.00370975	0.493173	0.183	0.074	1
SELENOW	0.00374721	0.538748	0.53	0.393	1
GLIS3	0.00380504	0.520639	0.512	0.393	1
AL031602.2	0.0039091	0.440264	0.134	0.041	1
DYSF	0.00391028	-0.556466	0.285	0.402	1
SELENOM	0.00398299	-0.311911	0.404	0.557	1
DPF2	0.00398618	-0.306545	0.072	0.156	1
NNMT	0.00399822	0.504006	0.545	0.402	1
NEDD9	0.00400939	0.350417	0.193	0.082	1
FOSL2	0.00402153	0.365227	0.275	0.148	1
KLHL29	0.00403748	0.4072	0.216	0.098	1
KAT6A	0.00404815	0.371617	0.383	0.238	1
HNRNPA2B1	0.00413587	-0.324881	0.532	0.648	1
MIR222HG	0.00416099	0.300047	0.111	0.025	1
AC008149.2	0.00417838	-0.463375	0.039	0.107	1
CLDN11	0.00419262	-0.426706	0.175	0.287	1
PDE4B	0.00421602	0.71546	0.288	0.164	1
DBN1	0.00423722	-0.38216	0.108	0.205	1
BRI3	0.00425461	0.565801	0.44	0.328	1
TBC1D5	0.00432593	-0.408981	0.262	0.393	1
KRT14	0.00435584	0.316135	0.627	0.492	1
ATRAID	0.00443851	-0.47573	0.27	0.393	1
MGST1	0.00446274	0.367222	0.121	0.033	1
FAM241A	0.00446932	0.59534	0.301	0.18	1
BRD2	0.00447293	0.337538	0.339	0.205	1
PRR13	0.00447467	-0.304575	0.147	0.254	1
FARS2	0.00448031	-0.599129	0.167	0.279	1
DSTN	0.00455511	0.386457	0.738	0.648	1
HP1BP3	0.00455706	0.475566	0.409	0.27	1
MAN1A1	0.0045783	0.372571	0.542	0.41	1
IRF9	0.00461208	-0.391249	0.062	0.139	1
TP53BP2	0.00461587	0.389358	0.134	0.041	1
PPP3CB	0.00464015	-0.366005	0.085	0.172	1
OS9	0.00464212	-0.414698	0.162	0.27	1
CAMK2G	0.00469239	-0.278746	0.067	0.148	1
RAC1	0.00474451	0.348146	0.707	0.615	1
PPP2CB	0.00475498	0.510401	0.278	0.156	1
ASAP1	0.00490046	0.41437	0.602	0.484	1
TNFAIP2	0.00490631	0.532096	0.288	0.164	1
FAM162B	0.00501981	-0.317743	0.067	0.148	1
COL3A1	0.005092	-0.355519	0.121	0.221	1
ICAM1	0.00511313	0.576416	0.311	0.18	1
FBXO11	0.00512133	0.388825	0.414	0.27	1
HS3ST1	0.0052083	-0.46291	0.167	0.27	1
ZFP36L1	0.00524201	0.555507	0.596	0.508	1
DYM	0.00524803	0.361111	0.206	0.09	1
CRBN	0.00536469	-0.279134	0.221	0.336	1
ENDOD1	0.00538643	-0.295065	0.051	0.123	1
SPCS3	0.00540745	-0.422626	0.118	0.213	1
ICAM2	0.00541983	-0.304478	0.085	0.172	1
ADAMTS6	0.00546037	-0.479333	0.057	0.131	1
CIR1	0.00547134	-0.382583	0.105	0.205	1
PNPLA2	0.00550458	-0.41801	0.185	0.295	1
NFKBIA	0.00554847	0.398926	0.733	0.672	1
NDUFA6	0.0056041	-0.338689	0.244	0.369	1
MBD4	0.00571487	-0.351783	0.051	0.123	1
ITSN2	0.00579441	0.317541	0.378	0.238	1
MRPS36	0.00586336	-0.278254	0.103	0.197	1
PAWR	0.00593581	0.3426	0.239	0.123	1
SH3PXD2B	0.0059365	0.478282	0.198	0.09	1
PSME4	0.00594375	0.444552	0.237	0.123	1
RRAGA	0.00602111	-0.482936	0.1	0.189	1
TCF7L2	0.00603225	0.506237	0.452	0.311	1
AKAP13	0.00603231	0.703517	0.478	0.402	1
SNRPD2	0.00605809	-0.258762	0.44	0.574	1
AAMDC	0.00607505	-0.374297	0.244	0.369	1
CD63	0.00608714	-0.280771	0.753	0.844	1
PHF23	0.00612159	0.330611	0.103	0.025	1
CCDC71L	0.00619085	0.555115	0.126	0.041	1
FLNC	0.00625596	-0.417347	0.134	0.23	1
NAA20	0.00626211	-0.372965	0.159	0.262	1
CYTOR	0.00628837	0.461851	0.362	0.23	1
PLRG1	0.00629658	-0.255175	0.046	0.115	1
CHD1	0.0063054	0.383477	0.257	0.139	1
MYO9B	0.00630763	0.28956	0.116	0.033	1
HDGFL3	0.00638252	0.546356	0.306	0.189	1
VAV3	0.00638378	-0.41625	0.29	0.418	1
SLC39A7	0.00655841	-0.427471	0.064	0.139	1
ANKRD11	0.00657333	0.499357	0.293	0.18	1
TBK1	0.0066084	0.366902	0.139	0.049	1
AC093912.1	0.00661089	-0.536108	0.095	0.18	1
TNFRSF4	0.00665117	-0.349086	0.075	0.156	1
TNFRSF10B	0.00665835	0.381155	0.267	0.148	1
WDR49	0.00671729	0.350107	0.103	0.025	1
NME2	0.00674775	0.391194	0.686	0.598	1
NDUFA5	0.0067483	-0.360494	0.237	0.352	1
CCDC107	0.00676366	-0.353333	0.131	0.23	1
ATP5F1B	0.00676661	-0.388285	0.28	0.393	1
IER3	0.00682422	0.444161	0.465	0.32	1
MDK	0.00682952	-0.472476	0.219	0.328	1
TPST2	0.00691771	-0.374973	0.1	0.189	1
EZH2	0.00696883	0.321288	0.116	0.033	1
KLHL21	0.00699769	0.270214	0.116	0.033	1
LZIC	0.00704835	-0.313505	0.049	0.115	1
RARS	0.00708722	-0.264813	0.085	0.172	1
RAB21	0.00713742	0.594953	0.257	0.148	1
B3GNT7	0.00717714	0.499333	0.195	0.09	1
KPNA4	0.00720886	0.38203	0.226	0.115	1
RORA	0.00721608	0.478066	0.501	0.369	1
CELF2	0.0073032	0.400488	0.355	0.221	1
AC020611.2	0.00735976	0.360695	0.1	0.025	1
IGLC2	0.00735976	0.356877	0.1	0.025	1
NDUFB4	0.00739281	-0.284524	0.378	0.508	1
GGT5	0.00745372	-0.592356	0.152	0.246	1
CCNG2	0.00748381	0.256506	0.208	0.098	1
E2F4	0.0075203	-0.47163	0.077	0.156	1
KLHL24	0.00756675	0.457775	0.278	0.156	1
SRSF6	0.0076175	-0.281461	0.244	0.369	1
FERMT2	0.0076525	0.275297	0.219	0.107	1
PSAP	0.00771269	-0.390175	0.46	0.607	1
PDIA6	0.00779098	-0.356362	0.244	0.352	1
MRPS23	0.00793174	-0.285733	0.049	0.115	1
DMTN	0.0079654	-0.272379	0.149	0.254	1
C20orf27	0.00796935	-0.435813	0.072	0.148	1
FAM49A	0.00800026	0.342341	0.237	0.123	1
BCR	0.00800707	0.477378	0.252	0.139	1
LINC01515	0.00804248	-0.465893	0.136	0.23	1
TSPAN15	0.0080493	-0.381565	0.103	0.189	1
TSPAN3	0.00812167	-0.334755	0.09	0.172	1
RGL2	0.00814175	-0.376541	0.136	0.238	1
CAMK1	0.00825934	-0.393673	0.111	0.197	1
WAC	0.00828235	0.278679	0.455	0.328	1
NDUFB10	0.00832687	-0.371038	0.35	0.467	1
MAF	0.00837848	0.398361	0.463	0.328	1
TMX2	0.00842258	-0.354662	0.067	0.139	1
FAM50A	0.00852542	-0.373637	0.113	0.205	1
ZNF385D	0.00865104	0.679749	0.334	0.221	1
COASY	0.00865804	-0.290491	0.049	0.115	1
NDUFA3	0.008682	-0.271337	0.28	0.402	1
ILF3-DT	0.00874229	-0.333547	0.049	0.115	1
SRI	0.00876186	-0.497404	0.29	0.402	1
CDC123	0.00877914	-0.303978	0.087	0.172	1
YES1	0.00879226	0.339284	0.414	0.287	1
EPHA2	0.00886923	0.322787	0.136	0.049	1
HSPB8	0.00887935	0.531162	0.177	0.082	1
TMF1	0.00892244	0.265507	0.126	0.041	1
SRPK1	0.00893529	0.50185	0.219	0.115	1
DNAJC4	0.00894345	-0.266932	0.067	0.139	1
EIF3A	0.00898845	0.294185	0.355	0.213	1
LHFPL5	0.00914441	0.378208	0.111	0.033	1
ESAM	0.00915236	-0.304812	0.103	0.189	1
ARHGAP26	0.00916566	0.420325	0.571	0.451	1
ACYP2	0.00927933	-0.379206	0.172	0.27	1
AGO4	0.00929546	-0.326438	0.072	0.148	1
STX10	0.00934905	-0.307024	0.09	0.172	1
YIF1A	0.0093788	-0.256779	0.1	0.189	1
PSMC3	0.00946149	-0.269211	0.203	0.311	1
RSBN1	0.00950964	0.387472	0.195	0.098	1
MRPL16	0.00953871	-0.450791	0.08	0.156	1
NUFIP2	0.00964327	0.415978	0.278	0.164	1
NECAP1	0.00974482	-0.33387	0.044	0.107	1
HIVEP2	0.00987521	0.402356	0.388	0.27	1
FOXP1	0.00989172	0.29318	0.843	0.77	1
TOMM7	0.0099	0.350971	0.743	0.639	1
UVRAG	0.0100481	0.525009	0.339	0.23	1
CLEC2B	0.0100499	0.479303	0.324	0.213	1
MAP2K1	0.0100598	0.374421	0.239	0.131	1
PPP6R3	0.0100816	0.399839	0.406	0.279	1
VMP1	0.0101229	0.472411	0.357	0.23	1
ECSCR	0.0101553	-0.366479	0.65	0.73	1
AKR1A1	0.0101681	-0.365713	0.159	0.254	1
NAV3	0.0101742	0.403745	0.108	0.033	1
RAPGEF4	0.0102349	-0.407059	0.26	0.369	1
ATP13A3	0.0103131	0.396673	0.267	0.156	1
PLEC	0.0103407	-0.398032	0.18	0.279	1
NME1	0.0103629	-0.26365	0.157	0.254	1
A2M	0.0103744	-0.476677	0.195	0.303	1
KLHDC2	0.0103904	-0.370123	0.113	0.197	1
NELFE	0.0104665	-0.26237	0.123	0.213	1
ZFAND2B	0.010499	-0.392251	0.075	0.148	1
NRXN3	0.0105265	-0.510227	0.08	0.156	1
SMC1A	0.0105812	-0.41353	0.093	0.172	1
UQCC2	0.0105841	-0.419857	0.141	0.238	1
GYPC	0.0106322	0.393197	0.576	0.443	1
GSPT1	0.0106369	0.355771	0.221	0.115	1
USP12	0.0106817	0.294759	0.213	0.107	1
ZFAND5	0.0107162	0.517723	0.29	0.18	1
PPT1	0.0107434	-0.308892	0.103	0.189	1
DPYD	0.0107624	0.388415	0.144	0.057	1
KRT18	0.0108182	0.452276	0.365	0.246	1
ARPC3	0.010903	-0.371109	0.283	0.393	1
TMED9	0.0109291	-0.413182	0.226	0.328	1
PSMB7	0.0109684	-0.462717	0.252	0.352	1
NBEAL1	0.0110775	0.491657	0.383	0.27	1
LENG8	0.0110802	-0.396103	0.051	0.115	1
PERP	0.0111072	0.386747	0.378	0.254	1
GNG12	0.0111502	0.378912	0.424	0.32	1
NDUFB3	0.0112749	-0.264568	0.167	0.27	1
ASL	0.0113449	-0.360432	0.123	0.213	1
UBQLN1	0.0113527	0.298683	0.203	0.098	1
UBE2S	0.0116513	0.36013	0.206	0.107	1
LRRC23	0.0116781	0.277666	0.108	0.033	1
HSPA1B	0.0117239	0.291537	0.478	0.328	1
DHX36	0.0117343	-0.54923	0.198	0.295	1
PTPN3	0.0117828	-0.442038	0.213	0.311	1
SNRPD1	0.0118242	-0.331074	0.29	0.402	1
LINC01473	0.0118668	-0.325389	0.098	0.18	1
ITFG1	0.0118923	-0.496906	0.162	0.254	1
U2SURP	0.0119432	-0.3781	0.172	0.27	1
MGST3	0.01197	-0.336843	0.396	0.516	1
CLIC4	0.0121391	0.504362	0.293	0.18	1
ISCU	0.0121407	-0.343509	0.272	0.377	1
PSMD13	0.0122103	-0.364618	0.105	0.189	1
ACTR1B	0.0122219	-0.426666	0.057	0.123	1
NR6A1	0.0122534	0.386751	0.352	0.238	1
DNAJC21	0.0124059	0.25014	0.157	0.066	1
NDUFV2	0.0124471	-0.482444	0.211	0.303	1
MACF1	0.0125012	0.390632	0.573	0.467	1
MEOX2	0.0125106	-0.278729	0.103	0.189	1
PDSS2	0.0125674	-0.372759	0.093	0.172	1
CREM	0.0126667	0.607024	0.357	0.246	1
RSPRY1	0.0128152	0.344171	0.129	0.049	1
APMAP	0.012861	-0.407878	0.064	0.131	1
CYC1	0.0129313	-0.412527	0.249	0.352	1
ANO6	0.0129721	0.500364	0.249	0.148	1
HYAL1	0.0130237	-0.487097	0.064	0.131	1
AHR	0.0130444	0.439787	0.272	0.164	1
EIF5B	0.0130583	0.633847	0.476	0.377	1
ADAM22	0.0131632	-0.543026	0.082	0.156	1
TXNDC15	0.0131734	-0.349118	0.075	0.148	1
GPR137	0.0131994	-0.304798	0.051	0.115	1
MED13	0.013319	0.409908	0.272	0.164	1
TSPAN14	0.0133941	-0.458396	0.211	0.303	1
SNF8	0.0134087	-0.250885	0.172	0.27	1
USP32	0.0135292	0.29775	0.175	0.082	1
STARD3	0.0135854	-0.368223	0.121	0.205	1
VDAC1	0.0136451	0.512035	0.257	0.156	1
EMSY	0.0139302	0.294805	0.118	0.041	1
ZHX2	0.0140318	0.485503	0.221	0.123	1
ATP5F1C	0.0140405	-0.336869	0.278	0.385	1
PABPC1	0.014042	0.354325	0.63	0.566	1
CHP1	0.0140742	0.293808	0.195	0.098	1
TNXB	0.0141059	-0.421749	0.272	0.377	1
PLP2	0.0142104	-0.314313	0.175	0.27	1
ZNF451	0.0142582	0.476819	0.17	0.082	1
ELF2	0.0142633	0.253667	0.396	0.287	1
ARMCX4	0.0143832	-0.403665	0.069	0.139	1
INPP4B	0.0144017	0.498651	0.334	0.23	1
VEGFA	0.0144333	0.252517	0.131	0.049	1
YPEL2	0.0145253	0.411067	0.288	0.189	1
MYO15B	0.0145631	-0.382304	0.077	0.148	1
RBM3	0.0145972	0.345013	0.684	0.607	1
PRKCE	0.0146369	0.362475	0.419	0.295	1
EP300	0.0146807	0.332599	0.162	0.074	1
SLC16A7	0.0147565	0.455412	0.126	0.049	1
CTSK	0.0147918	-0.332762	0.069	0.139	1
ITGB1BP1	0.0148743	-0.374146	0.29	0.393	1
FZD10	0.0149374	-0.395556	0.054	0.115	1
C5orf24	0.0149735	0.346189	0.324	0.205	1
NHSL1	0.015384	0.488487	0.445	0.344	1
MTERF4	0.0154088	0.398005	0.126	0.049	1
PLD1	0.0156428	-0.529481	0.211	0.311	1
NFKBIZ	0.0157805	0.426937	0.334	0.221	1
LACTB	0.0158122	0.381218	0.193	0.098	1
MAP1LC3B	0.0158192	0.508016	0.344	0.23	1
ABCA1	0.0158765	0.359584	0.136	0.057	1
GALNT13	0.0159544	-0.734798	0.121	0.205	1
LRMDA	0.0160794	-0.446295	0.47	0.566	1
ARRDC3	0.0160812	0.421925	0.398	0.287	1
RNF145	0.0161803	-0.446031	0.198	0.287	1
AL357507.1	0.016298	0.262964	0.368	0.246	1
NMT2	0.0164219	0.263021	0.177	0.082	1
SPTSSA	0.0164254	0.483352	0.28	0.172	1
PIGT	0.0164743	-0.30938	0.159	0.254	1
NDUFA1	0.0165106	-0.387625	0.481	0.566	1
FOXP2	0.0165136	0.377967	0.234	0.139	1
ARL5B	0.0165903	0.379123	0.152	0.066	1
ISG15	0.0165948	0.466928	0.242	0.139	1
IRF8	0.0166632	0.358772	0.206	0.107	1
PSMB4	0.0167394	-0.41011	0.123	0.205	1
MYCBP2	0.0167687	0.322579	0.301	0.189	1
MTX2	0.0169169	-0.316879	0.103	0.18	1
RBM25	0.0171257	0.527777	0.301	0.197	1
C16orf72	0.0171388	0.309746	0.139	0.057	1
ZBTB10	0.0172112	0.343659	0.221	0.123	1
STK40	0.0172674	0.311692	0.201	0.107	1
RPL26L1	0.017291	-0.325499	0.072	0.139	1
CEBPG	0.0175224	0.269228	0.1	0.033	1
ABLIM1	0.0175914	0.508363	0.434	0.328	1
NDUFA12	0.0176279	-0.323875	0.234	0.336	1
FAM126A	0.0176803	0.367047	0.383	0.262	1
SOD2	0.0177097	0.735482	0.558	0.508	1
HDDC2	0.0177663	-0.280019	0.072	0.139	1
NDUFB5	0.0178546	-0.251038	0.244	0.344	1
CPNE8	0.0178736	0.402159	0.401	0.295	1
FOSB	0.0179584	0.380495	0.244	0.139	1
CCT8	0.0179824	0.324637	0.247	0.148	1
DPP4	0.0180189	-0.604351	0.1	0.172	1
MAML2	0.0181259	0.658136	0.591	0.508	1
EIF3E	0.0182314	0.355048	0.704	0.598	1
TEAD4	0.0182346	0.327545	0.123	0.049	1
CAMK1D	0.0183378	0.357922	0.17	0.082	1
SET	0.0183921	0.44335	0.519	0.443	1
ARHGEF12	0.0184944	0.321602	0.437	0.32	1
SHOC2	0.0185781	0.271805	0.257	0.148	1
AP000442.1	0.0186046	0.376422	0.221	0.123	1
SECISBP2	0.0186541	-0.286655	0.098	0.172	1
HIKESHI	0.0186544	-0.363486	0.139	0.221	1
ATF6B	0.0186708	-0.270366	0.054	0.115	1
RCAN1	0.0187954	0.258246	0.373	0.254	1
MON2	0.0189063	-0.294448	0.129	0.213	1
ARPC5L	0.0189387	0.328217	0.234	0.131	1
ADD3	0.0190944	-0.316843	0.452	0.557	1
ERGIC2	0.0191964	-0.298283	0.129	0.213	1
RB1	0.0193777	0.338868	0.254	0.156	1
SELENOP	0.0194897	-0.460373	0.522	0.607	1
SARS	0.019493	0.344577	0.239	0.139	1
RCN1	0.0196229	0.467216	0.162	0.082	1
AOAH	0.0196285	-0.36994	0.077	0.148	1
LAMTOR1	0.0196316	-0.31365	0.247	0.344	1
PTPRB	0.0196389	0.456184	0.303	0.197	1
UBB	0.0196451	0.346135	0.761	0.672	1
THSD4	0.0198312	-0.653565	0.234	0.32	1
P4HA3	0.0198869	0.385422	0.177	0.09	1
BOD1	0.0200367	-0.289187	0.111	0.189	1
KRTCAP2	0.0201001	-0.409219	0.488	0.566	1
LAMB2	0.0201129	-0.462813	0.193	0.287	1
CD151	0.0202792	-0.306282	0.373	0.467	1
CAB39	0.0203126	0.430617	0.262	0.164	1
FYN	0.0203503	0.507253	0.301	0.205	1
PRSS23	0.0204282	-0.608815	0.339	0.426	1
GPATCH8	0.0205178	-0.372381	0.224	0.32	1
ERG	0.0205474	-0.360748	0.324	0.426	1
ETHE1	0.0205886	-0.300125	0.126	0.205	1
ITIH5	0.0206433	0.368411	0.226	0.131	1
SH3D19	0.020775	0.422992	0.411	0.295	1
ECHS1	0.0208043	-0.26966	0.177	0.27	1
GABARAPL1	0.0209512	0.261171	0.278	0.18	1
KIF1B	0.0211396	0.520192	0.26	0.172	1
FKBP8	0.0215523	-0.416415	0.308	0.402	1
ITGA6	0.0218863	-0.390146	0.303	0.393	1
ZFC3H1	0.0219442	0.376229	0.165	0.082	1
CREB5	0.0220433	0.549668	0.339	0.246	1
ATP5ME	0.0222712	0.427724	0.643	0.516	1
AC016831.7	0.0222741	0.360411	0.154	0.074	1
PUS7L	0.022391	-0.383917	0.062	0.123	1
HIP1	0.0224116	0.387573	0.437	0.344	1
LYN	0.0225881	-0.528545	0.339	0.434	1
MAP4K4	0.0226117	0.275509	0.391	0.279	1
PUF60	0.022659	-0.485207	0.095	0.164	1
ATP11C	0.0226985	0.296302	0.177	0.09	1
ACTR10	0.0227117	-0.374151	0.141	0.221	1
DLG1	0.0229707	0.353121	0.437	0.32	1
TGFB3	0.023026	0.285807	0.121	0.049	1
THEM4	0.0230326	-0.324089	0.067	0.131	1
EIF1AX	0.0230701	0.405251	0.455	0.361	1
ARHGAP21	0.0230966	0.426174	0.234	0.139	1
EMC3	0.0231502	-0.316449	0.1	0.172	1
NCOA7	0.0231748	0.270692	0.257	0.156	1
ZNF302	0.023177	-0.361901	0.08	0.148	1
PURA	0.0232107	0.342401	0.198	0.107	1
GTF3A	0.0234054	-0.288192	0.234	0.328	1
AL109930.1	0.0235841	0.314959	0.573	0.467	1
HDAC4	0.0235891	-0.431879	0.193	0.279	1
DBNDD2	0.0238152	-0.65038	0.123	0.197	1
STXBP6	0.0238721	-0.421715	0.324	0.41	1
FGL2	0.0238851	0.472518	0.35	0.246	1
GMDS-DT	0.0238954	-0.357257	0.152	0.238	1
CSNK1A1	0.0239667	0.463652	0.553	0.475	1
CTSZ	0.0239815	0.386577	0.321	0.213	1
ZFP91	0.024178	0.449274	0.159	0.082	1
SRSF7	0.0242503	-0.382169	0.267	0.361	1
METTL9	0.0242833	-0.289523	0.226	0.32	1
MTAP	0.0243469	-0.292404	0.062	0.123	1
PALLD	0.0248341	0.404294	0.231	0.139	1
SOX4	0.0250636	0.602959	0.625	0.566	1
SAT1	0.0251461	0.570673	0.668	0.615	1
CCN1	0.0251485	-0.845371	0.188	0.262	1
GALNT11	0.0254118	-0.262426	0.075	0.139	1
SDHB	0.0254375	-0.332011	0.108	0.18	1
FAM222B	0.0254636	0.401315	0.237	0.148	1
SUMO1	0.0255504	0.4157	0.442	0.361	1
ST13	0.0255617	0.297199	0.519	0.393	1
ZBTB7A	0.0256173	0.287766	0.224	0.131	1
MTUS1	0.025728	-0.312833	0.406	0.516	1
CD200	0.0259898	0.714228	0.373	0.287	1
ZC3H15	0.0260722	0.351773	0.257	0.164	1
DUSP12	0.0261987	-0.315015	0.057	0.115	1
AL592183.1	0.0262633	-0.382935	0.069	0.131	1
LRP5	0.0263483	-0.377694	0.121	0.197	1
WARS	0.0264095	0.451628	0.149	0.074	1
EFCAB2	0.0266029	-0.418174	0.19	0.27	1
GRASP	0.026677	0.250848	0.108	0.041	1
ECPAS	0.0266939	0.276705	0.203	0.115	1
LMBRD1	0.0267407	-0.421971	0.17	0.254	1
PDE7A	0.0267584	0.360456	0.139	0.066	1
RICTOR	0.0268018	0.254142	0.249	0.156	1
BACH2	0.0268803	0.290421	0.165	0.082	1
ENOSF1	0.0271464	-0.29186	0.159	0.246	1
MAP1LC3A	0.0271787	-0.393488	0.224	0.311	1
NUTF2	0.0272818	-0.446788	0.167	0.254	1
ZNF580	0.0273607	-0.252964	0.082	0.148	1
CBX3	0.0274499	0.495912	0.391	0.303	1
AC018521.5	0.0275495	-0.376171	0.064	0.123	1
RAB31	0.0275636	0.316369	0.275	0.18	1
NCL	0.0275829	0.29754	0.447	0.328	1
CALR	0.0276563	-0.336915	0.36	0.434	1
SRGAP3	0.0278067	-0.377572	0.121	0.197	1
HOXD-AS2	0.0279256	-0.373808	0.059	0.115	1
MPC1	0.0282032	-0.281735	0.201	0.287	1
AP1S2	0.0283028	-0.492576	0.224	0.303	1
PON2	0.0283855	-0.51718	0.108	0.18	1
PFDN4	0.0284736	-0.358472	0.149	0.23	1
MBP	0.0289075	0.333514	0.183	0.098	1
MRPL15	0.0289613	-0.319121	0.051	0.107	1
ARHGAP31	0.0289637	0.421949	0.378	0.279	1
2024-03-03	0.0290975	0.454552	0.316	0.221	1
NBL1	0.0291386	-0.449693	0.242	0.328	1
PMVK	0.0291439	-0.588657	0.167	0.246	1
CCSER1	0.0292329	-0.831176	0.072	0.131	1
COMMD3	0.02934	-0.29675	0.072	0.131	1
CYHR1	0.0293505	-0.387615	0.064	0.123	1
COL6A1	0.0294579	-0.530869	0.188	0.27	1
LY96	0.0297583	0.422502	0.378	0.279	1
COLEC12	0.029826	0.33134	0.542	0.475	1
LYL1	0.0300301	-0.331781	0.116	0.189	1
FAM189A2	0.0301546	-0.32084	0.149	0.23	1
MGST2	0.0302468	-0.30154	0.455	0.549	1
UBAP2	0.0303542	0.285636	0.247	0.156	1
COPS4	0.0305634	-0.268548	0.082	0.148	1
DYNLRB1	0.03059	-0.31445	0.285	0.377	1
AC023424.3	0.0306087	0.379209	0.188	0.107	1
SRSF5	0.0306243	-0.328495	0.37	0.459	1
DNAJC1	0.0306411	0.354027	0.249	0.156	1
COL4A2	0.0307396	0.303978	0.429	0.328	1
ARID1A	0.0307579	0.40371	0.159	0.082	1
FAM107B	0.0308392	0.373239	0.499	0.418	1
ILRUN	0.0308476	0.34895	0.149	0.074	1
SMIM7	0.0310089	-0.287607	0.154	0.238	1
HIVEP1	0.0310716	0.298622	0.267	0.164	1
MXRA7	0.0311849	0.30954	0.136	0.066	1
NFIB	0.0312437	0.365078	0.635	0.574	1
FAM102A	0.0315157	0.287964	0.213	0.123	1
MTF2	0.0315749	0.355917	0.157	0.082	1
MAF1	0.0315896	-0.291614	0.213	0.295	1
TIE1	0.0318557	-0.485568	0.221	0.303	1
CCNY	0.0318557	0.433078	0.262	0.172	1
ETFB	0.0320872	0.300352	0.262	0.164	1
CAT	0.0322779	0.290053	0.105	0.041	1
DOCK4	0.0323201	0.315203	0.398	0.295	1
BCL2L1	0.0323535	-0.277005	0.149	0.23	1
MIR99AHG	0.032367	-0.574676	0.388	0.492	1
HBP1	0.0323767	0.286932	0.231	0.139	1
UCK2	0.0325646	0.289583	0.103	0.041	1
AC008014.1	0.0326891	0.41679	0.123	0.057	1
DUSP5	0.0327344	0.352524	0.28	0.18	1
TAF1D	0.0331967	0.334571	0.293	0.197	1
DIAPH1	0.0332351	0.293243	0.188	0.107	1
YWHAE	0.0332922	0.374823	0.645	0.574	1
LAPTM5	0.0334281	-0.420492	0.452	0.516	1
NCOA1	0.0336237	0.577902	0.337	0.238	1
CEMIP2	0.0336268	0.465048	0.316	0.221	1
MFF	0.0339036	-0.388802	0.118	0.189	1
2024-03-06	0.0339455	0.469725	0.391	0.295	1
LTBP3	0.0341085	-0.420667	0.098	0.164	1
SNTG2	0.0342061	0.398618	0.445	0.352	1
TNFSF10	0.0342675	-0.337093	0.221	0.311	1
HDAC2	0.0344494	0.38869	0.244	0.156	1
MAP7D3	0.0345464	0.414505	0.113	0.049	1
ANXA5	0.0346173	-0.278303	0.414	0.5	1
MED4	0.0346961	-0.273292	0.206	0.295	1
EGLN3	0.0348045	0.335661	0.306	0.205	1
USP33	0.0348308	-0.424905	0.154	0.23	1
SNHG8	0.0348957	-0.312779	0.296	0.385	1
STX12	0.035041	0.272619	0.229	0.139	1
FXR1	0.0350509	0.486057	0.234	0.148	1
OPA3	0.035079	-0.294138	0.054	0.107	1
MFSD14C	0.0356702	0.280879	0.157	0.082	1
TSPAN4	0.0357283	-0.325381	0.38	0.459	1
CHD2	0.0368711	0.298527	0.409	0.303	1
TES	0.0368772	0.295318	0.126	0.057	1
IGBP1	0.037103	-0.498339	0.203	0.279	1
TMBIM1	0.0371122	-0.555051	0.175	0.246	1
LMNA	0.0372234	-0.338647	0.666	0.73	1
PIK3C2A	0.0372429	0.328406	0.229	0.139	1
CCDC50	0.0373676	0.398287	0.27	0.18	1
SUZ12	0.0374522	0.288841	0.157	0.082	1
PSMB9	0.0375324	-0.45619	0.175	0.246	1
LYSMD2	0.0377058	-0.37671	0.085	0.148	1
C6orf62	0.0379008	0.32802	0.237	0.148	1
MORC3	0.0381335	0.305486	0.144	0.074	1
RAB34	0.0381458	-0.292455	0.054	0.107	1
FER	0.0382005	0.429121	0.324	0.238	1
CCDC141	0.0383359	-0.374133	0.147	0.23	1
IFI6	0.0383932	-0.332275	0.159	0.238	1
SELENOH	0.0385364	-0.290105	0.347	0.434	1
PPP1R9A	0.0385688	-0.458007	0.229	0.311	1
FZD6	0.0385884	0.347062	0.334	0.238	1
CTSL	0.0390111	-0.288536	0.224	0.311	1
AMZ2	0.0390172	-0.29219	0.08	0.139	1
SH3BGRL	0.0392727	-0.279976	0.324	0.402	1
KXD1	0.0393145	-0.363981	0.118	0.189	1
SBF2-AS1	0.0393727	-0.288149	0.054	0.107	1
TSR2	0.0395128	-0.367829	0.093	0.156	1
JPX	0.0395311	-0.354458	0.126	0.197	1
SPNS1	0.0395473	-0.385604	0.085	0.148	1
VPS41	0.039738	-0.444581	0.067	0.123	1
UBE2D1	0.0397562	0.332132	0.165	0.09	1
ETS2	0.0398935	0.313664	0.314	0.213	1
G3BP1	0.0399184	0.384855	0.362	0.27	1
IFNAR2	0.0399376	-0.309584	0.085	0.148	1
RBM42	0.0400163	-0.251513	0.093	0.156	1
ZFR	0.0402737	0.330608	0.28	0.189	1
HSPA8	0.0403156	0.415159	0.571	0.508	1
TM7SF3	0.0403938	-0.316249	0.1	0.164	1
DIP2A	0.0404065	-0.277057	0.139	0.213	1
NRN1	0.0407407	0.368251	0.321	0.23	1
CSNK1E	0.0407938	0.271435	0.237	0.148	1
DDX3X	0.0408673	0.355194	0.46	0.369	1
TJP2	0.0413774	0.296391	0.188	0.107	1
TUSC2	0.0413917	-0.259812	0.118	0.189	1
CREBL2	0.0418239	0.26826	0.111	0.049	1
EIF2AK2	0.0418656	-0.288895	0.118	0.189	1
BRAF	0.0419035	0.263452	0.424	0.311	1
DHX15	0.0422975	0.274408	0.226	0.139	1
RARRES2	0.0423263	-0.326433	0.231	0.32	1
PFKL	0.0423494	-0.346163	0.149	0.221	1
VAMP5	0.0424612	0.446415	0.411	0.328	1
KPNB1	0.0425948	0.273508	0.293	0.197	1
PRKCA	0.0425994	-0.606249	0.136	0.205	1
CDK2AP1	0.042668	0.401577	0.183	0.107	1
HIGD1A	0.0428053	0.265202	0.226	0.139	1
MTSS1	0.0428216	0.293808	0.165	0.09	1
CARS	0.0429065	-0.348389	0.062	0.115	1
AC012409.2	0.0429505	-0.546088	0.105	0.172	1
SMIM10L1	0.0430517	-0.264284	0.087	0.148	1
ERRFI1	0.0431178	0.418342	0.206	0.123	1
INTS12	0.0431452	-0.4103	0.062	0.115	1
PTPN14	0.0432299	-0.46145	0.362	0.443	1
CAST	0.0432694	0.352921	0.537	0.434	1
CLSTN1	0.0432912	-0.331334	0.075	0.131	1
CPNE3	0.0432956	-0.367066	0.18	0.254	1
SERF2	0.0435531	0.311377	0.838	0.787	1
DUT	0.0436235	-0.42344	0.308	0.393	1
TBC1D23	0.0437193	-0.265379	0.1	0.164	1
SLC41A3	0.0439203	-0.352915	0.159	0.23	1
EPS15L1	0.0441427	0.274704	0.185	0.107	1
SERPINB1	0.0441758	-0.321317	0.105	0.172	1
COL1A2	0.0441983	-0.288858	0.159	0.23	1
UBE2J1	0.0443556	0.327292	0.201	0.123	1
AP001816.1	0.0444135	-0.298143	0.075	0.131	1
PPP2R5C	0.0446742	0.343685	0.293	0.205	1
STX8	0.0447957	-0.268214	0.219	0.295	1
CRIP1	0.0449309	0.330866	0.789	0.68	1
TCEAL3	0.0450412	-0.387062	0.129	0.197	1
ARL3	0.0450507	-0.255806	0.095	0.156	1
SNHG5	0.0451529	0.298878	0.728	0.648	1
TAB2	0.0451642	0.372583	0.162	0.09	1
C11orf96	0.0456674	0.287613	0.175	0.098	1
TLK2	0.0457912	0.265571	0.121	0.057	1
MAFF	0.0458556	0.271482	0.329	0.23	1
FOXO3	0.0458992	0.259998	0.301	0.213	1
YARS	0.0461521	0.343286	0.111	0.049	1
NCOA4	0.0463482	0.364328	0.159	0.09	1
SOD3	0.0463781	-0.466896	0.082	0.139	1
RAB3GAP1	0.0465353	0.275322	0.195	0.115	1
TMOD2	0.046577	-0.339862	0.057	0.107	1
TMEM70	0.0466939	0.402551	0.203	0.123	1
ATG10	0.0471381	-0.531512	0.082	0.139	1
BBIP1	0.0472874	-0.353273	0.075	0.131	1
OTULIN	0.0473869	0.390232	0.121	0.057	1
ZSWIM7	0.047736	-0.391885	0.123	0.189	1
CEP85L	0.047781	0.333545	0.373	0.287	1
KDM5B	0.0482854	0.435219	0.167	0.098	1
KCTD9	0.0486771	0.291522	0.129	0.066	1
CARHSP1	0.0487584	0.264565	0.257	0.164	1
TRAF3	0.0488013	0.387306	0.183	0.107	1
POLR2E	0.0495003	-0.408023	0.185	0.262	1
MRPL50	0.0495346	-0.327946	0.108	0.172	1
CDKAL1	0.0496361	-0.462276	0.267	0.344	1
YBEY	0.0497445	0.277126	0.141	0.074	1
CCDC97	0.0497812	0.336998	0.129	0.066	1
PUDP	0.0502268	-0.278981	0.057	0.107	1
RELB	0.0503753	0.335399	0.224	0.139	1
STRN3	0.0505004	0.29795	0.293	0.205	1
KIAA1109	0.0507003	-0.326466	0.139	0.213	1
ACBD6	0.0507181	-0.416716	0.141	0.213	1
AC020916.1	0.0507218	0.356995	0.231	0.148	1
NAXE	0.0507242	-0.296216	0.144	0.213	1
TCEAL9	0.0510094	0.348709	0.458	0.369	1
KDSR	0.0512156	0.461862	0.213	0.139	1
NCKAP1	0.0513787	0.379601	0.303	0.221	1
RPL22L1	0.0516023	-0.413777	0.126	0.189	1
SLCO2B1	0.051611	-0.279495	0.116	0.18	1
PLIN2	0.0517972	0.327414	0.239	0.164	1
NDUFB2	0.0520599	-0.270387	0.465	0.549	1
SKIL	0.0520942	0.305991	0.211	0.131	1
UBE2Q2	0.052151	0.305859	0.198	0.123	1
LRIG1	0.0525884	-0.273854	0.082	0.139	1
CAV2	0.0528486	-0.413856	0.476	0.533	1
SMAD1	0.0528852	-0.261569	0.535	0.615	1
ANXA2	0.0529338	-0.266182	0.83	0.852	1
DENND5A	0.0529481	0.339554	0.262	0.172	1
PDPN	0.0533137	0.366074	0.373	0.287	1
RHOB	0.0533557	0.335362	0.339	0.254	1
AKAP9	0.0539848	0.541563	0.334	0.262	1
PITPNB	0.0540414	0.415556	0.306	0.221	1
UBL3	0.0541761	0.265474	0.219	0.139	1
PRRC2C	0.0541811	0.38848	0.314	0.23	1
MEF2A	0.0544628	0.298462	0.38	0.287	1
ACADS	0.0545244	-0.266314	0.064	0.115	1
ABHD17B	0.0545245	0.318259	0.257	0.172	1
COQ10B	0.0546944	0.298142	0.216	0.139	1
MRPL38	0.0548242	-0.270625	0.069	0.123	1
UFM1	0.0548818	0.365289	0.247	0.164	1
FAM120A	0.0549984	0.37563	0.229	0.148	1
EEF2K	0.0551606	-0.334907	0.116	0.18	1
PRPF6	0.055295	0.251927	0.221	0.139	1
PPIB	0.0553311	-0.41739	0.326	0.41	1
GLMP	0.0556856	-0.338341	0.064	0.115	1
EMC10	0.0560272	-0.256941	0.111	0.172	1
CDKN2D	0.0561121	0.299497	0.149	0.082	1
HYI	0.0564093	-0.310552	0.1	0.164	1
GPBP1	0.056495	0.330834	0.463	0.385	1
RCOR3	0.0566339	-0.270011	0.108	0.172	1
AGPAT4	0.0568938	0.295687	0.152	0.082	1
OLFML2A	0.0569632	-0.253972	0.165	0.23	1
C11orf49	0.0569765	-0.397399	0.111	0.172	1
NT5E	0.0575729	-0.325947	0.18	0.246	1
CASK	0.0579952	0.36981	0.298	0.213	1
FBXL17	0.0581086	0.33272	0.244	0.164	1
PAIP1	0.0581199	-0.311514	0.175	0.246	1
PDE2A	0.0585585	0.375342	0.195	0.123	1
SERPINB9	0.0590144	0.30894	0.319	0.23	1
ADM	0.059047	-1.15254	0.29	0.344	1
PDZD8	0.0593754	0.307287	0.136	0.074	1
CCNT1	0.0598209	0.262381	0.108	0.049	1
EYA3	0.0598512	0.264978	0.105	0.049	1
HSPA5	0.059901	-0.566207	0.216	0.287	1
FDPS	0.060031	-0.319054	0.257	0.328	1
SAMD8	0.0600361	0.321248	0.126	0.066	1
TXNDC12	0.0600607	-0.268913	0.154	0.221	1
NAA15	0.0601098	0.382974	0.18	0.107	1
NRDC	0.0603784	-0.275097	0.118	0.18	1
PCSK6	0.0606779	0.395967	0.272	0.197	1
NORAD	0.0607247	-0.298047	0.242	0.32	1
INVS	0.0610101	-0.355012	0.077	0.131	1
PPP1R2	0.0611386	-0.260851	0.429	0.525	1
HEATR5B	0.0611973	-0.408612	0.118	0.18	1
CLOCK	0.0612371	0.349435	0.206	0.131	1
COMMD4	0.0613525	-0.298871	0.067	0.115	1
PHLPP1	0.0613621	0.32893	0.149	0.082	1
DUSP22	0.0615984	-0.508923	0.077	0.131	1
CUTA	0.0617361	-0.384597	0.324	0.402	1
TRIO	0.0619272	0.346241	0.504	0.418	1
ZRANB1	0.0628194	0.251681	0.116	0.057	1
ZBTB20-AS5	0.0629174	-0.254597	0.069	0.123	1
PCAT19	0.0629834	0.392244	0.743	0.68	1
MEA1	0.0631653	-0.256374	0.098	0.156	1
CUX1	0.0631838	0.250584	0.357	0.262	1
SNRPF	0.0635441	0.26703	0.383	0.287	1
SYT1	0.0638192	-0.63501	0.211	0.287	1
NRIP1	0.0642346	0.277709	0.216	0.139	1
TDRP	0.064288	0.327683	0.208	0.131	1
HEBP2	0.064299	0.277801	0.234	0.156	1
MRPS15	0.0646247	-0.271878	0.129	0.189	1
TRMT10B	0.0648284	-0.350678	0.072	0.123	1
ELN	0.0650344	-0.301347	0.167	0.238	1
WASHC3	0.0652972	-0.328368	0.093	0.148	1
ZNF706	0.0654715	-0.266602	0.393	0.475	1
SIK3	0.0658925	0.292887	0.478	0.41	1
NDUFB9	0.0658929	-0.265684	0.298	0.369	1
SASH1	0.065904	0.481767	0.553	0.484	1
SCAF11	0.0660419	0.398175	0.329	0.254	1
DYNC1LI1	0.0660698	-0.323332	0.093	0.148	1
MINDY3	0.0662486	-0.309371	0.059	0.107	1
TIMM9	0.0662486	-0.334064	0.059	0.107	1
FEZ2	0.066728	0.482342	0.293	0.221	1
CAMK2D	0.0667936	0.277028	0.53	0.434	1
IFT43	0.0668306	-0.342427	0.144	0.205	1
CHRDL1	0.0673273	-0.3046	0.301	0.369	1
UPF3A	0.067371	-0.479778	0.252	0.32	1
TMEM205	0.0677356	-0.270667	0.234	0.311	1
FAM214A	0.0679442	0.31038	0.113	0.057	1
C4orf3	0.0681294	-0.284082	0.401	0.475	1
G0S2	0.068387	0.26854	0.139	0.074	1
LRRFIP2	0.0685364	0.419466	0.308	0.23	1
SLC38A2	0.0685603	0.342141	0.622	0.598	1
ATP5PO	0.0686403	-0.297645	0.393	0.475	1
GNAQ	0.068701	0.305104	0.35	0.262	1
RSRC1	0.0691932	-0.267331	0.134	0.197	1
COPRS	0.0695415	0.297212	0.165	0.098	1
SHARPIN	0.0697049	-0.276316	0.1	0.156	1
CAPZB	0.069829	-0.277411	0.38	0.451	1
MIPOL1	0.0698522	-0.377522	0.072	0.123	1
KIAA0319L	0.0701399	-0.278371	0.085	0.139	1
MCRIP1	0.0705746	-0.380937	0.211	0.279	1
PIN1	0.0706663	-0.303667	0.19	0.254	1
MRPL22	0.0707022	-0.289603	0.159	0.23	1
GALM	0.0707529	0.322362	0.201	0.131	1
RAPGEF5	0.0708105	0.431595	0.38	0.295	1
NT5C3A	0.0709142	-0.302648	0.165	0.23	1
SMURF2	0.071325	0.264948	0.19	0.123	1
CBX1	0.0713272	-0.2683	0.08	0.131	1
C16orf87	0.0717199	0.270123	0.134	0.074	1
SORBS3	0.0722713	-0.310154	0.188	0.254	1
PRELP	0.0722982	-0.326571	0.1	0.156	1
TSPO	0.0723998	-0.286491	0.473	0.533	1
SCARA3	0.0731566	-0.261479	0.093	0.148	1
PCNP	0.0734847	0.33422	0.447	0.369	1
HLA-DPB1	0.073607	-0.620146	0.193	0.254	1
XPA	0.0736315	-0.300777	0.087	0.139	1
WAPL	0.0738621	0.28826	0.154	0.09	1
PEBP1	0.0741805	-0.254622	0.36	0.434	1
PRCC	0.0748046	-0.321241	0.08	0.131	1
ARIH1	0.0751451	0.275947	0.396	0.303	1
TMEM35B	0.0751855	-0.279005	0.234	0.311	1
SUMF2	0.0753303	-0.320204	0.172	0.238	1
IFT57	0.0753881	-0.332615	0.1	0.156	1
C12orf57	0.0756001	-0.250479	0.383	0.451	1
SYNE1	0.0759628	0.359884	0.494	0.418	1
GLIPR2	0.0762477	0.291464	0.172	0.107	1
LINC00472	0.0765049	0.502352	0.334	0.254	1
COL4A1	0.0767858	0.433931	0.388	0.311	1
SH3PXD2A	0.0769278	0.281467	0.121	0.066	1
UBE2E1	0.0772092	0.443468	0.352	0.279	1
CAPN7	0.0772932	-0.383399	0.1	0.156	1
EXT2	0.0774081	-0.289443	0.087	0.139	1
GIMAP8	0.0775447	-0.327026	0.213	0.279	1
MXI1	0.0778303	0.323962	0.162	0.098	1
EIF4EBP1	0.0778626	-0.258244	0.087	0.139	1
ATP6V1F	0.0782447	-0.275444	0.35	0.418	1
SCPEP1	0.0785484	-0.410335	0.087	0.139	1
DHX29	0.0787869	-0.314792	0.108	0.164	1
C17orf49	0.0792606	-0.285614	0.301	0.369	1
CFDP1	0.0794626	0.349516	0.265	0.189	1
LONP2	0.0794874	-0.541957	0.123	0.18	1
ERI3	0.0804718	-0.425411	0.09	0.139	1
PTBP1	0.0805893	0.252817	0.198	0.123	1
PDK4	0.080672	-0.330407	0.278	0.18	1
FCHSD2	0.0808811	-0.316433	0.357	0.426	1
OSMR	0.0810317	0.263824	0.134	0.074	1
FXYD5	0.0820438	-0.441058	0.452	0.525	1
HOMER3	0.0825475	-0.313866	0.118	0.172	1
HSP90B1	0.0828789	0.411972	0.44	0.361	1
CALCRL	0.083163	0.357801	0.496	0.426	1
BTBD7	0.0841318	0.467354	0.306	0.23	1
EID1	0.0849461	-0.399168	0.445	0.484	1
PAFAH1B2	0.0854857	0.279757	0.272	0.197	1
CDC42EP5	0.0863217	0.275147	0.257	0.18	1
AAMP	0.0864749	-0.321177	0.139	0.197	1
LINC00667	0.0868333	-0.38541	0.075	0.123	1
AP000787.1	0.0874177	-0.338257	0.087	0.139	1
TMEM98	0.0875624	-0.268719	0.103	0.156	1
ZNF326	0.0882074	-0.438155	0.111	0.164	1
CSGALNACT1	0.0890073	-0.352981	0.437	0.5	1
PECAM1	0.0894451	-0.316426	0.429	0.492	1
PTX3	0.0895546	-0.372253	0.118	0.172	1
TRDMT1	0.0896894	-0.251577	0.062	0.107	1
LTBP1	0.0902244	-0.287684	0.206	0.27	1
NAV2	0.090604	0.254254	0.154	0.09	1
BCAR1	0.0917869	-0.464372	0.244	0.303	1
UBXN6	0.091859	-0.259378	0.09	0.139	1
RADIL	0.0921167	-0.268117	0.17	0.23	1
GPR146	0.0927524	-0.264508	0.147	0.205	1
COBLL1	0.0934601	0.410006	0.265	0.197	1
SOCS2	0.0939885	-0.417241	0.28	0.336	1
CRADD	0.0945847	-0.446534	0.129	0.18	1
CRNDE	0.0947765	-0.408314	0.085	0.131	1
ZMYND8	0.0950093	-0.338786	0.141	0.205	1
PABPN1	0.0956571	0.294216	0.247	0.172	1
RHEB	0.0962075	0.335039	0.483	0.426	1
COX11	0.0966761	-0.379484	0.116	0.172	1
HYAL2	0.096832	-0.331339	0.298	0.361	1
TRAPPC2L	0.096848	-0.297012	0.157	0.213	1
TSTD1	0.0972221	-0.250222	0.064	0.107	1
PCMTD1	0.0987989	0.282224	0.224	0.156	1
NOD1	0.0991728	-0.284959	0.103	0.156	1
MTPN	0.0991922	0.448764	0.208	0.148	1
ARPC5	0.0993122	0.33267	0.427	0.361	1
TBC1D17	0.0994228	-0.295252	0.064	0.107	1
CHMP4B	0.100024	0.379131	0.36	0.295	1
HSPH1	0.100136	0.282915	0.316	0.238	1
SERTAD1	0.100203	0.333336	0.257	0.189	1
MORF4L2	0.100523	0.306344	0.455	0.377	1
HLA-DRB1	0.101266	-0.419924	0.103	0.156	1
CDIPT	0.101553	-0.292894	0.105	0.156	1
LMAN2	0.101619	-0.292784	0.149	0.205	1
PLIN5	0.101767	0.33036	0.105	0.057	1
SUCLG2	0.101785	-0.367226	0.129	0.18	1
MYSM1	0.102023	0.264403	0.118	0.066	1
BCL2	0.102023	0.290404	0.118	0.066	1
AP2B1	0.102171	0.344187	0.306	0.23	1
H2AFZ	0.102326	0.301131	0.571	0.541	1
SLC25A5	0.102465	0.38568	0.429	0.369	1
SCAMP2	0.102527	-0.325989	0.077	0.123	1
ATP11A	0.102583	0.294572	0.216	0.148	1
DALRD3	0.102873	-0.339875	0.072	0.115	1
PLAUR	0.103056	0.309777	0.116	0.066	1
TRAPPC9	0.103357	-0.28762	0.131	0.189	1
UBTF	0.104124	-0.269945	0.072	0.115	1
UQCRH	0.104477	-0.31127	0.455	0.516	1
PSMB5	0.104625	-0.30156	0.231	0.295	1
HM13	0.105625	0.258293	0.136	0.082	1
MYO10	0.106198	0.279388	0.105	0.057	1
SGIP1	0.1062	0.259338	0.311	0.23	1
ITPRIP	0.106202	0.254663	0.206	0.139	1
HNRNPA1	0.106623	-0.254127	0.702	0.738	1
HOOK2	0.106935	-0.295455	0.064	0.107	1
DTX1	0.107772	0.368978	0.203	0.139	1
DCAF5	0.108343	0.305302	0.183	0.123	1
CCDC7	0.10925	-0.328269	0.072	0.115	1
MYH10	0.109635	0.264022	0.231	0.164	1
CANX	0.110388	0.270869	0.352	0.27	1
RALGAPA1	0.110625	0.273279	0.283	0.213	1
SCARB2	0.111682	-0.337029	0.211	0.27	1
ACKR3	0.111795	0.257198	0.216	0.148	1
RFX3	0.112256	-0.26597	0.19	0.254	1
APH1A	0.112479	-0.286845	0.18	0.238	1
CCDC80	0.113018	-0.279298	0.365	0.434	1
ADRM1	0.113082	-0.300804	0.17	0.23	1
SUN2	0.113205	-0.369588	0.131	0.18	1
NPC2	0.113384	0.335176	0.504	0.434	1
CFD	0.113585	-0.449704	0.368	0.418	1
RSL24D1	0.1136	0.258318	0.452	0.385	1
PSMB2	0.113633	-0.352737	0.159	0.213	1
EPHB4	0.11367	-0.437739	0.139	0.189	1
TMEM160	0.113852	-0.327413	0.185	0.246	1
WTAP	0.114083	0.45808	0.47	0.41	1
FGFR1	0.114316	0.286229	0.311	0.238	1
IFNGR1	0.11525	-0.372471	0.134	0.189	1
EXOC6B	0.115302	0.319467	0.308	0.238	1
INTS10	0.115338	-0.400016	0.123	0.172	1
PRKDC	0.11585	0.362334	0.152	0.098	1
TRIP11	0.116465	-0.298731	0.093	0.139	1
CFLAR	0.116487	0.388859	0.28	0.213	1
GGCT	0.116905	-0.429879	0.126	0.172	1
FTX	0.116964	-0.323893	0.409	0.484	1
CCDC82	0.117906	0.369006	0.188	0.131	1
FHL1	0.11924	0.333991	0.293	0.23	1
MSRB3	0.119629	0.327371	0.442	0.377	1
CAVIN1	0.119646	-0.276441	0.581	0.598	1
PROCR	0.119721	-0.355998	0.188	0.238	1
PPARG	0.120167	0.333243	0.301	0.238	1
ETV6	0.120193	0.324683	0.298	0.23	1
TGFB2	0.12032	0.290732	0.237	0.172	1
NFE2L2	0.121026	0.335327	0.442	0.377	1
UBE2L3	0.121285	-0.305346	0.247	0.303	1
DDX10	0.121415	-0.2733	0.234	0.303	1
PSME2	0.121711	-0.305383	0.213	0.27	1
APC	0.121732	-0.623725	0.108	0.156	1
LGALS1	0.123394	0.336559	0.789	0.721	1
MTMR2	0.123478	-0.451261	0.123	0.172	1
NCK1	0.123943	0.377221	0.278	0.221	1
EXOSC6	0.124016	-0.294207	0.072	0.115	1
METAP2	0.124914	0.38508	0.324	0.254	1
WBP4	0.125292	0.306407	0.185	0.131	1
PNPLA8	0.125494	0.287441	0.152	0.098	1
COX7A1	0.126165	0.269364	0.437	0.361	1
COPB2	0.126195	-0.28345	0.072	0.115	1
CASZ1	0.126693	0.365976	0.121	0.074	1
WIPF2	0.127311	0.289932	0.159	0.107	1
SLC25A3	0.127937	-0.313168	0.36	0.418	1
HMOX2	0.128158	0.30171	0.216	0.156	1
AC074032.1	0.128404	-0.282458	0.072	0.115	1
MT1X	0.128643	-0.384323	0.165	0.213	1
NFIA-AS2	0.128724	-0.286932	0.19	0.246	1
ITGB4	0.1291	-0.317066	0.242	0.295	1
TOMM6	0.129152	-0.325249	0.272	0.336	1
ATXN2	0.129323	0.335199	0.254	0.189	1
BIRC3	0.129959	0.305901	0.226	0.156	1
ZMYM2	0.130881	-0.266959	0.216	0.27	1
UROD	0.131008	-0.342358	0.103	0.148	1
RAB3GAP2	0.131458	-0.25385	0.087	0.131	1
POLB	0.131597	0.251231	0.121	0.074	1
SH3KBP1	0.131625	-0.308093	0.131	0.18	1
AKR7A2	0.13186	-0.265586	0.08	0.123	1
SAT2	0.132299	-0.532131	0.177	0.23	1
ABHD18	0.134437	-0.325955	0.095	0.139	1
CAPZA2	0.134557	0.251037	0.383	0.311	1
RBM39	0.134652	0.300514	0.542	0.492	1
LPP	0.134806	0.284293	0.427	0.369	1
SLTM	0.135232	-0.256744	0.244	0.303	1
PSMA3-AS1	0.136118	-0.291922	0.131	0.18	1
ACTR3	0.136206	0.32888	0.285	0.221	1
FAM3C	0.136852	-0.279955	0.275	0.336	1
MTURN	0.136989	0.296213	0.121	0.074	1
ANGPTL2	0.137031	-0.314945	0.149	0.197	1
SRP72	0.138429	0.423012	0.175	0.123	1
TMTC2	0.138529	0.344539	0.216	0.156	1
DDX58	0.138795	0.257659	0.141	0.09	1
DLG2	0.138914	-0.522875	0.329	0.385	1
RBMS3	0.139011	-0.497809	0.54	0.582	1
NUPR1	0.13909	0.377185	0.602	0.549	1
ATP5PB	0.140418	-0.345571	0.226	0.287	1
NDUFS8	0.140566	-0.279369	0.175	0.221	1
ANKDD1A	0.14091	0.299606	0.193	0.139	1
MDM4	0.142167	-0.268277	0.159	0.213	1
EPN1	0.142443	-0.314086	0.103	0.148	1
PXDN	0.143477	0.299451	0.185	0.131	1
MYZAP	0.144113	-0.299852	0.157	0.205	1
SEPHS2	0.144224	-0.398009	0.129	0.172	1
SGCE	0.144285	-0.284042	0.229	0.287	1
SPRY1	0.144409	-0.61875	0.157	0.205	1
SEMA4C	0.14581	-0.396053	0.09	0.131	1
N4BP2L2	0.146102	-0.327742	0.416	0.475	1
MYO1B	0.146485	0.263595	0.165	0.107	1
DPM2	0.147012	-0.329255	0.103	0.148	1
PKN1	0.147624	-0.329476	0.111	0.156	1
CAMSAP2	0.147759	0.271269	0.352	0.279	1
SERINC1	0.148865	0.281784	0.262	0.197	1
SPSB3	0.148941	-0.337872	0.206	0.254	1
TTC28	0.149666	-0.331963	0.316	0.377	1
CDV3	0.149904	0.258579	0.231	0.172	1
AC087286.2	0.151466	0.301547	0.118	0.074	1
MCF2L2	0.152542	0.360307	0.308	0.246	1
PCMT1	0.152599	-0.262462	0.239	0.303	1
PRPF4B	0.153267	0.385362	0.213	0.156	1
LSM2	0.15352	-0.289131	0.206	0.254	1
IQGAP1	0.153548	0.330879	0.373	0.32	1
AZIN1	0.153932	0.352445	0.195	0.139	1
WFS1	0.154822	-0.345569	0.139	0.189	1
COL18A1	0.154838	-0.322079	0.234	0.287	1
CUL5	0.156673	0.522366	0.185	0.139	1
ISG20	0.160259	0.30009	0.144	0.098	1
URM1	0.161953	-0.349463	0.144	0.189	1
LINC01117	0.162106	-0.314124	0.329	0.385	1
HGSNAT	0.162673	-0.376887	0.085	0.123	1
PRKAR1B	0.163757	-0.312663	0.141	0.189	1
KLHL3	0.163785	-0.266774	0.123	0.172	1
DST	0.164167	0.253786	0.47	0.426	1
DBI	0.164335	-0.327607	0.334	0.385	1
RTF1	0.167889	0.32652	0.314	0.262	1
ACTG1	0.16904	-0.251695	0.643	0.672	1
SCARF1	0.170667	-0.449508	0.121	0.164	1
KCTD20	0.171013	0.284547	0.175	0.123	1
KDM4C	0.171052	0.318619	0.19	0.139	1
STAP2	0.171632	-0.256493	0.085	0.123	1
OSBPL1A	0.171722	-0.346525	0.208	0.262	1
PODXL	0.171824	-0.385062	0.303	0.344	1
TTBK2	0.172655	0.332603	0.144	0.098	1
MAGI2	0.172722	-0.280459	0.239	0.295	1
KRT8	0.17473	0.278747	0.172	0.123	1
GTF2I	0.175588	0.334807	0.288	0.221	1
GPATCH2	0.175598	-0.27496	0.105	0.148	1
CREBBP	0.177771	0.287281	0.272	0.213	1
FOS	0.17786	0.750081	0.573	0.541	1
BTBD9	0.178778	0.352302	0.213	0.156	1
TOPORS	0.179025	0.323901	0.134	0.09	1
HSPG2	0.179682	-0.283551	0.257	0.311	1
TYW1	0.180051	-0.289239	0.085	0.123	1
BNIP3	0.181126	0.251503	0.219	0.164	1
NMT1	0.181451	0.382854	0.219	0.164	1
FLNA	0.181609	-0.303424	0.18	0.23	1
CITED2	0.18179	-0.46275	0.136	0.18	1
HLA-F	0.182554	-0.252369	0.177	0.221	1
IMMP2L	0.183739	-0.441069	0.296	0.344	1
CHSY3	0.184786	0.280463	0.162	0.115	1
MYO5A	0.189121	-0.461612	0.08	0.115	1
LY6E	0.189759	-0.280801	0.434	0.459	1
EPB41	0.190407	-0.45759	0.154	0.197	1
SERPING1	0.19141	-0.279857	0.237	0.295	1
CTIF	0.191683	0.285529	0.134	0.09	1
FLT4	0.191743	-0.25115	0.262	0.311	1
TIMM8B	0.192425	-0.314829	0.183	0.23	1
ZNF565	0.192522	0.292377	0.134	0.09	1
TMEM140	0.193225	0.277596	0.17	0.123	1
FAM210B	0.194303	-0.262312	0.108	0.148	1
MYO9A	0.196592	-0.251245	0.18	0.23	1
R3HDM2	0.197216	0.348555	0.167	0.123	1
NDUFAF2	0.197311	0.346899	0.188	0.139	1
TMCC1	0.199342	-0.279395	0.165	0.213	1
TMEM14A	0.199434	0.262245	0.131	0.09	1
PHYKPL	0.200102	0.258515	0.159	0.115	1
SMARCE1	0.201355	-0.260851	0.19	0.238	1
TMEM147	0.202219	-0.314316	0.219	0.262	1
NLGN4Y	0.203085	-0.302506	0.108	0.148	1
STRADA	0.203471	-0.336744	0.08	0.115	1
ABCD4	0.203777	-0.274673	0.123	0.164	1
MTREX	0.206646	0.272775	0.103	0.066	1
PXN	0.206874	-0.281919	0.18	0.221	1
B4GALT1	0.207023	0.260977	0.27	0.221	1
NSRP1	0.210975	0.324576	0.26	0.213	1
ITGB1	0.211481	0.281238	0.522	0.484	1
HAGH	0.21177	-0.333203	0.126	0.164	1
CDK13	0.211791	-0.348484	0.221	0.27	1
LAMP1	0.211925	-0.360896	0.283	0.32	1
MGAT4C	0.213231	0.275872	0.123	0.082	1
SLC41A1	0.218739	-0.351046	0.154	0.197	1
POGZ	0.219531	-0.272438	0.203	0.246	1
ASB3	0.219898	-0.356604	0.141	0.18	1
CSRNP1	0.22011	-0.317499	0.126	0.164	1
FCHO2	0.22011	-0.46702	0.126	0.164	1
PCBP2	0.220289	0.287981	0.55	0.525	1
ZBTB7C	0.220443	0.275903	0.103	0.066	1
SLC66A2	0.221115	0.286109	0.111	0.074	1
DCTN2	0.221386	-0.326965	0.147	0.189	1
PAPSS1	0.22156	-0.322232	0.075	0.107	1
MRPL4	0.221871	-0.443512	0.098	0.131	1
ILF3	0.223299	0.293812	0.188	0.139	1
TMED3	0.224859	0.250241	0.159	0.115	1
AMBRA1	0.227021	0.308348	0.252	0.205	1
BAZ1B	0.227797	0.277213	0.136	0.098	1
SFPQ	0.229227	0.314126	0.393	0.344	1
ARHGEF7	0.231467	0.307486	0.221	0.172	1
WWOX	0.231682	-0.283812	0.36	0.41	1
PPP1R10	0.233116	0.315508	0.201	0.156	1
NSD2	0.233409	0.345181	0.118	0.082	1
EIF2S2	0.235559	0.341796	0.401	0.361	1
SLC35B1	0.238406	-0.388071	0.1	0.131	1
SMYD2	0.238432	-0.274645	0.19	0.23	1
PPP4R3B	0.243126	-0.403969	0.18	0.221	1
PPP1R16B	0.243281	-0.267442	0.188	0.23	1
PPP1CB	0.244682	0.299538	0.424	0.377	1
RAPH1	0.245138	0.298564	0.195	0.148	1
SERPINB6	0.248769	-0.33765	0.213	0.246	1
ADAMTS9-AS2	0.252252	-0.254821	0.357	0.402	1
PLSCR1	0.25303	0.314225	0.18	0.139	1
SRP54	0.254078	0.262419	0.136	0.098	1
ANTXR2	0.25436	0.292545	0.242	0.197	1
PMP22	0.254661	-0.298377	0.388	0.426	1
CSRP2	0.25525	-0.370668	0.131	0.164	1
TANK	0.255526	0.340685	0.224	0.18	1
TXNL4A	0.256746	0.256451	0.152	0.115	1
CMTM6	0.257201	0.268059	0.219	0.172	1
RUNX1	0.257627	0.26661	0.126	0.09	1
RPS27L	0.25816	0.324811	0.512	0.475	1
UPF2	0.25846	0.256186	0.257	0.213	1
FNBP4	0.259266	0.282874	0.229	0.18	1
NGRN	0.260884	-0.265168	0.229	0.27	1
FAM168A	0.262101	-0.369712	0.093	0.123	1
PLCB4	0.262602	0.320927	0.398	0.352	1
TEAD1	0.262881	0.29859	0.303	0.254	1
PHF14	0.264227	-0.370797	0.257	0.295	1
DNM1L	0.264686	-0.329166	0.149	0.189	1
BMPR2	0.264693	0.28401	0.347	0.303	1
GALNT18	0.266508	0.295287	0.344	0.303	1
MED24	0.266728	0.399611	0.108	0.074	1
SMAD2	0.269162	0.334523	0.278	0.238	1
EIF4E	0.269802	0.261099	0.401	0.361	1
CHMP4A	0.271392	-0.379184	0.177	0.221	1
MTRNR2L12	0.271442	-0.45543	0.46	0.5	1
RTN3	0.271707	0.336416	0.324	0.287	1
SCAMP1	0.272211	-0.274683	0.108	0.139	1
AP001439.1	0.272307	-0.343088	0.098	0.131	1
IGF1R	0.27303	0.277062	0.265	0.221	1
MITD1	0.273773	-0.301916	0.093	0.123	1
ETNK1	0.274279	0.267531	0.162	0.123	1
DYNC1I1	0.275168	0.263923	0.105	0.074	1
SRP19	0.278384	-0.294513	0.105	0.139	1
ADSS	0.279627	-0.266711	0.154	0.189	1
SNAP23	0.283333	-0.314034	0.152	0.189	1
NBAS	0.288855	-0.33662	0.093	0.123	1
TOGARAM1	0.291459	-0.3262	0.108	0.139	1
DAB2IP	0.291624	-0.300894	0.087	0.115	1
ACACA	0.292424	-0.299672	0.111	0.139	1
ARRB1	0.293948	-0.34636	0.167	0.205	1
YTHDF2	0.295834	-0.27375	0.201	0.238	1
SLBP	0.295902	-0.257551	0.126	0.156	1
MAPRE2	0.296025	0.305832	0.267	0.221	1
ANKRD40	0.297279	0.251517	0.141	0.107	1
SUCLG1	0.297541	-0.279242	0.093	0.123	1
DERL1	0.298932	-0.372055	0.095	0.123	1
EIF4A3	0.299453	-0.382035	0.226	0.262	1
AGFG1	0.302061	0.292417	0.159	0.123	1
CFI	0.303597	-0.327649	0.1	0.131	1
CAPRIN1	0.304474	0.261015	0.188	0.148	1
HSBP1	0.30557	0.25862	0.326	0.287	1
HBS1L	0.305931	-0.325662	0.103	0.131	1
DCP1A	0.306195	-0.300715	0.126	0.156	1
SMARCA2	0.308024	0.362678	0.301	0.262	1
PPP2R3C	0.308567	-0.296643	0.134	0.164	1
POLR2K	0.309228	0.311917	0.285	0.254	1
DHRS7	0.310151	-0.274184	0.126	0.156	1
AC092839.1	0.318258	-0.511498	0.123	0.156	1
PCCA	0.319147	-0.345835	0.36	0.402	1
PHF21A	0.319315	-0.318537	0.203	0.238	1
GPRC5B	0.32014	-0.312246	0.247	0.279	1
JAK1	0.320219	0.258369	0.514	0.492	1
KIAA1522	0.325725	-0.401347	0.126	0.156	1
CLK1	0.326049	0.307541	0.332	0.295	1
ATXN3	0.327956	-0.331789	0.224	0.262	1
PLA2R1	0.327976	-0.264796	0.087	0.115	1
OSBPL6	0.328011	0.272463	0.111	0.082	1
PACS1	0.328211	0.265704	0.219	0.18	1
RBBP6	0.328374	0.294245	0.252	0.213	1
FAM192A	0.329139	0.284883	0.129	0.098	1
CDC25B	0.33004	-0.270166	0.087	0.115	1
SNX6	0.330372	-0.287512	0.198	0.238	1
LARP4	0.333292	0.270248	0.111	0.082	1
CD74	0.338773	-0.484257	0.35	0.377	1
RSL1D1	0.339386	0.267815	0.278	0.238	1
EGR1	0.340641	-0.370971	0.082	0.107	1
DOCK1	0.341728	0.357076	0.254	0.221	1
PIBF1	0.341924	-0.307301	0.162	0.197	1
ARHGAP27	0.344807	-0.330214	0.111	0.139	1
SPPL2A	0.345252	-0.251188	0.242	0.27	1
TBL1XR1	0.347582	0.318219	0.396	0.361	1
CCL21	0.349197	-0.280214	0.954	0.91	1
PIAS1	0.349425	-0.353963	0.265	0.295	1
ANK2	0.350094	0.255649	0.157	0.123	1
TMA16	0.351884	0.342489	0.118	0.09	1
CD34	0.352118	-0.28149	0.121	0.148	1
TMEM50B	0.352783	-0.313124	0.208	0.238	1
SLC16A1-AS1	0.355144	0.257611	0.116	0.09	1
PEAR1	0.35704	0.267071	0.111	0.082	1
PNN	0.358546	-0.260616	0.175	0.205	1
SSR4	0.359465	0.306298	0.45	0.418	1
ALDH1A2	0.359943	0.290923	0.219	0.18	1
TSC22D4	0.360655	-0.373869	0.09	0.115	1
TCP1	0.362021	-0.301803	0.203	0.23	1
NAV1	0.362601	-0.420067	0.108	0.131	1
THOC1	0.364243	-0.312066	0.113	0.139	1
VPS36	0.368569	-0.281834	0.183	0.213	1
ID1	0.368936	-0.568001	0.267	0.295	1
PLA2G4C	0.37556	-0.326671	0.129	0.156	1
COX17	0.376308	0.304307	0.357	0.328	1
RNF139	0.378969	-0.414116	0.108	0.131	1
BCAR3	0.379474	-0.29125	0.105	0.131	1
UBA3	0.385411	0.293634	0.134	0.107	1
RPRD2	0.385743	-0.285043	0.121	0.148	1
AC093866.1	0.387893	-0.274389	0.118	0.148	1
GLRX3	0.393289	-0.366159	0.126	0.148	1
MAZ	0.398474	-0.287464	0.085	0.107	1
DCAF10	0.399915	-0.307633	0.093	0.115	1
ABI1	0.402559	-0.284516	0.27	0.303	1
PRNP	0.403298	-0.332359	0.18	0.205	1
CLTC	0.405073	-0.287346	0.226	0.254	1
MCUB	0.406317	-0.279406	0.17	0.197	1
SNHG15	0.407159	-0.263575	0.141	0.164	1
FHIT	0.407976	-0.298347	0.18	0.205	1
TASOR2	0.409151	0.285219	0.27	0.246	1
KIDINS220	0.409305	0.264836	0.188	0.156	1
FAM174B	0.409616	-0.271664	0.17	0.197	1
SNED1	0.410188	-0.33704	0.306	0.32	1
SF3B1	0.410228	0.250649	0.254	0.221	1
DGUOK	0.410441	0.271487	0.201	0.172	1
FIP1L1	0.411465	-0.346169	0.126	0.148	1
CCDC66	0.415286	0.356262	0.154	0.131	1
CEP112	0.418834	-0.266641	0.231	0.262	1
BCAS3	0.421315	-0.314799	0.265	0.287	1
LDLRAD4	0.424256	-0.281583	0.272	0.303	1
SNTB2	0.425311	0.271216	0.427	0.41	1
C20orf194	0.425977	-0.335563	0.157	0.18	1
SCAMP3	0.439649	-0.421467	0.118	0.139	1
DDX18	0.441615	0.392561	0.301	0.279	1
USP8	0.443295	-0.2692	0.134	0.156	1
KIF13A	0.443648	0.276744	0.267	0.238	1
ZBTB44	0.456128	-0.25218	0.126	0.148	1
GRB2	0.45815	-0.352782	0.167	0.189	1
UGP2	0.465331	0.260811	0.494	0.459	1
PNKD	0.465695	0.27072	0.231	0.205	1
CACYBP	0.466375	0.257458	0.206	0.18	1
ARF3	0.468867	-0.276953	0.136	0.156	1
VEZT	0.477865	0.258634	0.28	0.254	1
BAG3	0.481494	-0.265603	0.126	0.148	1
SMC4	0.481782	-0.282529	0.167	0.189	1
FRMD4A	0.489312	-0.386637	0.116	0.131	1
USP48	0.495813	-0.260359	0.159	0.18	1
LRP10	0.496127	-0.293787	0.152	0.172	1
HSD17B12	0.496426	-0.250786	0.121	0.139	1
DLC1	0.500326	-0.33267	0.211	0.221	1
C17orf58	0.502436	-0.319828	0.113	0.131	1
NUTM2B-AS1	0.502646	-0.397224	0.157	0.172	1
AFAP1L1	0.512256	-0.404156	0.257	0.262	1
MLLT6	0.518812	-0.349725	0.093	0.107	1
PIP4P1	0.521657	-0.318817	0.09	0.107	1
UBE2E3	0.524563	-0.261724	0.244	0.262	1
RFC1	0.524818	0.341595	0.208	0.189	1
PELI2	0.540561	-0.262707	0.193	0.213	1
ATP2B1	0.544133	0.277552	0.391	0.377	1
CCL2	0.5472	0.454706	0.465	0.451	1
FAM135A	0.552302	-0.353582	0.1	0.115	1
IFT20	0.55586	-0.332163	0.1	0.115	1
KIF1C	0.557216	-0.366763	0.108	0.123	1
GHITM	0.557973	-0.306054	0.229	0.238	1
MPHOSPH8	0.560078	-0.284447	0.252	0.262	1
ATL3	0.560165	0.260847	0.141	0.123	1
COL6A2	0.562098	-0.405822	0.398	0.418	1
PLAAT4	0.567479	-0.283046	0.123	0.139	1
ANKIB1	0.568508	0.265615	0.165	0.148	1
HSPA2	0.577412	-0.431446	0.144	0.156	1
ST6GALNAC3	0.586539	-0.315528	0.663	0.664	1
ID3	0.590554	-0.431394	0.383	0.369	1
CTDSP2	0.593301	-0.323419	0.18	0.197	1
SLC25A25	0.597461	-0.529672	0.144	0.156	1
RNF13	0.597557	-0.456337	0.257	0.262	1
SNRNP27	0.608026	0.343925	0.144	0.131	1
NSMCE2	0.615183	-0.251945	0.213	0.23	1
PRKG1	0.619536	0.307233	0.342	0.32	1
PIK3CA	0.619826	-0.45594	0.136	0.148	1
HIF3A	0.624019	-0.299522	0.239	0.246	1
BTG2	0.632076	-0.433408	0.308	0.32	1
SLPI	0.64276	-0.256739	0.134	0.148	1
CCZ1	0.648448	-0.277008	0.121	0.131	1
AGAP1	0.652858	-0.308617	0.296	0.287	1
ARL15	0.659484	-0.317213	0.671	0.623	1
CLDND1	0.667141	0.278762	0.242	0.23	1
WDR45B	0.686399	-0.261518	0.213	0.221	1
SPTLC1	0.688379	-0.362573	0.134	0.139	1
ERBIN	0.696918	-0.268657	0.332	0.344	1
GIMAP6	0.704976	-0.272566	0.157	0.164	1
CLPP	0.711546	-0.314974	0.121	0.131	1
PTPRG	0.71271	-0.250925	0.19	0.197	1
ANKRD37	0.733315	-0.278822	0.134	0.139	1
DDIT3	0.762891	-0.315866	0.203	0.18	1
TXNL1	0.765943	-0.262208	0.177	0.18	1
FNBP1L	0.795097	-0.335406	0.17	0.148	1
DIAPH2	0.795714	-0.260332	0.362	0.369	1
IRF2BP2	0.798078	-0.31839	0.252	0.246	1
ZCCHC17	0.79809	0.250588	0.118	0.115	1
HDLBP	0.799214	-0.257129	0.152	0.156	1
LAMA4	0.806695	0.276318	0.481	0.484	1
CSNK1D	0.814968	-0.270502	0.111	0.115	1
GBF1	0.822013	-0.262305	0.162	0.148	1
RNF11	0.828826	-0.27505	0.265	0.254	1
HECTD4	0.842033	-0.382722	0.136	0.139	1
ZDHHC17	0.84856	-0.278329	0.26	0.246	1
NFATC2IP	0.855033	-0.286225	0.129	0.131	1
HLA-DRA	0.871924	-0.258881	0.326	0.311	1
GPS2	0.875599	0.277364	0.201	0.197	1
NRP2	0.890924	-0.259759	0.481	0.434	1
BICRAL	0.898761	-0.253711	0.129	0.131	1
DNMBP	0.900652	-0.271412	0.201	0.197	1
CNOT4	0.921471	-0.322633	0.244	0.238	1
PLCG2	0.936764	-0.282277	0.198	0.197	1
POU2F1	0.951187	-0.421384	0.208	0.197	1
SMARCC1	0.952596	-0.306831	0.206	0.197	1
ABHD3	0.955468	-0.353368	0.129	0.123	1
VSIR	0.956822	0.346198	0.185	0.197	1
MARK3	0.972837	-0.26165	0.237	0.23	1
MED30	0.985125	0.255134	0.111	0.115	1
APOE	0.991712	-0.599991	0.126	0.123	1

## Sheet: MacrophagesDC
Table S2. Aging-associated DEGs for each cell type identified by Seurat.
gene	p_val	avg_log2FC	pct.1	pct.2	p_val_adj
HLA-DQA1	1.24514e-165	-1.17198	0.696	0.958	3.29425e-161
UQCRB	1.95871e-159	-1.1539	0.283	0.8	5.18216e-155
HLA-DRB1	1.6651e-154	-1.11018	0.856	0.989	4.40534e-150
HLA-DRB5	1.01048e-121	1.74576	0.727	0.302	2.67342e-117
ITGB2	2.23575e-119	-0.8148	0.144	0.566	5.91512e-115
MT-ND1	8.77131e-101	-0.877446	0.644	0.965	2.32063e-96
MT-CO2	1.10361e-97	-0.715917	0.879	0.986	2.91982e-93
MT-CO1	4.75128e-96	-0.699718	0.906	0.995	1.25705e-91
RBIS	2.41121e-93	-0.564877	0.046	0.304	6.37934e-89
RPL30	4.61419e-93	-0.6832	0.814	0.96	1.22077e-88
HLA-DPB1	1.90888e-90	-0.785288	0.805	0.982	5.05032e-86
CD1C	2.0647e-85	-1.05047	0.24	0.611	5.46258e-81
ALOX15	4.04317e-84	-0.677006	0.04	0.267	1.0697e-79
MT-CYB	3.90883e-78	-0.719933	0.727	0.961	1.03416e-73
EEF1A1	2.09688e-75	-0.526323	0.942	0.988	5.54772e-71
CD74	1.82305e-73	-0.563666	0.957	0.994	4.82324e-69
HLA-DMB	3.2114e-73	-0.691877	0.279	0.67	8.49639e-69
FCER1A	1.15265e-72	-1.04283	0.442	0.786	3.04957e-68
MT-CO3	4.26578e-72	-0.559391	0.945	0.989	1.1286e-67
PLP2	2.70318e-70	-0.513004	0.115	0.405	7.15179e-66
CLEC10A	2.84905e-70	-0.828845	0.359	0.718	7.53772e-66
RPS3A	5.86545e-70	-0.561177	0.872	0.966	1.55182e-65
RPS24	2.1909e-69	-0.559924	0.871	0.967	5.79645e-65
RPL37	3.24513e-69	-0.565455	0.83	0.947	8.58563e-65
SNHG8	4.02076e-69	-0.58787	0.178	0.514	1.06377e-64
MTRNR2L10	7.69883e-68	-0.480639	0.066	0.301	2.03688e-63
CORO1A	2.00854e-67	-0.540556	0.109	0.385	5.31401e-63
HBB	2.19284e-65	-1.41686	0.029	0.2	5.8016e-61
MTRNR2L8	1.60911e-63	-0.546676	0.329	0.733	4.25722e-59
MT-ND4	1.23012e-61	-0.56582	0.814	0.978	3.25452e-57
MT-ND2	3.89425e-61	-0.645912	0.701	0.971	1.0303e-56
IL16	5.40121e-60	-0.410116	0.073	0.301	1.429e-55
MNDA	1.15886e-58	-0.644572	0.146	0.427	3.06601e-54
PTMA	3.34169e-58	0.510241	0.982	0.972	8.84112e-54
AFF3	1.11891e-57	-0.577571	0.175	0.478	2.9603e-53
TPT1	4.01212e-57	-0.455776	0.866	0.959	1.06149e-52
BTG2	2.98892e-56	-0.503732	0.121	0.379	7.90777e-52
FGD2	5.76844e-56	-0.389912	0.058	0.258	1.52616e-51
MT-ND4L	1.05196e-55	-0.338629	0.168	0.474	2.78316e-51
RPL9	2.34319e-55	-0.522261	0.794	0.945	6.19938e-51
DISC1	5.09857e-55	-0.48874	0.088	0.315	1.34893e-50
CSTA	9.31986e-55	-0.397114	0.054	0.244	2.46575e-50
CD48	1.13606e-54	-0.432283	0.066	0.27	3.00568e-50
HSPD1	1.46179e-54	-0.746931	0.31	0.645	3.86747e-50
ARHGDIB	1.95201e-54	-0.535342	0.286	0.631	5.16442e-50
MT-ND5	2.13026e-54	-0.556155	0.391	0.769	5.63602e-50
NACA	2.20474e-54	-0.580588	0.588	0.884	5.83307e-50
EIF4A3	2.92422e-54	-0.556813	0.176	0.471	7.73662e-50
LY86	1.75268e-53	-0.365771	0.081	0.302	4.63706e-49
NCF2	1.77858e-53	-0.36584	0.124	0.384	4.70558e-49
CLEC7A	2.46978e-53	-0.454267	0.241	0.58	6.53431e-49
RPL7	2.52352e-52	-0.488355	0.841	0.951	6.67649e-48
CPVL	2.75849e-52	-0.754204	0.3	0.618	7.29815e-48
RPL31	4.70524e-52	-0.463358	0.841	0.965	1.24487e-47
EEF1B2	7.35574e-52	-0.568751	0.44	0.785	1.94611e-47
NDUFA12	7.38194e-52	-0.362246	0.12	0.374	1.95304e-47
EIF3F	8.9791e-52	-0.467797	0.232	0.555	2.3756e-47
COTL1	2.20918e-51	-0.668357	0.458	0.767	5.84482e-47
ADCY7	3.16331e-51	-0.3557	0.081	0.294	8.36917e-47
CD37	8.4285e-51	-0.434353	0.238	0.562	2.22993e-46
CTSH	9.47771e-51	-0.463106	0.184	0.475	2.50752e-46
RGS10	1.46261e-50	-0.387159	0.26	0.598	3.86962e-46
PYCARD	5.91638e-50	-0.348548	0.212	0.528	1.5653e-45
TUBA1A	8.59948e-50	-0.481453	0.15	0.411	2.27517e-45
RPL26	2.48857e-49	-0.426032	0.908	0.975	6.58401e-45
LIMD2	2.87051e-49	-0.325452	0.066	0.26	7.59451e-45
LCP1	3.2978e-49	-0.491947	0.365	0.72	8.72498e-45
EIF3D	7.24844e-49	-0.291089	0.134	0.392	1.91772e-44
MYO1F	9.44452e-49	-0.363058	0.09	0.307	2.49874e-44
RPS13	1.95777e-48	-0.466224	0.833	0.951	5.17968e-44
TENT5A	3.26e-48	-0.609384	0.107	0.327	8.62497e-44
VSIR	4.53823e-48	-0.387523	0.081	0.285	1.20068e-43
RPL6	1.26257e-47	-0.507369	0.746	0.926	3.34038e-43
SNHG32	3.15808e-47	-0.341939	0.179	0.465	8.35533e-43
NDUFB5	3.95387e-47	-0.253175	0.101	0.327	1.04607e-42
JAML	1.45198e-46	-0.556089	0.238	0.536	3.8415e-42
ARF5	2.69986e-46	-0.352034	0.162	0.434	7.14302e-42
CIRBP	4.72003e-46	-0.377114	0.331	0.696	1.24878e-41
EVL	8.83209e-46	-0.322166	0.077	0.273	2.33671e-41
C1orf162	1.20337e-45	-0.387229	0.163	0.427	3.18375e-41
SLAMF8	1.44068e-45	-0.340873	0.046	0.207	3.81161e-41
SMIM26	1.84382e-45	-0.314127	0.115	0.345	4.8782e-41
FXYD5	2.77647e-45	-0.405316	0.319	0.662	7.34572e-41
RTRAF	3.40581e-45	-0.375366	0.156	0.413	9.01074e-41
IQSEC1	3.98834e-45	-0.42266	0.104	0.321	1.05519e-40
RPL23A	9.62942e-45	-0.42124	0.868	0.967	2.54766e-40
LAT2	1.40521e-44	-0.426281	0.159	0.413	3.71776e-40
AL592429.2	2.09096e-44	-0.538705	0.128	0.356	5.53205e-40
HLA-DPA1	3.53285e-44	-0.485702	0.803	0.974	9.34687e-40
ITM2C	3.7626e-44	-0.320192	0.077	0.268	9.95472e-40
RPL11	8.20476e-44	-0.385696	0.905	0.987	2.17073e-39
HLA-DQB2	1.05906e-43	-0.384341	0.154	0.406	2.80196e-39
POLD4	1.07074e-43	-0.284665	0.068	0.251	2.83284e-39
MT-ATP6	1.48547e-43	-0.467708	0.801	0.974	3.93012e-39
JUNB	1.92282e-43	-0.685947	0.692	0.929	5.0872e-39
CCL4L2	2.05935e-43	-0.898078	0.076	0.258	5.44842e-39
CAT	2.79629e-43	-0.293135	0.088	0.287	7.39816e-39
SNRPE	3.01671e-43	-0.317115	0.13	0.363	7.98131e-39
2024-03-01	3.2113e-43	-0.348848	0.076	0.265	8.49613e-39
FAM118A	4.51302e-43	-0.333213	0.02	0.137	1.19401e-38
ERP29	4.97437e-43	-0.26212	0.137	0.381	1.31607e-38
RPS23	5.28536e-43	-0.414387	0.889	0.96	1.39835e-38
NOP53	5.77818e-43	-0.388309	0.354	0.704	1.52873e-38
LRRK1	5.82661e-43	-0.502372	0.05	0.207	1.54155e-38
CKLF	7.22607e-43	-0.408439	0.189	0.454	1.9118e-38
CAMK1D	7.92111e-43	-0.467458	0.31	0.629	2.09569e-38
AKR1A1	1.12871e-42	-0.343088	0.154	0.405	2.98624e-38
RPS7	3.19098e-42	-0.471372	0.748	0.92	8.44238e-38
GMFG	3.3628e-42	-0.282713	0.254	0.57	8.89696e-38
IL10RA	5.07462e-42	-0.339964	0.161	0.413	1.34259e-37
EIF3L	7.00304e-42	-0.347375	0.236	0.533	1.8528e-37
ADAM8	7.63562e-42	-0.377472	0.108	0.321	2.02016e-37
ATP5F1A	2.32074e-41	-0.260931	0.136	0.37	6.13999e-37
GNG7	3.34479e-41	-0.341738	0.072	0.251	8.84931e-37
CXCL8	5.08806e-41	1.05196	0.815	0.715	1.34615e-36
RPL36A	1.30802e-40	-0.407457	0.854	0.956	3.46064e-36
RPL28	1.34929e-40	-0.424002	0.887	0.951	3.56982e-36
RPL29	1.36464e-40	-0.428003	0.792	0.938	3.61042e-36
ATP5F1C	1.40239e-40	-0.265006	0.145	0.388	3.71031e-36
TNFRSF10B	2.15954e-40	-0.400713	0.147	0.383	5.71349e-36
HBA2	3.93822e-40	-1.34379	0.013	0.112	1.04193e-35
RPL27	4.12146e-40	-0.406153	0.8	0.947	1.09042e-35
RSRP1	4.78375e-40	-0.29655	0.21	0.487	1.26564e-35
RPL5	7.4793e-40	-0.470761	0.69	0.91	1.9788e-35
EIF3H	8.01344e-40	-0.388522	0.281	0.583	2.12012e-35
IER2	9.83289e-40	-0.483506	0.239	0.515	2.60149e-35
PPT1	9.91275e-40	-0.337395	0.249	0.548	2.62262e-35
RPL21	1.01643e-39	-0.355789	0.961	0.987	2.68918e-35
DOCK2	1.6536e-39	-0.284456	0.102	0.302	4.37493e-35
NPM1	1.76884e-39	-0.388287	0.41	0.742	4.67981e-35
LGALS3	1.99727e-39	-0.484832	0.414	0.745	5.28417e-35
RPS6	2.15017e-39	-0.378266	0.885	0.979	5.6887e-35
APBB1IP	2.79568e-39	-0.326042	0.037	0.171	7.39654e-35
RPL4	3.42299e-39	-0.480778	0.653	0.893	9.0562e-35
CD52	3.77739e-39	-0.736445	0.265	0.521	9.99385e-35
MRPL18	4.0165e-39	-0.267697	0.12	0.337	1.06265e-34
HLA-DOA	4.04295e-39	-0.293157	0.049	0.198	1.06964e-34
COX7B	4.4118e-39	-0.329553	0.301	0.618	1.16723e-34
QPCT	4.75167e-39	-0.330987	0.119	0.331	1.25715e-34
IER5	5.17953e-39	-0.352401	0.224	0.5	1.37035e-34
HCK	5.55583e-39	-0.316732	0.15	0.383	1.46991e-34
ATP5MC3	1.31259e-38	-0.258682	0.22	0.502	3.47271e-34
CFP	1.38369e-38	-0.31617	0.125	0.341	3.66083e-34
SEC11A	2.35851e-38	-0.283957	0.269	0.585	6.2399e-34
AC090559.1	2.38184e-38	-0.260187	0.044	0.186	6.30164e-34
LDLRAD4	3.34377e-38	-0.436668	0.381	0.727	8.84662e-34
FMNL1	6.36301e-38	-0.276315	0.173	0.423	1.68346e-33
CIITA	6.49491e-38	-0.346772	0.289	0.597	1.71836e-33
ATP5PO	6.6656e-38	-0.261134	0.238	0.529	1.76352e-33
CNBP	7.06089e-38	-0.345583	0.306	0.623	1.8681e-33
NDRG2	7.64967e-38	-0.25275	0.106	0.306	2.02387e-33
SNHG6	1.1483e-37	-0.258906	0.299	0.619	3.03804e-33
RCOR1	1.62787e-37	-0.452101	0.244	0.519	4.30686e-33
MT-ND3	3.54386e-37	-0.429018	0.788	0.963	9.37598e-33
PER1	5.61481e-37	-0.286407	0.103	0.297	1.48551e-32
SNHG5	6.86311e-37	-0.445236	0.585	0.867	1.81577e-32
AOAH	7.58237e-37	-0.363236	0.054	0.2	2.00607e-32
NFKBID	1.06181e-36	-0.516067	0.323	0.614	2.80923e-32
NR4A1	1.33917e-36	-0.378358	0.337	0.651	3.54303e-32
HLA-DRA	1.43314e-36	-0.371941	0.939	0.992	3.79167e-32
LSP1	1.97065e-36	-0.433655	0.335	0.626	5.21375e-32
NFKB2	2.28572e-36	-0.298231	0.119	0.323	6.04733e-32
FTL	2.87395e-36	0.959103	0.99	0.988	7.60361e-32
HEXA	2.96428e-36	-0.258809	0.086	0.263	7.84259e-32
DECR1	3.73811e-36	-0.267963	0.076	0.244	9.88991e-32
ARPC1B	4.48417e-36	-0.301736	0.29	0.589	1.18638e-31
TRERF1	4.65915e-36	-0.31581	0.092	0.273	1.23267e-31
ARPC3	5.84688e-36	-0.424516	0.429	0.755	1.54691e-31
NEAT1	7.0309e-36	0.597758	0.896	0.931	1.86017e-31
FCGR2B	7.29459e-36	-0.337714	0.196	0.445	1.92993e-31
RPL14	1.05984e-35	-0.383434	0.755	0.941	2.80403e-31
EEF2	1.21678e-35	-0.34632	0.441	0.766	3.21925e-31
ANKRD44	1.56205e-35	-0.285317	0.148	0.372	4.13272e-31
PTGER3	1.88666e-35	-0.286394	0.089	0.267	4.99155e-31
ARL17B	2.01665e-35	-0.270635	0.024	0.131	5.33545e-31
LSM3	4.6961e-35	-0.255515	0.091	0.269	1.24245e-30
DNAJA1	4.86153e-35	-0.455357	0.32	0.611	1.28622e-30
ITGAX	7.81678e-35	-0.302145	0.171	0.405	2.06808e-30
CCDC26	8.07572e-35	-0.380663	0.045	0.178	2.13659e-30
MYH9	1.09354e-34	-0.282475	0.18	0.418	2.89318e-30
P2RY14	1.44295e-34	-0.391789	0.1	0.283	3.81761e-30
PLXDC2	1.77236e-34	-0.317488	0.238	0.505	4.68914e-30
TBRG1	2.58144e-34	-0.279752	0.184	0.427	6.82971e-30
ABHD3	4.30551e-34	-0.562911	0.148	0.351	1.13911e-29
UVRAG	4.67572e-34	-0.348564	0.242	0.511	1.23706e-29
SNX29	4.83877e-34	-0.325745	0.212	0.466	1.28019e-29
RPL27A	4.88326e-34	-0.339169	0.9	0.958	1.29196e-29
EVI2A	5.08507e-34	-0.25647	0.119	0.317	1.34536e-29
RNASE6	6.08023e-34	-0.317637	0.159	0.382	1.60865e-29
INPP5D	6.28338e-34	-0.269144	0.051	0.19	1.66239e-29
SYK	6.81437e-34	-0.309073	0.141	0.35	1.80288e-29
GSTK1	8.20227e-34	-0.279732	0.137	0.348	2.17007e-29
TOR3A	1.26433e-33	-0.253209	0.105	0.292	3.34504e-29
EIF3K	1.91091e-33	-0.273981	0.343	0.648	5.0557e-29
RPS4Y1	2.48236e-33	-0.319209	0.407	0.74	6.56758e-29
UBC	3.68903e-33	-0.310531	0.633	0.922	9.76007e-29
RPL22	3.71229e-33	-0.38275	0.723	0.922	9.82161e-29
CLEC2B	4.26125e-33	-0.283255	0.15	0.364	1.1274e-28
ADAM28	5.88193e-33	-0.282016	0.076	0.235	1.55618e-28
PON2	1.042e-32	-0.307412	0.095	0.269	2.75682e-28
CD1E	1.17184e-32	-0.503469	0.256	0.499	3.10033e-28
MOB4	1.44914e-32	-0.439075	0.146	0.347	3.834e-28
TRG-AS1	1.47242e-32	-0.27137	0.032	0.144	3.89558e-28
ZFP36	1.48821e-32	-0.506324	0.711	0.929	3.93735e-28
RPS15A	1.58161e-32	-0.33033	0.889	0.958	4.18445e-28
HLA-DMA	1.70072e-32	-0.408219	0.601	0.883	4.49961e-28
DUSP2	1.75936e-32	-0.61522	0.394	0.652	4.65473e-28
SERPINH1	1.93109e-32	-0.452586	0.056	0.192	5.1091e-28
FCGR2A	3.68336e-32	-0.36857	0.317	0.6	9.74506e-28
HNRNPA1	1.02979e-31	-0.348505	0.469	0.786	2.7245e-27
LIMS1	2.09884e-31	-0.396913	0.283	0.547	5.55291e-27
EPB41L2	3.70555e-31	-0.310433	0.195	0.429	9.80378e-27
DOK2	8.94972e-31	-0.318904	0.213	0.453	2.36783e-26
SLC25A6	1.15672e-30	-0.424826	0.525	0.808	3.06034e-26
RPS12	1.31938e-30	-0.296677	0.899	0.971	3.49068e-26
MAML3	1.33959e-30	-0.28161	0.17	0.389	3.54416e-26
HSPA8	2.11931e-30	-0.454023	0.457	0.754	5.60705e-26
IFNGR1	2.33585e-30	-0.272513	0.22	0.466	6.17995e-26
IPCEF1	3.18534e-30	-0.337785	0.051	0.179	8.42745e-26
RPL17	3.31823e-30	-0.32485	0.859	0.957	8.77903e-26
RPL7A	4.06849e-30	-0.385397	0.696	0.903	1.0764e-25
EMP1	5.41524e-30	1.31568	0.565	0.456	1.43271e-25
HSPE1	6.3349e-30	-0.280336	0.364	0.652	1.67602e-25
TTYH2	7.62648e-30	-0.344745	0.176	0.386	2.01774e-25
VIM	1.18626e-29	-0.487343	0.819	0.934	3.1385e-25
RPS26	1.18771e-29	-0.382158	0.689	0.909	3.14234e-25
PARM1	2.36138e-29	-0.253855	0.053	0.18	6.2475e-25
SMAD3	2.84539e-29	-0.28772	0.118	0.295	7.52804e-25
COX10-AS1	3.19245e-29	-0.358128	0.087	0.242	8.44626e-25
WDR61	3.97039e-29	-0.325427	0.066	0.204	1.05045e-24
ALDH2	4.40055e-29	-0.253142	0.122	0.306	1.16425e-24
RTN1	4.50367e-29	-0.320009	0.257	0.507	1.19154e-24
BHLHE40	5.74672e-29	-0.319101	0.295	0.556	1.52041e-24
CCL3L1	6.31247e-29	-0.583142	0.085	0.235	1.67009e-24
TNF	7.06683e-29	-0.345896	0.046	0.164	1.86967e-24
RPS27A	7.18704e-29	-0.30888	0.903	0.973	1.90147e-24
BTF3	1.56902e-28	-0.361042	0.564	0.844	4.15117e-24
HIVEP3	2.45913e-28	-0.338396	0.05	0.171	6.50613e-24
PLA2G4C	2.7368e-28	-0.286639	0.032	0.135	7.24074e-24
CTTNBP2	2.99409e-28	-0.270419	0.026	0.122	7.92146e-24
HERPUD1	3.01882e-28	-0.259694	0.254	0.507	7.98688e-24
OXSR1	3.12068e-28	-0.298355	0.243	0.488	8.25639e-24
NCKAP5	3.71067e-28	-0.416054	0.128	0.303	9.81732e-24
C1orf54	3.88994e-28	-0.29766	0.168	0.372	1.02916e-23
SDCBP	4.43969e-28	1.05821	0.687	0.7	1.17461e-23
HDAC9	4.50077e-28	-0.284273	0.324	0.602	1.19077e-23
BCAS2	7.49923e-28	-0.35674	0.1	0.261	1.98407e-23
LST1	8.77379e-28	-0.354971	0.538	0.808	2.32128e-23
METTL21A	1.23277e-27	-0.33725	0.083	0.228	3.26154e-23
IGKC	1.7757e-27	1.50088	0.162	0.021	4.69796e-23
RPL19	2.19516e-27	-0.306725	0.882	0.961	5.80773e-23
CD1A	2.21634e-27	-0.286528	0.099	0.259	5.86377e-23
TAOK3	3.87825e-27	-0.271186	0.337	0.625	1.02607e-22
SLC8A1	4.49086e-27	-0.263371	0.21	0.432	1.18815e-22
SEPTIN6	4.49159e-27	-0.306702	0.245	0.481	1.18834e-22
TTTY14	5.42745e-27	-0.686158	0.136	0.307	1.43594e-22
RPS25	5.86893e-27	-0.285794	0.873	0.963	1.55274e-22
ATP5MC2	1.61612e-26	-0.312849	0.482	0.782	4.27578e-22
WSB1	2.23012e-26	-0.261499	0.351	0.639	5.90023e-22
ESYT2	3.07809e-26	-0.330447	0.32	0.587	8.14371e-22
RPS20	3.30922e-26	-0.302036	0.846	0.95	8.7552e-22
PTPRJ	4.89511e-26	-0.259828	0.388	0.691	1.2951e-21
AC092353.2	5.12269e-26	-0.415209	0.08	0.217	1.35531e-21
ZC3HAV1	5.46464e-26	-0.492027	0.211	0.425	1.44578e-21
SULF2	6.21582e-26	-0.256061	0.18	0.386	1.64452e-21
NLRP1	7.54247e-26	-0.294836	0.059	0.181	1.99551e-21
FCER1G	9.78396e-26	-0.364008	0.634	0.886	2.58854e-21
HSPA6	9.95278e-26	-0.40878	0.159	0.342	2.63321e-21
RBM3	1.2235e-25	-0.309111	0.411	0.687	3.23701e-21
TPM2	1.46454e-25	-0.260511	0.029	0.122	3.87474e-21
RPL24	2.37476e-25	-0.293186	0.729	0.925	6.28289e-21
UTRN	3.85173e-25	-0.283745	0.155	0.34	1.01905e-20
RPL23	7.65787e-25	-0.312849	0.784	0.926	2.02604e-20
ACTG1	7.83815e-25	-0.37122	0.618	0.843	2.07374e-20
FTH1	9.46271e-25	0.348234	0.997	1	2.50355e-20
CD1B	9.86827e-25	-0.427071	0.094	0.234	2.61085e-20
RACK1	1.45586e-24	-0.352384	0.704	0.903	3.85178e-20
GPR132	2.17352e-24	-0.252738	0.163	0.35	5.75049e-20
CALM2	3.84509e-24	0.691831	0.8	0.837	1.0173e-19
IFI30	4.04889e-24	-0.310813	0.376	0.651	1.07121e-19
DNAJB1	4.33483e-24	-0.400964	0.405	0.656	1.14687e-19
USP36	5.22983e-24	-0.41097	0.17	0.356	1.38366e-19
WDFY4	6.05487e-24	-0.28945	0.075	0.205	1.60194e-19
RPSA	8.17521e-24	-0.378	0.572	0.83	2.16292e-19
CD83	9.25798e-24	-0.492667	0.737	0.919	2.44938e-19
DOCK10	1.49253e-23	-0.250763	0.142	0.315	3.94879e-19
EDEM1	1.91486e-23	-0.280985	0.199	0.399	5.06615e-19
JUN	2.41547e-23	-0.31834	0.324	0.569	6.39062e-19
AC011933.4	8.88991e-23	-0.286303	0.16	0.34	2.352e-18
ATRN	9.3831e-23	-0.273052	0.053	0.16	2.48249e-18
USPL1	1.00938e-22	-0.261329	0.071	0.194	2.67052e-18
NABP1	3.56973e-22	-0.309007	0.31	0.549	9.44442e-18
SPIB	3.77479e-22	-0.346916	0.027	0.108	9.98696e-18
INPP5F	5.81339e-22	-0.273047	0.092	0.227	1.53805e-17
HIP1	6.38866e-22	-0.306883	0.339	0.575	1.69025e-17
YME1L1	7.28076e-22	-0.269004	0.171	0.35	1.92627e-17
RPL10A	1.06031e-21	-0.307457	0.763	0.929	2.80527e-17
UST	1.6889e-21	-0.358254	0.244	0.447	4.46834e-17
DNAJA4	3.35166e-21	-0.293273	0.062	0.172	8.86749e-17
ACTB	5.74557e-21	-0.409612	0.95	0.982	1.5201e-16
LYZ	9.84285e-21	-0.282648	0.657	0.868	2.60412e-16
NME2	1.88468e-20	-0.256816	0.491	0.756	4.98631e-16
SLC9A7	1.13997e-19	-0.259254	0.164	0.333	3.01602e-15
PPP1R15A	1.16161e-19	-0.457694	0.466	0.701	3.07327e-15
XYLT1	1.4726e-19	-0.388157	0.385	0.618	3.89606e-15
AC020916.1	1.67197e-19	-0.267927	0.287	0.512	4.42352e-15
DNASE1L3	1.38417e-18	-0.357733	0.067	0.17	3.66211e-14
LY9	1.6354e-18	-0.259178	0.075	0.184	4.32678e-14
GLA	1.76599e-18	-0.277725	0.253	0.447	4.67228e-14
CRIP1	2.04306e-18	0.495606	0.901	0.924	5.40533e-14
RAPGEF1	3.24294e-18	-0.29895	0.439	0.678	8.57983e-14
RNASE1	6.96761e-18	1.22528	0.33	0.19	1.84342e-13
TAGLN	7.12212e-18	-0.279735	0.028	0.1	1.8843e-13
P2RX7	8.27458e-18	-0.269296	0.173	0.331	2.1892e-13
ADCY3	1.21134e-17	-0.254892	0.032	0.107	3.20485e-13
FABP5	1.31738e-17	0.251249	0.295	0.526	3.48539e-13
CD55	1.53612e-17	-0.256066	0.355	0.584	4.06412e-13
HLA-C	6.78984e-17	-0.280723	0.543	0.833	1.79639e-12
SAT1	8.03955e-17	0.342852	0.917	0.926	2.12702e-12
SOD2	8.19499e-17	0.840686	0.657	0.699	2.16815e-12
TUBA1B	1.91839e-16	-0.271733	0.509	0.774	5.07549e-12
YWHAZ	1.2443e-15	0.772692	0.596	0.638	3.29204e-11
IRF8	1.60996e-15	-0.293593	0.251	0.423	4.25947e-11
CKS2	1.94599e-15	-0.265893	0.266	0.452	5.1485e-11
BIRC3	3.00392e-15	-0.393919	0.519	0.714	7.94747e-11
CTSZ	5.74671e-15	0.767581	0.706	0.765	1.52041e-10
PLEKHA5	2.11494e-14	-0.468535	0.258	0.418	5.5955e-10
CXCL2	4.43647e-14	0.874713	0.6	0.533	1.17376e-09
RPLP0	7.32366e-14	-0.253292	0.664	0.869	1.93762e-09
AC114760.2	4.24626e-13	0.64604	0.163	0.07	1.12343e-08
EMP3	1.5006e-12	0.471375	0.796	0.854	3.97014e-08
BTG1	5.73494e-12	0.57878	0.701	0.763	1.51729e-07
IL1B	6.14403e-12	-0.432034	0.399	0.54	1.62553e-07
IL1R2	6.79503e-12	-0.253608	0.553	0.785	1.79776e-07
CTSL	8.53505e-12	1.31493	0.222	0.126	2.25812e-07
RNF213	2.9615e-11	-0.25192	0.12	0.225	7.83525e-07
PCBP1	2.97053e-11	0.725367	0.614	0.701	7.85912e-07
HSPA1B	3.99629e-11	0.707113	0.408	0.618	1.0573e-06
DCN	4.81554e-11	0.365664	0.269	0.451	1.27405e-06
ATP13A3	4.97881e-11	0.575388	0.623	0.648	1.31724e-06
CMTM6	7.28785e-11	0.601361	0.644	0.734	1.92815e-06
LGALS1	2.12792e-10	0.282048	0.884	0.917	5.62983e-06
UCP2	3.90717e-10	0.250979	0.164	0.292	1.03372e-05
TXN	5.11484e-10	0.693543	0.6	0.658	1.35323e-05
CXCL1	6.57253e-10	1.46023	0.236	0.151	1.7389e-05
ARF6	2.43612e-09	0.660936	0.582	0.657	6.44525e-05
MAP1LC3B	2.93208e-09	0.274067	0.26	0.438	7.7574e-05
CST3	3.65882e-09	-0.259439	0.967	0.994	9.68014e-05
CXCL3	4.63095e-09	0.765824	0.515	0.46	0.000122521
MALAT1	7.24296e-09	-0.267528	0.997	1	0.000191627
S100A11	7.68354e-09	0.415953	0.781	0.854	0.000203283
ARL6IP1	8.309e-09	0.851991	0.486	0.512	0.000219831
PPP1CB	9.46267e-09	0.67516	0.613	0.703	0.000250354
LINC00513	9.83971e-09	0.623169	0.499	0.505	0.000260329
UQCR10	1.01161e-08	0.272348	0.244	0.411	0.000267641
INSIG1	1.25682e-08	0.384407	0.763	0.779	0.000332516
MAT2A	1.35237e-08	0.318344	0.155	0.266	0.000357796
NFKB1	1.61744e-08	0.327314	0.755	0.811	0.000427926
CANX	2.85082e-08	0.259264	0.277	0.459	0.00075424
ETS2	2.85689e-08	0.950315	0.436	0.431	0.000755848
ARRDC3	3.66556e-08	0.862269	0.429	0.412	0.000969798
PABPN1	4.66878e-08	0.251403	0.15	0.255	0.00123522
PELI1	6.35917e-08	0.900101	0.398	0.372	0.00168245
POLR2L	6.82084e-08	0.760815	0.542	0.618	0.00180459
NAMPT	7.35773e-08	0.363544	0.773	0.859	0.00194663
DMKN	7.44935e-08	0.48966	0.126	0.064	0.00197088
S100A14	9.03386e-08	0.458663	0.103	0.046	0.00239009
PID1	1.61072e-07	0.525252	0.6	0.636	0.00426147
NDUFB1	2.31555e-07	0.276488	0.283	0.457	0.00612624
HSP90B1	3.03629e-07	0.291648	0.338	0.535	0.00803312
TTYH3	4.343e-07	0.314123	0.104	0.183	0.0114903
EIF4E	4.76746e-07	0.879127	0.414	0.415	0.0126133
DOCK4	6.28701e-07	0.67735	0.422	0.389	0.0166336
PDE4B	7.56186e-07	0.598727	0.442	0.42	0.0200064
WTAP	7.6191e-07	0.904699	0.473	0.507	0.0201579
ZNF706	8.1203e-07	0.257905	0.203	0.327	0.0214839
CLTC	1.66585e-06	0.257679	0.186	0.296	0.0440734
LINC01619	1.68176e-06	0.881871	0.333	0.302	0.0444944
AKIRIN2	2.96639e-06	0.318705	0.24	0.378	0.0784817
RNF145	3.47723e-06	0.625114	0.474	0.511	0.091997
MTRNR2L1	3.53138e-06	1.1169	0.128	0.078	0.0934296
IL7R	4.40928e-06	0.588642	0.183	0.129	0.116656
H2AFZ	4.47737e-06	0.49216	0.63	0.708	0.118458
MOB1A	5.61372e-06	0.276102	0.265	0.416	0.148522
PPP2CA	6.03042e-06	0.251836	0.257	0.399	0.159547
S100B	6.83626e-06	-0.261226	0.092	0.15	0.180867
LAPTM4A	8.54216e-06	0.6268	0.521	0.611	0.226
KAZN	8.87337e-06	0.533426	0.107	0.059	0.234763
CREM	9.46385e-06	0.492249	0.576	0.616	0.250385
TMED2	9.48571e-06	0.738045	0.389	0.418	0.250963
SERF2	1.04999e-05	0.296536	0.829	0.917	0.277795
EMB	1.14771e-05	0.404301	0.17	0.27	0.30365
C15orf48	1.19311e-05	0.828653	0.476	0.472	0.315662
GLS	1.21059e-05	0.695752	0.427	0.444	0.320285
GADD45GIP1	1.21508e-05	0.281376	0.226	0.35	0.321474
BLVRB	1.25973e-05	0.517531	0.243	0.376	0.333287
KRT1	1.32638e-05	0.419147	0.126	0.076	0.35092
BCAT1	1.34472e-05	0.461279	0.544	0.571	0.355773
JUND	1.53262e-05	0.898057	0.549	0.643	0.405486
AC026202.2	1.65298e-05	0.529754	0.482	0.502	0.437329
WDR26	1.7444e-05	0.305111	0.225	0.345	0.461516
MIR155HG	2.21043e-05	0.58822	0.308	0.262	0.584813
HECA	2.24481e-05	0.255492	0.215	0.326	0.593909
PRDX1	3.02469e-05	0.646122	0.53	0.616	0.800244
MARCKS	3.393e-05	0.622363	0.508	0.552	0.897687
CD9	3.39603e-05	0.627806	0.463	0.499	0.898486
DHRS9	3.80793e-05	0.361113	0.097	0.16	1
C1orf56	3.85032e-05	0.260147	0.222	0.333	1
GYPC	3.86755e-05	0.360034	0.138	0.215	1
NUCKS1	3.96374e-05	0.2826	0.269	0.413	1
VAPA	4.44348e-05	0.690944	0.46	0.526	1
PCBP2	4.93644e-05	0.260925	0.418	0.639	1
SFPQ	5.76597e-05	0.486389	0.256	0.391	1
ROMO1	6.14699e-05	0.275571	0.204	0.308	1
ABCA1	6.19316e-05	0.8271	0.348	0.331	1
RAP2B	6.33726e-05	0.347428	0.205	0.309	1
IVNS1ABP	7.48245e-05	0.267024	0.279	0.416	1
DYNC1I2	7.92038e-05	0.253777	0.128	0.201	1
EIF3A	9.43405e-05	0.294253	0.241	0.365	1
DOT1L	9.5478e-05	0.278765	0.107	0.169	1
SLC38A2	9.68647e-05	0.29495	0.314	0.463	1
ATF4	9.9351e-05	0.500581	0.333	0.505	1
NOP10	0.000109162	0.314769	0.306	0.458	1
NORAD	0.000119389	0.287991	0.106	0.166	1
UBE2N	0.000129163	0.277138	0.238	0.357	1
CD274	0.000136273	0.450839	0.115	0.074	1
C1QB	0.000137542	0.838217	0.187	0.143	1
SERPINB9	0.000146816	0.430729	0.61	0.629	1
ARHGAP5	0.000148107	0.270253	0.11	0.172	1
PSMA4	0.000155172	0.259157	0.193	0.293	1
AP3S1	0.00015851	0.276902	0.209	0.315	1
TRA2B	0.000192269	0.263811	0.395	0.57	1
IST1	0.00019652	0.28147	0.192	0.288	1
SFN	0.000208668	0.557126	0.235	0.196	1
NOTCH2	0.000208908	0.255085	0.241	0.354	1
UQCR11	0.000228912	0.309148	0.4	0.602	1
OTUD1	0.000258369	0.850282	0.281	0.263	1
MORF4L1	0.000303172	0.545363	0.551	0.664	1
SPCS2	0.00033086	0.254341	0.284	0.419	1
DEK	0.000342808	0.290753	0.33	0.496	1
RBM25	0.000367583	0.344974	0.253	0.379	1
C1QA	0.000423859	0.61061	0.38	0.35	1
EREG	0.000474323	0.534369	0.137	0.095	1
SAR1A	0.000489371	0.623093	0.248	0.225	1
SELENOP	0.000496944	0.440825	0.42	0.379	1
KRT17	0.000497164	0.495088	0.119	0.082	1
PERP	0.000577887	0.396432	0.138	0.1	1
CLN8	0.000596099	0.34919	0.195	0.283	1
MB21D2	0.000596475	0.56755	0.382	0.399	1
ZC3H12C	0.000597178	0.278789	0.149	0.22	1
TSPYL1	0.00062595	0.26327	0.136	0.2	1
SLC7A11	0.000637729	0.466398	0.194	0.151	1
PAFAH1B2	0.000688865	0.286372	0.22	0.323	1
PPP3R1	0.000693366	0.30018	0.363	0.511	1
PRKAR1A	0.000757284	0.269835	0.208	0.303	1
MFSD1	0.000863875	0.314041	0.177	0.258	1
ARL4C	0.000893938	0.735039	0.466	0.526	1
TRPS1	0.000903271	0.566145	0.479	0.537	1
CCL22	0.000965124	0.730481	0.129	0.093	1
CAST	0.00097118	0.257498	0.347	0.512	1
RHEB	0.00101134	0.290718	0.355	0.519	1
TNFAIP8	0.00118226	0.564723	0.449	0.492	1
GPNMB	0.00118354	0.657356	0.12	0.085	1
ARL8A	0.00119379	0.288376	0.097	0.146	1
DPYSL2	0.00119728	0.281736	0.299	0.427	1
COLEC12	0.00120049	0.726359	0.151	0.116	1
TIMP2	0.00131749	0.325229	0.152	0.219	1
RYBP	0.00135814	0.28214	0.158	0.23	1
MAPK6	0.00140086	0.314934	0.198	0.283	1
ACP5	0.00177444	0.316417	0.114	0.166	1
PSAP	0.00179329	0.256164	0.595	0.821	1
KRT10	0.00181944	0.265309	0.213	0.301	1
SLC4A7	0.00187113	0.282167	0.15	0.215	1
SAMSN1	0.00190763	0.423789	0.434	0.43	1
KRT14	0.00195125	0.669728	0.453	0.534	1
KCTD12	0.0019692	0.358498	0.114	0.166	1
ATP1B3	0.0019702	0.473518	0.598	0.708	1
LGMN	0.00200539	1.03522	0.292	0.28	1
ZBTB7A	0.00214156	0.3713	0.146	0.211	1
UQCRQ	0.00217553	0.290612	0.383	0.556	1
BASP1	0.00227308	0.681482	0.417	0.458	1
ARID5B	0.00227477	0.541935	0.294	0.283	1
SELENOT	0.00228253	0.32467	0.259	0.376	1
DDX3Y	0.00240503	0.301304	0.171	0.241	1
SAMD4A	0.00242382	0.316209	0.11	0.076	1
MRPL14	0.00248137	0.317309	0.175	0.249	1
HDAC2	0.00266062	0.298754	0.133	0.192	1
BTF3L4	0.00274242	0.291853	0.136	0.197	1
PRNP	0.0028155	0.450683	0.244	0.344	1
ADAM9	0.00283628	0.259067	0.177	0.248	1
MRPS24	0.00284697	0.293714	0.195	0.28	1
RSRC2	0.00287658	0.33973	0.243	0.349	1
LAMP2	0.00295882	0.39451	0.136	0.196	1
UBE2D1	0.00299701	0.33334	0.138	0.198	1
CDV3	0.00309035	0.297779	0.157	0.224	1
STX17-AS1	0.00316151	0.258531	0.107	0.077	1
CHIC2	0.00330532	0.313901	0.174	0.251	1
CD164	0.00340868	0.385865	0.254	0.369	1
NCL	0.0037485	0.306596	0.261	0.368	1
UBE2A	0.00387698	0.317269	0.198	0.285	1
PAM	0.00397971	0.447706	0.134	0.103	1
YTHDC1	0.00403863	0.315004	0.154	0.218	1
STAG2	0.00420818	0.272279	0.182	0.256	1
HIF1A	0.00435559	0.45625	0.275	0.385	1
ZFAND5	0.00436844	0.373622	0.31	0.441	1
RAB11A	0.00437069	0.405527	0.619	0.77	1
KYNU	0.00437786	0.399681	0.557	0.625	1
ELL2	0.00450745	0.585922	0.221	0.196	1
SNX9	0.00454844	0.546305	0.372	0.398	1
CPNE8	0.00456209	0.264902	0.132	0.187	1
CEBPB	0.00471381	0.957467	0.406	0.451	1
GLUL	0.00476928	0.608272	0.406	0.43	1
CD163	0.0048676	0.324632	0.093	0.135	1
MAMDC2	0.00493489	0.657333	0.104	0.076	1
HNRNPAB	0.0052197	0.326867	0.145	0.205	1
POMP	0.00547802	0.586774	0.507	0.625	1
S100A2	0.00602094	0.664609	0.29	0.288	1
ZFP36L1	0.00602363	0.535603	0.625	0.738	1
TLE4	0.00642329	0.26378	0.214	0.29	1
PJA2	0.00646566	0.296501	0.137	0.193	1
VEGFA	0.00660047	0.292272	0.243	0.331	1
ANO6	0.00664504	0.267683	0.16	0.224	1
C16orf72	0.00673102	0.315343	0.091	0.131	1
IFITM3	0.00687361	0.264273	0.333	0.456	1
TRAM1	0.00688808	0.359348	0.293	0.422	1
STOM	0.00721896	0.270183	0.108	0.151	1
SEPTIN11	0.00722042	0.320256	0.201	0.273	1
SRRM1	0.00808743	0.345028	0.326	0.468	1
BIRC2	0.00817472	0.263421	0.128	0.179	1
MMP9	0.00818466	0.62707	0.436	0.434	1
NUP153	0.0082122	0.25176	0.125	0.173	1
AREG	0.0083105	0.546952	0.238	0.208	1
RAB8B	0.0089455	0.469785	0.499	0.578	1
AP2A2	0.00942893	0.364112	0.116	0.162	1
NAV2	0.00954754	0.527457	0.108	0.081	1
TFEC	0.00961553	0.270996	0.073	0.107	1
PLEKHA2	0.00962395	0.41053	0.144	0.201	1
METAP2	0.00963204	0.405159	0.173	0.242	1
YTHDF3	0.0104173	0.268819	0.18	0.244	1
CD63	0.0104206	0.294213	0.733	0.897	1
PSMD11	0.0111822	0.310813	0.109	0.153	1
PTP4A2	0.0114149	0.254477	0.386	0.543	1
CYBB	0.0115742	0.275727	0.076	0.109	1
APP	0.011671	0.255476	0.158	0.217	1
TENT2	0.0117329	0.378225	0.263	0.364	1
AP2B1	0.0119873	0.277827	0.123	0.171	1
PTPN12	0.0119935	0.356019	0.313	0.43	1
LAMTOR3	0.0122265	0.26916	0.118	0.165	1
H1FX	0.0123837	0.315595	0.133	0.184	1
TGIF1	0.0124815	0.271521	0.23	0.309	1
MPP1	0.0126849	0.267678	0.073	0.104	1
SIK3	0.0129418	0.324818	0.607	0.711	1
SBF2	0.0138036	0.250542	0.353	0.486	1
ALOX5AP	0.0138723	0.257649	0.315	0.427	1
PLAC9	0.0141411	0.320218	0.124	0.171	1
SIPA1L1	0.0142595	0.418344	0.575	0.697	1
TCEA1	0.0146539	0.301192	0.159	0.219	1
AUTS2	0.0151358	0.256503	0.166	0.224	1
CMSS1	0.0157321	0.261549	0.156	0.206	1
TIPARP	0.0167884	0.324987	0.181	0.244	1
LINC01578	0.0170601	0.308244	0.31	0.432	1
HMOX1	0.0176882	2.05568	0.249	0.249	1
CDC42SE1	0.0181095	0.413451	0.229	0.311	1
ATP6V1A	0.0183736	0.314967	0.202	0.272	1
VMO1	0.0187099	0.255136	0.179	0.238	1
FMNL2	0.0192084	0.43871	0.499	0.57	1
ITSN1	0.0192758	0.299471	0.086	0.118	1
ZMYM2	0.0200897	0.331417	0.348	0.478	1
PPP3CA	0.0205548	0.282792	0.323	0.438	1
SET	0.0207603	0.363218	0.37	0.53	1
ZFAND6	0.0225051	0.361196	0.296	0.412	1
SEC62	0.0231173	0.382684	0.34	0.478	1
TEX14	0.0231366	0.608342	0.208	0.193	1
G3BP1	0.0242672	0.4789	0.286	0.403	1
PRDM1	0.0258441	0.601758	0.261	0.26	1
MT2A	0.0265366	0.360969	0.357	0.479	1
HIVEP1	0.0273724	0.278778	0.307	0.409	1
CBLB	0.0278126	0.591674	0.161	0.141	1
MED13	0.0290834	0.273638	0.22	0.294	1
ARID1B	0.0307108	0.275198	0.341	0.467	1
SERTAD2	0.0307425	0.354086	0.156	0.207	1
DDX3X	0.031417	0.463041	0.303	0.422	1
ARF4	0.0327449	0.381754	0.287	0.397	1
RAC1	0.0332628	0.328055	0.613	0.769	1
WWP1	0.0332794	0.259054	0.106	0.142	1
RTF1	0.0336817	0.28362	0.166	0.218	1
UGCG	0.0353489	0.294578	0.177	0.233	1
SH3BP5	0.0353977	0.390933	0.32	0.431	1
HDGF	0.0367256	0.289964	0.116	0.155	1
DDX21	0.0371174	0.397393	0.328	0.459	1
RNASET2	0.0371939	0.358798	0.226	0.301	1
RAD21	0.0375238	0.285946	0.158	0.207	1
PRPF4B	0.0376961	0.283303	0.115	0.153	1
SDF2L1	0.0379016	0.326602	0.195	0.258	1
CAV1	0.0383185	0.266401	0.101	0.081	1
WAC	0.0402361	0.272194	0.381	0.518	1
KLF6	0.0408203	0.46054	0.617	0.731	1
MAMLD1	0.0414652	0.391481	0.202	0.189	1
DYNLL1	0.0425673	0.321002	0.463	0.638	1
HLA-DQA2	0.0448967	0.972743	0.272	0.37	1
NUP58	0.0451226	0.263281	0.125	0.165	1
RIN2	0.0470794	0.288176	0.118	0.153	1
AC104365.1	0.0476829	0.430915	0.184	0.174	1
SLC9A9	0.0490802	0.354531	0.132	0.171	1
APOE	0.0499	0.262841	0.121	0.155	1
RAB21	0.0514197	0.324944	0.268	0.359	1
AL627171.2	0.0522005	0.320917	0.082	0.11	1
PLD3	0.0532803	0.371328	0.131	0.171	1
ATP6V0C	0.0572872	0.48424	0.571	0.722	1
FILIP1L	0.0573516	0.333323	0.238	0.311	1
CHMP4B	0.0590451	0.593647	0.393	0.466	1
CGGBP1	0.0592919	0.328757	0.167	0.22	1
TCEAL9	0.0593612	0.592934	0.136	0.121	1
EIF1AX	0.0633724	0.372766	0.283	0.377	1
METRNL	0.0656018	0.421476	0.201	0.262	1
RORA	0.0661737	0.316843	0.106	0.088	1
IL1RN	0.0668772	0.570276	0.25	0.248	1
DNAJB9	0.0674133	0.33569	0.189	0.248	1
NINJ1	0.070954	0.363901	0.512	0.552	1
FAM91A1	0.0727879	0.319245	0.094	0.123	1
HIPK1	0.0728889	0.268234	0.152	0.197	1
COX17	0.0738616	0.384974	0.285	0.382	1
FNBP1	0.0790815	0.301118	0.617	0.759	1
CCL3	0.0796527	0.301513	0.233	0.278	1
G0S2	0.0804769	0.345199	0.468	0.479	1
RBM47	0.0808469	0.565263	0.509	0.61	1
SNHG25	0.0809986	0.296755	0.105	0.136	1
ZNF217	0.0842173	0.267769	0.118	0.151	1
ABL2	0.0846241	0.291049	0.334	0.434	1
MTPN	0.086166	0.372217	0.271	0.367	1
PIK3R5	0.0862791	0.288735	0.361	0.471	1
MAN1A1	0.0870711	0.290402	0.35	0.448	1
ACSL3	0.0871517	0.271821	0.18	0.23	1
FNDC3A	0.0877078	0.35575	0.222	0.286	1
ISG15	0.0906482	0.434027	0.173	0.221	1
GPAT3	0.0909862	0.364552	0.552	0.633	1
SIAH1	0.0910732	0.299036	0.158	0.203	1
RASGEF1B	0.0913828	0.485786	0.359	0.477	1
EIF4G3	0.0920435	0.288457	0.147	0.186	1
MIR181A2HG	0.102639	0.318525	0.125	0.112	1
NRP2	0.10747	0.417827	0.29	0.293	1
ATP6V0E1	0.10765	0.445549	0.5	0.637	1
ISG20	0.110933	0.455684	0.332	0.348	1
TAB2	0.111217	0.33397	0.278	0.364	1
RAPGEF6	0.111822	0.263215	0.233	0.297	1
FER	0.111918	0.256886	0.204	0.256	1
ANKRD10	0.115171	0.270992	0.146	0.184	1
CTSD	0.119023	0.830944	0.163	0.157	1
CHMP1B	0.119118	0.324863	0.354	0.456	1
PFDN2	0.133307	0.465239	0.376	0.523	1
SLC11A2	0.136491	0.253751	0.103	0.129	1
YWHAE	0.137835	0.57989	0.449	0.573	1
FPR3	0.142946	0.330372	0.459	0.587	1
HIST1H4C	0.148425	0.26185	0.1	0.125	1
EPB41L3	0.149972	0.446691	0.353	0.389	1
CREB5	0.152287	0.47147	0.396	0.45	1
ABCF1	0.154681	0.310548	0.109	0.137	1
YWHAG	0.158249	0.628192	0.268	0.294	1
ANPEP	0.158986	0.566653	0.182	0.181	1
CEMIP2	0.171292	0.305865	0.175	0.215	1
DUSP5	0.174361	0.483777	0.27	0.287	1
KRAS	0.175156	0.312174	0.125	0.156	1
OPN3	0.176789	0.288036	0.211	0.262	1
RP2	0.180355	0.360516	0.177	0.22	1
CD81	0.182177	0.531879	0.153	0.15	1
IL1R1	0.182654	0.532382	0.366	0.427	1
HES1	0.183102	0.483876	0.14	0.17	1
ZEB2	0.187061	0.356346	0.588	0.698	1
HNRNPH1	0.191231	0.453411	0.449	0.616	1
DBI	0.192536	0.495865	0.511	0.641	1
RGL1	0.19606	0.546686	0.257	0.321	1
B4GALT5	0.19663	0.271669	0.26	0.324	1
TXNRD1	0.197877	0.651882	0.306	0.338	1
ASPH	0.200701	0.341536	0.157	0.192	1
KMO	0.202561	0.430096	0.204	0.201	1
PPP1R14B	0.203922	0.340439	0.134	0.166	1
LPAR6	0.206881	0.445015	0.489	0.596	1
FOS	0.214671	0.459572	0.564	0.679	1
CDC42	0.221197	0.470857	0.58	0.754	1
ZFP91	0.227149	0.314604	0.146	0.179	1
CXXC5	0.233534	0.287528	0.11	0.135	1
CSF2RA	0.23682	0.31215	0.615	0.761	1
CD36	0.239181	0.595738	0.165	0.204	1
SEC61B	0.240787	0.345303	0.417	0.568	1
PKIB	0.246587	0.494793	0.257	0.285	1
MAFB	0.25247	0.563558	0.157	0.19	1
FOXO3	0.257684	0.559789	0.323	0.356	1
TES	0.258884	0.433622	0.212	0.225	1
ARL8B	0.26162	0.261893	0.417	0.541	1
STAB1	0.262761	0.458068	0.101	0.123	1
EMP2	0.270964	0.332175	0.138	0.133	1
CPEB4	0.278119	0.720495	0.263	0.342	1
GPR157	0.279124	0.388742	0.299	0.322	1
ME1	0.280971	0.550863	0.163	0.199	1
DNAJC8	0.286329	0.408187	0.21	0.262	1
RB1	0.292851	0.327347	0.387	0.502	1
LAMP1	0.314308	0.51989	0.107	0.128	1
TM9SF3	0.314482	0.397465	0.205	0.256	1
MALT1	0.32143	0.348894	0.332	0.423	1
LUCAT1	0.332283	0.480261	0.217	0.222	1
PLIN2	0.335356	0.642195	0.135	0.131	1
CREBRF	0.337741	0.348497	0.109	0.13	1
BRI3	0.341194	0.711339	0.351	0.436	1
DAZAP2	0.341901	0.638483	0.315	0.419	1
DAPP1	0.342476	0.250157	0.253	0.309	1
IER3	0.342923	0.606719	0.463	0.584	1
CLDND1	0.343585	0.407525	0.198	0.248	1
SYTL3	0.353367	0.256083	0.153	0.151	1
CDYL	0.356554	0.366382	0.237	0.296	1
ATP1B1	0.365519	0.414689	0.458	0.598	1
DSTN	0.366014	0.597536	0.375	0.465	1
DUSP6	0.368535	0.577129	0.123	0.145	1
RBMS1	0.384527	0.537854	0.178	0.217	1
ARPP19	0.384832	0.431954	0.251	0.319	1
AMD1	0.385684	0.513378	0.294	0.375	1
TBC1D15	0.39041	0.270499	0.131	0.155	1
LPXN	0.39259	0.557731	0.255	0.28	1
NRIP1	0.397456	0.47063	0.141	0.167	1
DAB2	0.408117	0.469532	0.165	0.193	1
UBE2S	0.414883	0.4375	0.143	0.171	1
MECP2	0.417304	0.533804	0.244	0.272	1
PSD3	0.419383	0.363566	0.222	0.227	1
RNF144B	0.422329	0.418225	0.402	0.48	1
AC058791.1	0.426991	0.268302	0.201	0.24	1
CCL2	0.428286	1.72085	0.244	0.27	1
AXL	0.429389	0.286041	0.221	0.227	1
KTN1	0.437745	0.374013	0.385	0.505	1
ATP6V1F	0.437777	0.467922	0.353	0.46	1
ATP6V1G1	0.4386	0.46969	0.435	0.548	1
C5AR1	0.442386	0.463726	0.215	0.255	1
ARAP2	0.459986	0.391042	0.106	0.104	1
LY96	0.461603	0.542227	0.223	0.279	1
ATP6V1B2	0.471604	0.650307	0.246	0.273	1
FOLR2	0.476148	0.350393	0.179	0.205	1
CDK2AP1	0.477582	0.469859	0.164	0.177	1
CD59	0.478503	0.407779	0.347	0.445	1
USP12	0.481309	0.342232	0.34	0.434	1
SUMO1	0.489416	0.385423	0.324	0.422	1
NRP1	0.510354	0.358086	0.15	0.171	1
EIF3J	0.515416	0.608193	0.25	0.29	1
PLTP	0.519682	0.49447	0.11	0.108	1
PTPN1	0.537796	0.300235	0.354	0.43	1
C1QC	0.557754	0.433303	0.268	0.281	1
NAB1	0.571057	0.349609	0.135	0.157	1
AC023424.3	0.571484	0.293916	0.22	0.261	1
ZHX2	0.571671	0.264929	0.252	0.292	1
CLECL1	0.587193	0.267788	0.137	0.158	1
PDGFC	0.58961	0.501217	0.133	0.136	1
CFD	0.590347	0.706067	0.463	0.581	1
HSPB1	0.59311	0.374905	0.7	0.835	1
EIF2S2	0.611314	0.50518	0.246	0.307	1
NFAT5	0.613299	0.250968	0.428	0.541	1
SELENOS	0.615812	0.42557	0.175	0.187	1
FNIP2	0.618819	0.433475	0.487	0.603	1
TCF4	0.619366	0.395893	0.225	0.263	1
LITAF	0.619553	0.265146	0.531	0.651	1
CAPZA2	0.620521	0.53735	0.351	0.452	1
ANKRD28	0.623009	0.288009	0.224	0.261	1
MITF	0.623726	0.455798	0.169	0.193	1
FNDC3B	0.627086	0.43238	0.379	0.458	1
BZW1	0.627256	0.491231	0.249	0.309	1
ITGAV	0.636761	0.287	0.169	0.193	1
PPFIBP1	0.638397	0.312886	0.159	0.167	1
USP53	0.642554	0.406112	0.262	0.316	1
RALA	0.648263	0.332895	0.433	0.546	1
CALU	0.668205	0.44759	0.147	0.169	1
RPS27L	0.668443	0.430366	0.335	0.425	1
TLNRD1	0.682932	0.674657	0.098	0.101	1
SEC61G	0.688789	0.501617	0.419	0.542	1
ITM2B	0.689681	0.259198	0.612	0.782	1
MIF	0.706108	0.315367	0.565	0.754	1
YBX3	0.711836	0.422004	0.391	0.484	1
NMT1	0.719787	0.383355	0.124	0.131	1
MAML2	0.726829	0.373488	0.375	0.44	1
SMS	0.729724	0.561138	0.286	0.338	1
FAM107B	0.731417	0.59263	0.241	0.279	1
TNFRSF4	0.737112	0.311323	0.117	0.121	1
SPRED2	0.743638	0.345622	0.306	0.359	1
BACH2	0.744152	0.3153	0.147	0.164	1
HNRNPC	0.745026	0.364799	0.518	0.687	1
ATXN1	0.750445	0.256923	0.461	0.595	1
UFM1	0.754597	0.540505	0.236	0.287	1
LRRFIP2	0.758717	0.337725	0.451	0.567	1
MORF4L2	0.78211	0.422782	0.305	0.376	1
PHLDA1	0.786384	0.395093	0.101	0.11	1
ADIRF	0.788181	0.59139	0.249	0.283	1
EIF5B	0.810247	0.518718	0.268	0.322	1
AL078604.4	0.812958	0.293719	0.22	0.241	1
ATP5ME	0.817885	0.458091	0.466	0.594	1
RTN4	0.822524	0.340119	0.547	0.724	1
RAP1B	0.845463	0.354068	0.497	0.658	1
CAPZA1	0.859159	0.408345	0.412	0.54	1
AC016831.5	0.861504	0.264223	0.149	0.166	1
PDE4D	0.870667	0.465445	0.199	0.225	1
CSNK1A1	0.871676	0.363351	0.458	0.6	1
CHSY1	0.897424	0.407652	0.099	0.107	1
CXCL14	0.906463	0.920628	0.233	0.263	1
B3GNT2	0.91284	0.43562	0.097	0.103	1
GCLM	0.913406	0.405998	0.118	0.128	1
ATP6V1C1	0.91612	0.433589	0.195	0.22	1
ELF1	0.916765	0.285308	0.494	0.628	1
THRB	0.922327	0.294962	0.185	0.205	1
ANTXR2	0.928754	0.350203	0.201	0.227	1
EXT1	0.932039	0.369513	0.275	0.309	1
CEP170	0.972856	0.497496	0.327	0.411	1
PMP22	0.996583	0.442438	0.16	0.176	1
FGFR1	0.997634	0.329364	0.19	0.206	1

## Sheet: Melanocytes
Table S2. Aging-associated DEGs for each cell type identified by Seurat.
gene	p_val	avg_log2FC	pct.1	pct.2	p_val_adj
HBB	3.69443e-12	-2.23425	0.039	0.388	9.77435e-08
PTMA	3.17019e-07	0.669913	0.974	0.881	0.00838737
RPS2	3.68336e-07	0.731113	0.935	0.866	0.00974505
LRRC7	8.48891e-07	-0.973513	0.077	0.343	0.0224591
RPS14	1.48639e-06	0.575601	0.955	0.866	0.0393253
TMEM109	3.16293e-06	-0.763817	0.013	0.179	0.0836816
SPARC	4.23795e-06	-1.35295	0.342	0.642	0.112123
VWA1	5.69034e-06	-1.14068	0.032	0.224	0.150549
RPS18	7.79066e-06	0.467112	0.961	0.955	0.206117
COL24A1	1.28909e-05	-0.925708	0.142	0.418	0.341055
MICAL3	1.52195e-05	-1.05206	0.045	0.239	0.402661
RPS15	1.75096e-05	0.475215	0.955	0.955	0.463251
CNP	2.26776e-05	-0.930009	0.065	0.269	0.599982
MT-ND1	2.33956e-05	-0.716767	0.729	0.881	0.618978
CACNA1D	2.52728e-05	-0.663143	0.006	0.134	0.668643
UQCRB	2.73578e-05	-0.826602	0.258	0.552	0.723806
SH3RF3	2.96426e-05	-0.863468	0.129	0.388	0.784255
SERINC5	3.05217e-05	-0.930661	0.084	0.299	0.807513
DOCK5	3.11944e-05	-1.09022	0.277	0.552	0.82531
DKK3	3.38427e-05	-0.768625	0.077	0.299	0.895377
SLC6A8	4.48778e-05	-0.57422	0.013	0.149	1
THRA	4.71752e-05	-0.451532	0.013	0.149	1
ANK3	4.72079e-05	-1.38068	0.052	0.239	1
S100A2	4.94727e-05	1.27036	0.445	0.179	1
DDOST	7.54495e-05	-0.796031	0.097	0.313	1
OXR1	8.01243e-05	-0.50213	0.039	0.209	1
BCL2A1	8.35935e-05	-0.516678	0.045	0.224	1
PDLIM3	8.87027e-05	-0.933174	0.11	0.328	1
SLC25A33	8.96136e-05	-0.629551	0.006	0.119	1
TPT1-AS1	9.03408e-05	-0.563251	0.142	0.388	1
SARAF	9.20408e-05	-0.673517	0.29	0.582	1
SDCBP	0.000107552	0.760591	0.787	0.597	1
SIRT3	0.000115248	-0.612033	0.013	0.134	1
EGFL8	0.00012433	-1.37393	0.019	0.149	1
HSPB2	0.000131292	-0.703724	0.058	0.239	1
EIF4A3	0.000141285	-0.991152	0.077	0.269	1
IQGAP2	0.000146223	-0.962109	0.045	0.209	1
TKT	0.000167864	-0.802223	0.103	0.313	1
NRG3	0.000172422	-1.12102	0.026	0.164	1
SNAPC5	0.000178303	-0.65894	0.019	0.149	1
MTRNR2L8	0.000180155	-0.9575	0.29	0.537	1
RGS16	0.00021964	-1.21861	0.058	0.224	1
KCTD20	0.000223131	-0.654054	0.065	0.239	1
HS2ST1	0.000226072	-0.615984	0.032	0.179	1
BMS1	0.000227456	-0.384363	0.019	0.149	1
RPS19	0.000229795	0.517922	0.897	0.851	1
PFKL	0.000237876	-0.816287	0.065	0.239	1
NRXN1	0.000245933	-1.13506	0.071	0.254	1
RPL18A	0.00026008	0.511721	0.929	0.821	1
RPL8	0.000292036	0.458639	0.877	0.851	1
MT-CYB	0.000297224	-0.514434	0.852	0.91	1
GINS3	0.000306808	-0.835269	0.006	0.104	1
RPL12	0.000328679	0.511352	0.929	0.925	1
HIPK2	0.00034075	-0.748884	0.148	0.358	1
TEFM	0.00034191	-0.56884	0.006	0.104	1
PER3	0.000344059	-0.702435	0.045	0.194	1
RPL10	0.000351499	0.396584	0.961	0.925	1
STT3B	0.000354748	-0.539701	0.052	0.209	1
CTSC	0.000376165	-0.904475	0.039	0.179	1
CBX6	0.000395227	-0.528644	0.058	0.224	1
XKR4	0.00042405	-1.40236	0.045	0.194	1
PCDH17	0.000433606	-0.822042	0.013	0.119	1
RPRD1A	0.00044235	-0.667078	0.032	0.164	1
MAL	0.000458775	-0.86159	0.026	0.149	1
NCAM1	0.000460358	-0.955434	0.019	0.134	1
NOM1	0.000465723	-0.389501	0.013	0.119	1
APOE	0.000468455	0.608193	0.8	0.597	1
TTYH1	0.000476291	-0.762035	0.039	0.179	1
TAF12	0.000487504	-0.626793	0.026	0.149	1
HBA2	0.000488352	-0.582924	0.013	0.119	1
PHAX	0.000495877	-0.57898	0.032	0.164	1
CADM4	0.000507208	-0.862872	0.039	0.179	1
DGKB	0.000535861	-0.930298	0.019	0.134	1
RPL15	0.000542106	0.361248	0.877	0.821	1
EHBP1	0.000542973	-0.618844	0.194	0.433	1
GLT8D1	0.000550062	-0.486481	0.026	0.149	1
BUD31	0.000573777	-0.605077	0.155	0.373	1
LMF2	0.000576671	-0.549762	0.032	0.164	1
FBXL15	0.000620033	-0.519626	0.026	0.149	1
ECI2	0.000621516	-0.776867	0.032	0.164	1
RPS27	0.000630922	0.412719	0.981	0.94	1
CCSER1	0.000632338	-0.937341	0.058	0.209	1
IGKC	0.00068637	0.91276	0.213	0.03	1
IFI27	0.000701483	1.05264	0.465	0.209	1
MALAT1	0.000720947	-0.431054	1	1	1
KRT1	0.000730339	1.10279	0.181	0.015	1
STAG2	0.000804611	-0.582511	0.065	0.224	1
RPL13	0.000881666	0.403589	0.916	0.896	1
SDHB	0.000933788	-0.660258	0.058	0.209	1
MT-ATP6	0.000946015	-0.445929	0.819	0.925	1
SLC11A2	0.000962916	-0.648121	0.058	0.209	1
STARD13	0.000967725	-1.27226	0.052	0.194	1
SLC39A14	0.000975471	-0.58216	0.052	0.194	1
ISOC2	0.00102302	-0.603058	0.045	0.179	1
PITHD1	0.00103696	-0.595846	0.142	0.343	1
TSC22D4	0.00109329	-0.632357	0.045	0.179	1
EVI5	0.00112533	-0.761759	0.135	0.328	1
BRD8	0.00122426	-0.83915	0.032	0.149	1
RAC1	0.00127268	0.882935	0.626	0.522	1
FUT8	0.00135477	-0.646301	0.039	0.164	1
PRKCA-AS1	0.00137586	-0.545436	0.045	0.179	1
NTM	0.00137818	-0.908261	0.039	0.164	1
LPAR1	0.00140254	-0.701236	0.026	0.134	1
EXOSC3	0.00141788	-0.509554	0.013	0.104	1
RBIS	0.00144214	-0.704691	0.032	0.149	1
PLCB1	0.00145788	-0.920693	0.026	0.134	1
SERINC3	0.00147563	-0.621493	0.039	0.164	1
GFRA3	0.00148467	-0.866718	0.013	0.104	1
INPP4B	0.00149599	0.539741	0.794	0.612	1
PNN	0.00151407	-0.313246	0.052	0.194	1
MTREX	0.00155001	-0.692606	0.032	0.149	1
KAT5	0.00155954	-0.631623	0.071	0.224	1
EXOC1	0.00157939	-0.633159	0.039	0.164	1
RPL34	0.0015837	0.335957	0.923	0.955	1
AC006001.2	0.00159032	-0.529878	0.013	0.104	1
TTTY14	0.00160483	-0.858091	0.11	0.284	1
SCN9A	0.00161145	-0.770182	0.019	0.119	1
MLH3	0.00161145	-0.643582	0.019	0.119	1
SGCE	0.00164454	-0.372776	0.181	0.403	1
TTC21B	0.0016452	-0.573614	0.019	0.119	1
ILRUN	0.00166158	-0.311535	0.039	0.164	1
SCN7A	0.00167015	-0.29062	0.045	0.179	1
PRMT5	0.00167959	-0.530878	0.019	0.119	1
PTN	0.00171854	-0.329494	0.039	0.164	1
GUSB	0.00172449	-0.355621	0.045	0.179	1
LRRC4C	0.00173269	-0.622662	0.026	0.134	1
RPS3	0.00175607	0.352544	0.865	0.776	1
PCDH9	0.001766	-0.531475	0.026	0.134	1
IQCK	0.00178678	-0.473261	0.019	0.119	1
LINC00472	0.00179989	-0.360682	0.026	0.134	1
CRIP1	0.00181777	-0.756645	0.439	0.701	1
STARD13-AS	0.00182264	-0.526679	0.013	0.104	1
ADAM19	0.00182389	-0.734737	0.019	0.119	1
EPHA4	0.00185298	-0.604635	0.032	0.149	1
RPL39	0.00185658	0.458651	0.884	0.866	1
CHMP6	0.0018617	-0.38047	0.019	0.119	1
G2E3	0.00193949	-0.485221	0.019	0.119	1
TRMT10B	0.00194155	-0.351242	0.026	0.134	1
CUTC	0.00209337	-0.317649	0.026	0.134	1
NBEAL1	0.00210761	-0.867151	0.135	0.313	1
RPS5	0.00211209	0.485079	0.813	0.731	1
IGHA1	0.00215067	0.899672	0.129	0	1
IGLC2	0.00215067	0.805097	0.129	0	1
GPNMB	0.00223168	0.713419	0.755	0.612	1
ZFP36	0.00226954	-0.83254	0.297	0.522	1
OPHN1	0.00227797	-0.510862	0.058	0.194	1
NDUFB5	0.00236132	-0.533909	0.129	0.313	1
DYNLT1	0.00242961	-0.453992	0.084	0.239	1
PA2G4	0.00252509	1.01494	0.323	0.149	1
RPS28	0.00257667	0.351365	0.897	0.91	1
GGNBP2	0.00271167	-0.559029	0.103	0.269	1
CDH19	0.00277663	-1.35623	0.335	0.522	1
SERINC1	0.0027837	-0.558597	0.2	0.403	1
ARHGEF12	0.00284392	-0.563366	0.181	0.373	1
RPL26	0.00285206	0.402157	0.916	0.806	1
HSPA1A	0.00285721	-1.19464	0.484	0.701	1
CNTLN	0.0028683	-0.454799	0.052	0.179	1
NUP160	0.00290335	-0.889041	0.039	0.149	1
HSPE1	0.00291699	-0.69557	0.387	0.612	1
PSMC6	0.00294157	-0.744568	0.071	0.209	1
ATP1B3	0.00298985	-0.526399	0.323	0.537	1
CIAO2B	0.00305605	-0.503218	0.181	0.388	1
COL4A2	0.00311234	-0.747992	0.116	0.284	1
PRKCA	0.00317361	-0.685319	0.129	0.299	1
FOXD3-AS1	0.00319782	-0.462036	0.135	0.313	1
CRELD2	0.00323915	-0.494601	0.097	0.254	1
DYNC1I1	0.00324927	-0.72221	0.045	0.164	1
SEPTIN10	0.00324937	-0.494473	0.077	0.224	1
BTG2	0.00325837	-0.67491	0.039	0.149	1
SLC6A17	0.0033001	-0.668132	0.045	0.164	1
ITGB4	0.0033001	-0.599331	0.045	0.164	1
MOB3B	0.00337771	-0.433796	0.052	0.179	1
KLF5	0.00337789	-0.3441	0.077	0.224	1
MATN2	0.00340681	-0.734881	0.11	0.269	1
SMPD1	0.00342175	-0.413698	0.077	0.224	1
RPS8	0.00342327	0.363275	0.903	0.866	1
CCDC59	0.00350188	-0.388094	0.071	0.209	1
DHPS	0.00351077	-0.565982	0.045	0.164	1
MRPS14	0.00352182	-0.543234	0.065	0.194	1
AQR	0.00353571	-0.396199	0.039	0.149	1
AC008124.1	0.00358975	-0.499924	0.032	0.134	1
PAXBP1	0.00362062	-0.44323	0.045	0.164	1
COMMD9	0.00373355	-0.51052	0.045	0.164	1
B3GAT2	0.00376229	0.849758	0.116	0	1
UBAP1	0.00379188	-0.401458	0.071	0.209	1
ANXA6	0.00383435	-0.322657	0.039	0.149	1
YWHAB	0.00386238	-0.50657	0.277	0.507	1
CRYAB	0.00386771	-0.71255	0.432	0.612	1
RYR2	0.00389536	-0.717518	0.09	0.239	1
RPL41	0.00395361	0.257383	0.987	0.97	1
HTRA2	0.00399755	-0.47755	0.026	0.119	1
SPATA13	0.00399811	-1.26043	0.058	0.179	1
AL050309.1	0.0039997	-0.507339	0.11	0.269	1
SEMA3B	0.00402436	-0.814281	0.039	0.149	1
TMEM220	0.00403018	-0.554185	0.045	0.164	1
KCTD12	0.00411895	-0.550548	0.032	0.134	1
COMMD6	0.004129	-0.395884	0.368	0.597	1
SNHG29	0.00414047	0.445413	0.806	0.657	1
GET1	0.00414721	-0.545139	0.026	0.119	1
SNX30	0.00415569	-0.392697	0.039	0.149	1
STARD3NL	0.00415575	-0.415605	0.039	0.149	1
KIAA1217	0.00421824	-0.553339	0.045	0.164	1
CIR1	0.00426186	-0.443729	0.032	0.134	1
C6orf62	0.00444984	-0.461953	0.09	0.239	1
TIMM10	0.00452144	-0.62644	0.077	0.209	1
CSTF3	0.00456126	-0.468358	0.032	0.134	1
PTPN11	0.00463903	-0.261647	0.032	0.134	1
ISG15	0.00471224	-1.58734	0.026	0.119	1
SVBP	0.00471799	-0.417677	0.032	0.134	1
FAM3C	0.00472721	-0.608667	0.103	0.254	1
AL157392.3	0.00479817	-0.466672	0.032	0.134	1
FOSB	0.00482898	-1.23696	0.168	0.328	1
CDC42EP4	0.00488598	-0.443641	0.026	0.119	1
MYH11	0.00491648	-0.642706	0.019	0.104	1
MTRNR2L1	0.00496712	1.58867	0.11	0	1
GCDH	0.00501418	-0.30138	0.019	0.104	1
ARHGEF26	0.00506551	-0.654022	0.026	0.119	1
MPPED2	0.00506551	-0.610959	0.026	0.119	1
TNFSF12	0.00515749	-0.290952	0.026	0.119	1
CPQ	0.00531681	-0.575065	0.329	0.537	1
BACH2	0.00538336	-0.878886	0.187	0.358	1
ZNF536	0.00542278	-0.659559	0.019	0.104	1
GPSM3	0.00544255	-0.27876	0.026	0.119	1
RGS7	0.00552952	-0.370681	0.019	0.104	1
DDIT4	0.00561596	-0.707639	0.168	0.343	1
NUP205	0.00563815	-0.346711	0.019	0.104	1
WARS	0.00563815	-0.376277	0.019	0.104	1
YIPF2	0.00564042	-0.329108	0.026	0.119	1
ZSWIM7	0.00564433	-0.293642	0.09	0.239	1
USP22	0.00571102	-0.359152	0.09	0.239	1
GNG2	0.0059866	-0.501334	0.2	0.388	1
APIP	0.00605573	-0.312087	0.026	0.119	1
SLCO4A1-AS1	0.00610013	-0.499034	0.142	0.313	1
TGFBR3	0.00615651	-0.347238	0.058	0.179	1
RPL13A	0.00616388	0.281881	0.923	0.94	1
NDUFB10	0.0061681	-0.541133	0.265	0.448	1
NCOA2	0.00623227	-0.519041	0.11	0.254	1
TFF3	0.00634936	-0.452043	0.097	0.239	1
CADM3	0.00635699	-0.68499	0.09	0.224	1
RNASE4	0.00653359	-0.476981	0.097	0.239	1
TSPAN15	0.00658538	-0.721142	0.09	0.224	1
MRPL2	0.00659893	-0.561881	0.052	0.164	1
FBXO25	0.0066844	-0.554952	0.097	0.239	1
RAB3GAP2	0.00669306	-0.370016	0.052	0.164	1
MCRIP1	0.0067091	-0.554822	0.135	0.299	1
ANTXR1	0.00671985	-0.65645	0.045	0.149	1
NGDN	0.0069553	-0.309444	0.058	0.179	1
DIPK1C	0.00702669	-0.278299	0.084	0.224	1
ARPC1A	0.00718855	-0.31131	0.11	0.269	1
S100A11	0.00720623	-0.465439	0.6	0.806	1
ECM1	0.00730792	-0.721249	0.084	0.209	1
PLXDC2	0.00756433	-0.920665	0.045	0.149	1
RNF13	0.00784249	0.849873	0.329	0.179	1
UBR5	0.00793765	-0.568947	0.155	0.313	1
ARMCX6	0.00802125	-0.48146	0.045	0.149	1
PPP1R10	0.00809401	-0.508182	0.11	0.254	1
SELENOF	0.00823312	-0.382913	0.194	0.388	1
WASHC3	0.00824209	-0.457246	0.039	0.134	1
RGCC	0.00830599	-0.546779	0.09	0.224	1
MXRA8	0.00837028	-0.774334	0.039	0.134	1
MRPL43	0.00845953	-0.494741	0.071	0.194	1
RPS4X	0.00848936	0.275581	0.916	0.836	1
OLFML2A	0.00850026	-0.737982	0.039	0.134	1
FANCC	0.00850274	-0.570092	0.045	0.149	1
LGI4	0.00850274	-0.530006	0.045	0.149	1
PMP22	0.008598	-0.851049	0.529	0.716	1
RTN3	0.0086486	-0.408793	0.129	0.284	1
TUT7	0.00869489	-0.547228	0.09	0.224	1
PSMC5	0.00870948	-0.456342	0.123	0.269	1
NIBAN1	0.00876564	-0.760693	0.039	0.134	1
CSNK1D	0.00888065	-0.49161	0.045	0.149	1
GBE1	0.00889045	-0.54952	0.123	0.269	1
CDH3	0.00889665	-0.654785	0.226	0.403	1
FGL2	0.00894497	-0.66015	0.071	0.194	1
CYFIP1	0.00899275	-0.449417	0.065	0.179	1
GNL1	0.00905067	-0.479014	0.065	0.179	1
RPLP2	0.00909465	0.353574	0.871	0.851	1
HARS	0.00914085	-0.326761	0.045	0.149	1
LGALS3	0.00915366	-0.472621	0.555	0.776	1
ARHGDIA	0.00919157	-0.474874	0.219	0.403	1
CHD2	0.00926889	-0.559784	0.187	0.358	1
SCAP	0.00935514	-0.695707	0.058	0.164	1
LUC7L2	0.00937108	-0.255457	0.194	0.373	1
KIAA1211	0.00954393	-0.520198	0.045	0.149	1
RPS9	0.00957572	0.37086	0.89	0.836	1
TPM2	0.00959803	-0.902051	0.032	0.119	1
CCN5	0.00959803	-0.867929	0.032	0.119	1
ESF1	0.00968176	-0.27305	0.045	0.149	1
PMF1	0.00973927	-0.521773	0.09	0.224	1
CAB39L	0.00975372	-0.48579	0.039	0.134	1
AP1G1	0.0099027	-0.535883	0.039	0.134	1
DDX5	0.00997988	-0.499301	0.458	0.672	1
SERP2	0.00999857	0.50738	0.123	0.015	1
RFX2	0.0101319	-0.574407	0.058	0.164	1
MSL1	0.0101517	-0.434127	0.065	0.179	1
PCSK2	0.0101654	-0.648917	0.445	0.597	1
PLXND1	0.0102067	-0.497755	0.039	0.134	1
VGLL4	0.0102488	-0.53788	0.077	0.194	1
SP100	0.0105914	-0.523802	0.148	0.299	1
JKAMP	0.0106442	-0.403765	0.084	0.209	1
RPA3	0.0106784	-0.398155	0.039	0.134	1
LIMCH1	0.0107468	-0.70732	0.032	0.119	1
BAMBI	0.0107475	-0.296255	0.071	0.194	1
ERBB3	0.010884	-0.419768	0.161	0.328	1
RPL35	0.0110445	0.33944	0.884	0.881	1
MTRNR2L12	0.0110609	-0.347359	0.29	0.478	1
MTIF3	0.0110773	-0.328683	0.09	0.224	1
SNX25	0.011099	-0.665907	0.258	0.433	1
KCNH8	0.0111447	-0.401104	0.084	0.209	1
MFF	0.0112565	-0.286813	0.097	0.239	1
ZNF280D	0.0112754	-0.479244	0.032	0.119	1
EZH2	0.0113374	-0.262228	0.039	0.134	1
PLAG1	0.0113479	0.878407	0.142	0.03	1
LAMA4	0.0113809	-0.676606	0.11	0.239	1
ATRAID	0.0113928	-0.572116	0.187	0.358	1
RIC1	0.0114606	-0.638571	0.097	0.224	1
POLA1	0.0114997	-0.81188	0.052	0.149	1
OAZ2	0.011679	-0.648057	0.077	0.194	1
TAF9	0.0116802	-0.335731	0.039	0.134	1
AFF1	0.0118053	-0.443457	0.168	0.328	1
SLC35D2	0.011827	-0.432458	0.032	0.119	1
EPN1	0.011827	-0.333404	0.032	0.119	1
LGALS1	0.0118308	0.374136	0.929	0.896	1
FRMD5	0.0119339	-1.17567	0.135	0.269	1
HMGN3	0.0119723	-0.451364	0.239	0.418	1
ZNF254	0.0120162	-0.405603	0.032	0.119	1
SUPT4H1	0.0120228	-0.432078	0.181	0.343	1
CHCHD7	0.0120323	-0.305544	0.039	0.134	1
GSN	0.0120659	-0.268802	0.465	0.657	1
EMX2	0.0121363	1.22881	0.252	0.119	1
KANTR	0.0121717	-0.552082	0.058	0.164	1
DDAH2	0.012244	-0.531735	0.11	0.239	1
DDX50	0.0124025	-0.314768	0.032	0.119	1
UROS	0.0125315	-0.364835	0.077	0.194	1
TANGO6	0.0125779	-0.265008	0.039	0.134	1
RFX3-AS1	0.0126311	-0.49806	0.026	0.104	1
COX7A1	0.0126494	-0.413689	0.135	0.284	1
PSMG3	0.0127173	-0.250076	0.065	0.179	1
ZNF823	0.0128482	-0.435714	0.026	0.104	1
FIGN	0.0128956	-0.762701	0.11	0.239	1
RUBCN	0.0130685	-0.378728	0.026	0.104	1
GGH	0.0130685	-0.535303	0.026	0.104	1
FNTA	0.013158	-0.297277	0.123	0.269	1
2024-03-02	0.0132922	-0.421403	0.026	0.104	1
DCT	0.0134007	0.515773	0.929	0.776	1
EXOSC1	0.0135192	-0.53805	0.026	0.104	1
PSEN1	0.0135329	-0.650075	0.052	0.149	1
CMC1	0.0137159	-0.575663	0.052	0.149	1
BAG5	0.0137497	-0.363166	0.026	0.104	1
GNAI2	0.0138505	-0.404371	0.129	0.269	1
PSD3	0.0139009	-0.502171	0.052	0.149	1
PLD3	0.0139783	-0.36812	0.135	0.284	1
SLC4A1AP	0.0139836	-0.426821	0.026	0.104	1
NDUFC1	0.0140011	-0.357796	0.219	0.403	1
C1orf50	0.0142211	-0.294901	0.026	0.104	1
EBAG9	0.0142211	-0.575676	0.026	0.104	1
PYM1	0.0142211	-0.394766	0.026	0.104	1
NFKBIB	0.0142211	-0.440424	0.026	0.104	1
AAMDC	0.0143838	-0.359433	0.116	0.254	1
KRT15	0.0144621	-0.393845	0.026	0.104	1
ABCD3	0.0146104	-0.419144	0.084	0.209	1
AC016831.7	0.0147023	0.519351	0.116	0.015	1
ZHX2	0.0147177	-0.61307	0.116	0.239	1
AL078604.4	0.0147262	0.752512	0.161	0.045	1
VPS28	0.0148316	-0.37745	0.2	0.373	1
LRBA	0.014886	-0.521353	0.11	0.239	1
ATP1A1	0.015124	-0.389658	0.168	0.328	1
SUPT5H	0.0151318	-0.256103	0.058	0.164	1
PRKG1	0.0152291	-1.06412	0.194	0.343	1
FBLN7	0.0154624	-0.265218	0.026	0.104	1
TMEM175	0.0154624	-0.368179	0.026	0.104	1
SHC4	0.0154624	-0.327722	0.026	0.104	1
CADM2	0.0158415	-0.833397	0.168	0.313	1
SUPT3H	0.0159791	-0.44893	0.11	0.239	1
SESTD1	0.0165167	-0.280486	0.052	0.149	1
SAMD4B	0.0165167	-0.41779	0.052	0.149	1
MKNK2	0.0165548	-0.66983	0.045	0.134	1
HNRNPA2B1	0.0165895	-0.32761	0.4	0.612	1
USP32	0.016635	-0.773302	0.11	0.239	1
CCDC91	0.0169798	-0.645353	0.219	0.388	1
RXRG	0.0173082	-0.502891	0.071	0.179	1
RBM8A	0.0174362	-0.335412	0.265	0.463	1
DCTN2	0.0174879	-0.490583	0.11	0.239	1
COL18A1	0.0175023	-0.678785	0.103	0.224	1
PLEC	0.0179796	-0.308933	0.052	0.149	1
CEBPZOS	0.0183453	-0.407858	0.071	0.179	1
VPS51	0.0185591	-0.31902	0.071	0.179	1
PPIE	0.0187751	-0.325058	0.071	0.179	1
APP	0.0188715	-0.284916	0.258	0.433	1
SIK3	0.0191796	-0.648972	0.226	0.373	1
PGRMC2	0.0192137	-0.338994	0.071	0.179	1
TRIB1	0.0192137	0.633838	0.135	0.03	1
AC004797.1	0.0193579	0.582347	0.419	0.284	1
POLR2F	0.0193638	-0.505783	0.335	0.507	1
TNFRSF1A	0.0193663	-0.28775	0.09	0.209	1
HSP90B1	0.019388	-0.443519	0.206	0.358	1
SDCCAG8	0.0194218	0.892678	0.213	0.09	1
CHD1	0.0194451	-0.465006	0.2	0.358	1
TMEM43	0.0195003	-0.40394	0.065	0.164	1
DHX9	0.0195942	-0.630678	0.039	0.119	1
CMTM3	0.0196612	-0.386338	0.071	0.179	1
PER1	0.019694	-0.612054	0.142	0.269	1
TGFB1	0.0197363	-0.388639	0.039	0.119	1
SORBS2	0.0198714	-0.310131	0.103	0.224	1
SRP19	0.020098	-0.799252	0.097	0.209	1
FRY	0.0203307	-0.529727	0.155	0.299	1
SMYD3	0.0203308	-0.632968	0.226	0.373	1
RPL32	0.0203402	0.28029	0.929	0.925	1
FXYD5	0.0204961	-0.502026	0.181	0.328	1
ERC1	0.0206107	-0.460996	0.252	0.418	1
TMEM258	0.0206653	0.590456	0.658	0.597	1
FBXL7	0.0207057	-0.456192	0.135	0.269	1
RNASEK	0.0208138	0.588089	0.645	0.567	1
CBL	0.0209041	-0.343578	0.039	0.119	1
AOPEP	0.0209609	-0.553294	0.561	0.687	1
AC068587.4	0.0210133	0.475265	0.748	0.612	1
KARS	0.0211633	-0.446153	0.045	0.134	1
MRPS12	0.0211633	-0.480141	0.045	0.134	1
TMED2	0.0212335	0.695278	0.477	0.373	1
PCDH7	0.0213974	0.499041	0.394	0.239	1
SEC14L1	0.0214115	0.738341	0.103	0.015	1
PARK7	0.0214403	-0.398686	0.277	0.448	1
MEF2C-AS1	0.0215102	-0.806437	0.039	0.119	1
CDIPT	0.0217386	-0.398202	0.045	0.134	1
ANKHD1	0.0219775	-0.490194	0.155	0.299	1
SFN	0.0222629	0.79969	0.213	0.09	1
SF3B5	0.02244	-0.393074	0.258	0.433	1
TMEM14B	0.022441	-0.405218	0.2	0.358	1
CRLF3	0.0225543	0.705699	0.103	0.015	1
C1orf198	0.022588	-0.405936	0.161	0.299	1
RPL37A	0.0230135	0.301151	0.89	0.896	1
TMEM223	0.023093	-0.330872	0.039	0.119	1
IBTK	0.0231455	0.600094	0.103	0.015	1
GLUL	0.0232657	-0.558798	0.129	0.254	1
ZMYM5	0.0232942	-0.311219	0.065	0.164	1
OXA1L	0.0232942	-0.443791	0.065	0.164	1
SH3BP5	0.0234214	-0.316664	0.039	0.119	1
SDF2	0.0234214	-0.603196	0.039	0.119	1
ZSWIM6	0.0235756	-0.391171	0.194	0.343	1
ITGA6	0.023581	-0.413907	0.071	0.179	1
USP9X	0.0236379	-0.358545	0.123	0.254	1
CCT6A	0.0236689	-0.467009	0.084	0.194	1
NEO1	0.023806	1.04059	0.219	0.104	1
TNPO3	0.0242549	-0.560316	0.077	0.179	1
RBM6	0.024389	-0.533443	0.239	0.388	1
PDIA4	0.0244342	-0.289984	0.084	0.194	1
CANX	0.0244786	-0.450891	0.284	0.448	1
UBE2K	0.0245434	-0.332448	0.148	0.284	1
FBXL20	0.024576	-0.620316	0.129	0.254	1
MED15	0.0246547	-0.349943	0.097	0.209	1
PARP8	0.024776	-0.450939	0.039	0.119	1
KIAA0930	0.0250651	-0.557317	0.077	0.179	1
MRPL17	0.025125	-0.406251	0.039	0.119	1
SHFL	0.025125	-0.328903	0.039	0.119	1
ASCC2	0.025125	-0.268398	0.039	0.119	1
JAM3	0.0252281	-0.552251	0.058	0.149	1
CTNNAL1	0.0253756	-0.312137	0.187	0.343	1
CCDC25	0.0254783	-0.291264	0.039	0.119	1
GDI1	0.0254783	-0.372226	0.039	0.119	1
RPL17	0.0255298	0.3614	0.826	0.866	1
CD151	0.0257416	-0.546524	0.161	0.299	1
PRKAG1	0.0258466	-0.545334	0.058	0.149	1
IFRD1	0.0259005	-0.302161	0.168	0.313	1
TMEM59	0.0260259	0.546135	0.671	0.627	1
PPFIBP2	0.0261816	-0.423421	0.077	0.179	1
TUBA1A	0.0263476	-0.509683	0.329	0.493	1
C11orf49	0.0263754	-0.484098	0.135	0.269	1
HNRNPDL	0.0264358	-0.276145	0.31	0.493	1
SMS	0.0264487	-0.393749	0.097	0.209	1
PDLIM2	0.0265641	-0.285477	0.039	0.119	1
BTAF1	0.0265641	-0.461475	0.039	0.119	1
RBPMS	0.026799	-0.458358	0.058	0.149	1
CYC1	0.0267991	-0.342517	0.181	0.328	1
LINC00963	0.0269348	-0.375054	0.039	0.119	1
CREB5	0.0270528	-1.19349	0.116	0.224	1
PSAP	0.0270815	-0.301912	0.632	0.791	1
PSMG4	0.0271231	-0.367044	0.058	0.149	1
ARPC3	0.0272359	-0.253629	0.303	0.493	1
ARL15	0.0273087	-1.02127	0.116	0.224	1
PLSCR4	0.02731	-0.270347	0.039	0.119	1
ABHD17B	0.02731	-0.287	0.039	0.119	1
C7orf50	0.0274267	-0.273465	0.084	0.194	1
IL16	0.0276321	-0.501049	0.11	0.224	1
BPGM	0.027693	-0.681642	0.032	0.104	1
PRKD1	0.0277261	-0.56721	0.155	0.284	1
CARD19	0.0278037	-0.378578	0.135	0.269	1
SLC30A5	0.0281064	-0.251694	0.032	0.104	1
LENG8	0.028525	-0.502365	0.032	0.104	1
SNHG7	0.0285338	0.58101	0.368	0.224	1
LMO4	0.0286359	-0.369587	0.097	0.209	1
LZTS2	0.028949	-0.528466	0.032	0.104	1
ZDHHC7	0.028949	-0.622004	0.032	0.104	1
PAAF1	0.0293784	-0.519721	0.032	0.104	1
SSH1	0.0293784	-0.421529	0.032	0.104	1
CHPF	0.0296834	-0.352985	0.123	0.254	1
MCTP1	0.0297573	0.905024	0.142	0.045	1
WIPI1	0.0297868	-0.297027	0.097	0.209	1
CSRNP2	0.0298133	-0.515521	0.032	0.104	1
LYRM2	0.0298399	-0.283256	0.058	0.149	1
LTBP4	0.0301954	-0.438379	0.058	0.149	1
LZTS1-AS1	0.0302536	-0.520559	0.032	0.104	1
SPATS2L	0.0303594	0.841849	0.419	0.328	1
PRELID1	0.0305033	-0.308428	0.258	0.433	1
WDR33	0.0306785	-0.39587	0.09	0.194	1
BCL2L13	0.0306996	-0.368139	0.032	0.104	1
HM13	0.0307603	-0.458413	0.077	0.179	1
UBAC2	0.0307604	-0.33598	0.077	0.179	1
MYL12B	0.0308575	-0.316131	0.335	0.522	1
DLEU1	0.0308799	0.89092	0.31	0.179	1
SMG6	0.0311056	-0.795846	0.071	0.164	1
KLF13	0.0311512	-0.360148	0.032	0.104	1
ORMDL2	0.0313552	-0.460724	0.052	0.134	1
AGRN	0.0316085	-0.369726	0.032	0.104	1
POR	0.0316085	-0.295461	0.032	0.104	1
SNHG8	0.0317882	-0.448938	0.2	0.343	1
FDX1	0.0317982	-0.373309	0.071	0.164	1
NDUFA8	0.0318964	-0.308441	0.097	0.209	1
PARD3	0.0320572	-0.484035	0.194	0.343	1
TSC1	0.0320716	-0.272759	0.032	0.104	1
MRPL13	0.0324059	-0.291956	0.058	0.149	1
UBE4A	0.0325391	-0.487906	0.052	0.134	1
PRPSAP1	0.0325391	-0.44452	0.052	0.134	1
ASB8	0.0325404	-0.324717	0.032	0.104	1
CORO7	0.0325404	-0.340141	0.032	0.104	1
RTL8C	0.032585	-0.418802	0.09	0.194	1
AC058791.1	0.0326812	0.784902	0.142	0.045	1
HDAC1	0.0328619	-0.443443	0.071	0.164	1
FKBP9	0.0331857	-0.385253	0.116	0.224	1
SGK1	0.0333144	-0.366497	0.277	0.418	1
CYB5R3	0.033838	-0.514116	0.29	0.433	1
LSM2	0.0339254	-0.382001	0.123	0.239	1
NDUFAB1	0.0345669	-0.377725	0.161	0.299	1
PRELP	0.0349142	-0.266622	0.348	0.522	1
COPS5	0.0349736	-0.325395	0.032	0.104	1
POLDIP2	0.0350221	-0.258342	0.052	0.134	1
LINC00278	0.0350221	-0.406607	0.052	0.134	1
C8orf82	0.0350809	-0.312281	0.071	0.164	1
C1S	0.0351023	0.47318	0.123	0.03	1
BUB3	0.0351224	-0.575527	0.084	0.179	1
LCORL	0.0351527	-0.404596	0.174	0.299	1
GSTK1	0.035407	-0.357585	0.161	0.299	1
XIAP	0.0354513	-0.250135	0.052	0.134	1
MAPRE1	0.0355321	-0.494613	0.116	0.224	1
PPP2R2B	0.035988	-0.463432	0.09	0.194	1
SLC39A7	0.0360014	0.567889	0.116	0.03	1
AC026202.2	0.0363013	0.389751	0.168	0.06	1
SLC27A1	0.0363231	-0.394455	0.052	0.134	1
ARFRP1	0.0363231	-0.336559	0.052	0.134	1
CBR4	0.0364091	-0.577842	0.065	0.149	1
DCXR	0.0364429	-0.313944	0.148	0.284	1
TMED9	0.0365916	-0.395615	0.284	0.433	1
PPP2R1B	0.0367658	-0.344514	0.052	0.134	1
FXYD1	0.0371745	-0.894167	0.097	0.194	1
ZMYND8	0.0372132	-0.551731	0.052	0.134	1
HIBADH	0.0372313	-0.456822	0.11	0.224	1
EEF1E1	0.0373241	-0.651989	0.045	0.119	1
PARD3B	0.0376631	-0.371309	0.174	0.313	1
TYMP	0.0378002	-0.352222	0.09	0.194	1
ABI1	0.0378191	0.795288	0.335	0.224	1
RNF168	0.0379157	0.751712	0.174	0.075	1
AFDN	0.0380798	0.661074	0.116	0.03	1
CKAP4	0.0381217	-0.342303	0.052	0.134	1
JPX	0.0382375	-0.325939	0.071	0.164	1
AMZ2	0.0385465	-0.380256	0.09	0.194	1
OCIAD1	0.0385801	-0.400542	0.103	0.209	1
CNN3	0.0386465	-0.569296	0.213	0.343	1
BCAR3	0.0386486	-0.288634	0.071	0.164	1
AC068282.1	0.0387807	-0.422718	0.045	0.119	1
SHOC2	0.0390107	0.583896	0.161	0.06	1
MIER1	0.0390634	-0.333203	0.071	0.164	1
FN1	0.0391575	-0.463133	0.213	0.373	1
LONRF1	0.0392112	-0.498853	0.213	0.343	1
VPS13D	0.039383	-0.762183	0.097	0.194	1
GNG10	0.0394024	-0.287668	0.194	0.343	1
BABAM1	0.0394886	-0.334279	0.103	0.209	1
GULP1	0.0397267	-0.320289	0.355	0.567	1
MRPL14	0.0397575	-0.434027	0.116	0.224	1
THOC7	0.04007	-0.407447	0.084	0.179	1
SMIM29	0.0402054	-0.271	0.174	0.313	1
U2SURP	0.0402078	-0.300675	0.129	0.254	1
TMCC1	0.0402594	-0.536193	0.065	0.149	1
TMX2	0.0404739	-0.314247	0.084	0.179	1
MBD2	0.0407978	-0.574028	0.045	0.119	1
CSNK1E	0.040861	-0.254441	0.09	0.194	1
CASC4	0.0408813	-0.426007	0.084	0.179	1
H1F0	0.041258	-0.317139	0.09	0.194	1
TMEM230	0.0412916	0.746207	0.368	0.254	1
RETREG1	0.0414516	-0.367594	0.052	0.134	1
RAB14	0.0414547	0.574204	0.232	0.119	1
SREK1	0.0417065	-0.433942	0.084	0.179	1
CYSTM1	0.0418352	-0.380038	0.413	0.537	1
MOSPD2	0.0418392	-0.378747	0.045	0.119	1
ATF6B	0.0418526	-0.287777	0.071	0.164	1
DNAJC1	0.0421171	-0.517056	0.187	0.313	1
S100A4	0.0421619	-1.16135	0.458	0.552	1
TMEM101	0.0423103	-0.314251	0.065	0.149	1
THUMPD3-AS1	0.0423683	-0.620975	0.045	0.119	1
STX10	0.0425199	-0.274054	0.071	0.164	1
ZMYM2	0.0427156	-0.396837	0.187	0.328	1
PSME4	0.0429103	-0.343455	0.103	0.209	1
SF3B6	0.0429186	-0.365473	0.206	0.343	1
TTBK2	0.0430136	-0.513014	0.065	0.149	1
BBS5	0.0430869	-0.824207	0.077	0.164	1
ADK	0.0434326	-0.576557	0.303	0.463	1
MYO1C	0.0434878	-0.382417	0.065	0.149	1
ARL6IP1	0.043514	0.587914	0.439	0.343	1
SLIT2	0.0437217	-0.346967	0.097	0.194	1
BCAP31	0.0439863	-0.4037	0.213	0.343	1
MICU1	0.0439897	-0.450338	0.045	0.119	1
ZCCHC14	0.0439897	-0.313715	0.045	0.119	1
TSPAN5	0.0444495	-0.382125	0.065	0.149	1
ARHGAP15	0.0445416	-0.33801	0.045	0.119	1
TTYH2	0.0445416	-0.349974	0.045	0.119	1
SLC25A6	0.044718	-0.448901	0.465	0.627	1
ARPC5L	0.044937	-0.397065	0.065	0.149	1
TRIO	0.0450262	-0.664365	0.142	0.254	1
ADGRG1	0.0450979	-0.253394	0.168	0.299	1
MRPS5	0.0450994	-0.480491	0.045	0.119	1
SCRN2	0.0450994	-0.450895	0.045	0.119	1
TCEAL3	0.0451439	0.595831	0.11	0.03	1
CASK	0.0451498	-0.351205	0.084	0.179	1
ACTB	0.0456529	0.256746	0.897	0.896	1
SF3A3	0.0456631	-0.304625	0.045	0.119	1
ERGIC2	0.0457131	-0.463697	0.135	0.254	1
TRIM2	0.0458051	0.684837	0.329	0.224	1
ATP6AP1	0.0459889	-0.359633	0.129	0.254	1
DDIT3	0.0460471	-0.385613	0.084	0.179	1
TMEM70	0.0461599	0.6781	0.11	0.03	1
POMGNT1	0.0462327	-0.290629	0.045	0.119	1
BCL2L12	0.0462327	-0.283815	0.045	0.119	1
CYB5A	0.0462539	-0.56956	0.097	0.194	1
BCAS2	0.0464331	-0.599114	0.039	0.104	1
USP13	0.0466751	0.682848	0.11	0.03	1
UBXN1	0.0466931	-0.3396	0.239	0.388	1
FAM49B	0.0469594	-0.262005	0.084	0.179	1
YWHAE	0.0470835	0.561351	0.6	0.522	1
FRMD4A	0.0471888	-0.406645	0.297	0.448	1
AGPAT2	0.0473053	-0.447521	0.219	0.343	1
RPL30	0.0474332	-0.286287	0.755	0.881	1
PCSK1N	0.0474427	0.289968	0.116	0.03	1
PTPRA	0.0478597	-0.523009	0.103	0.209	1
MAP2K4	0.0478868	-0.397824	0.084	0.179	1
THSD7A	0.0480097	-0.443542	0.097	0.194	1
AC008056.1	0.0489938	0.89742	0.277	0.164	1
DCAF13	0.0491712	-0.276984	0.045	0.119	1
PITRM1	0.0491712	-0.257935	0.045	0.119	1
SDHAF2	0.0495309	-0.258239	0.065	0.149	1
PRKCSH	0.0495309	-0.286007	0.065	0.149	1
SAT1	0.0495639	0.370471	0.852	0.776	1
TRPC1	0.0495921	-0.353098	0.039	0.104	1
NUTF2	0.0501942	-0.388148	0.077	0.164	1
UFD1	0.0501942	-0.463872	0.077	0.164	1
DUT	0.0502328	-0.301808	0.232	0.373	1
GIPC1	0.0504052	0.576892	0.174	0.075	1
ANXA1	0.0506473	-0.741238	0.277	0.433	1
RHOC	0.0508155	-0.509856	0.277	0.403	1
DSTYK	0.0509099	0.634659	0.342	0.224	1
RSL24D1	0.0510403	0.800587	0.368	0.299	1
MXI1	0.0510852	0.678069	0.406	0.313	1
GIGYF2	0.0511874	-0.498516	0.135	0.239	1
MAP4K3	0.0516661	-0.299281	0.116	0.224	1
EIF1	0.0516717	-0.32123	0.832	0.851	1
LRPAP1	0.051701	-0.503293	0.271	0.403	1
LAMB2	0.0517276	-0.570419	0.077	0.164	1
RPS19BP1	0.051752	-0.314529	0.084	0.179	1
EEF2	0.0518315	0.575164	0.542	0.463	1
NCOR2	0.0520354	-0.570632	0.058	0.134	1
TAF15	0.052082	-0.548942	0.09	0.179	1
FHL1	0.0522474	-0.561879	0.039	0.104	1
FRS2	0.0522491	-0.335664	0.065	0.149	1
PPCS	0.0522964	-0.277975	0.09	0.194	1
PPP1R9A	0.0529295	-0.574877	0.039	0.104	1
POLR2L	0.0530921	0.409005	0.645	0.552	1
SIPA1L2	0.0531292	-0.353607	0.097	0.194	1
ZCRB1	0.0531292	-0.376606	0.097	0.194	1
ST3GAL4	0.0534154	-0.368012	0.232	0.358	1
SNCA	0.0536015	-0.351557	0.619	0.731	1
RBM23	0.053619	-0.403038	0.039	0.104	1
RPL19	0.0536778	0.251804	0.897	0.866	1
CCDC85B	0.0537761	-0.438309	0.168	0.284	1
ATRN	0.0538036	-0.387292	0.058	0.134	1
YBX3	0.0543122	0.65117	0.374	0.284	1
NDUFB7	0.0543376	-0.356067	0.323	0.463	1
RNF213	0.0546021	-0.357086	0.097	0.194	1
SGIP1	0.0548508	0.683531	0.155	0.06	1
WDR60	0.0549123	-0.505335	0.077	0.164	1
TOP1	0.055018	-0.400301	0.155	0.269	1
PNRC2	0.0551114	-0.476053	0.09	0.179	1
UGCG	0.0552853	0.758763	0.148	0.06	1
RND3	0.0553252	0.586944	0.252	0.149	1
UTRN	0.0554445	-0.291968	0.174	0.299	1
SERPINH1	0.0555703	-0.585164	0.071	0.149	1
ANAPC5	0.0556028	-0.26073	0.097	0.194	1
PPP1R18	0.0557327	-0.357646	0.039	0.104	1
OARD1	0.0557327	-0.374638	0.039	0.104	1
EHMT1	0.0557327	-0.354132	0.039	0.104	1
SART3	0.0557327	-0.371869	0.039	0.104	1
FKBP8	0.0558519	-0.266263	0.174	0.299	1
NUDT1	0.0558748	-0.351914	0.084	0.179	1
HMG20B	0.0559287	-0.352831	0.329	0.493	1
CNPY2	0.0560322	-0.355899	0.219	0.358	1
JAZF1	0.056041	-0.566177	0.123	0.224	1
PELI1	0.0561933	1.09297	0.342	0.239	1
DHX36	0.0563152	-0.706677	0.103	0.194	1
MRPL57	0.0565098	-0.347317	0.148	0.269	1
FXYD3	0.0570379	0.747637	0.394	0.299	1
SMC3	0.0571249	-0.315321	0.077	0.164	1
L1CAM	0.0571249	-0.502264	0.077	0.164	1
DNAJC7	0.0571325	-0.269964	0.097	0.194	1
CAV1	0.0571374	0.583969	0.535	0.478	1
RPL18	0.0573254	0.285033	0.819	0.776	1
FKBP3	0.0576363	-0.638801	0.129	0.224	1
PHLPP1	0.0576658	0.610226	0.497	0.388	1
BORCS7	0.0576895	0.428081	0.129	0.045	1
ADI1	0.0578175	0.673315	0.219	0.119	1
ARHGEF10	0.0579153	-0.310812	0.039	0.104	1
TCIM	0.0579153	-0.416005	0.039	0.104	1
RMDN3	0.0579153	-0.305102	0.039	0.104	1
RDX	0.0582099	0.472629	0.555	0.448	1
ASTN2	0.0586585	-0.416333	0.039	0.104	1
SSPN	0.0586585	-0.335148	0.039	0.104	1
NUP58	0.0586585	-0.299705	0.039	0.104	1
MAT2A	0.0587657	-0.366959	0.058	0.134	1
LAMC1	0.0587929	-0.342819	0.168	0.284	1
CISD1	0.0590161	0.548118	0.394	0.269	1
RPN2	0.0590679	0.423018	0.187	0.09	1
RANBP10	0.0590881	0.646827	0.103	0.03	1
LURAP1	0.0594119	-0.340477	0.058	0.134	1
WDR37	0.0594119	-0.302665	0.058	0.134	1
BCAT2	0.0594119	-0.405855	0.058	0.134	1
ITGB1BP1	0.0595268	-0.27761	0.142	0.254	1
CLU	0.0595748	-0.304351	0.374	0.522	1
SELENOM	0.0598795	-0.372982	0.342	0.478	1
TRMT112	0.0598965	-0.416314	0.335	0.463	1
HNRNPH3	0.0599671	-0.475454	0.161	0.269	1
LRRC8C-DT	0.0601685	-0.388555	0.039	0.104	1
VPS26C	0.0603922	0.529954	0.103	0.03	1
SPTAN1	0.06062	-0.540591	0.135	0.239	1
ZCCHC2	0.06083	0.745222	0.123	0.045	1
ACOT7	0.0610531	0.492044	0.103	0.03	1
MAP1LC3A	0.0611753	-0.279124	0.077	0.164	1
CTNNBIP1	0.0613859	-0.43971	0.058	0.134	1
VASP	0.0613859	-0.312239	0.058	0.134	1
TBC1D8	0.0617107	-0.294968	0.039	0.104	1
LAMB1	0.0617107	-0.331031	0.039	0.104	1
CUL1	0.0618876	-0.360076	0.155	0.269	1
GLRX3	0.0619329	-0.263096	0.097	0.194	1
EMP2	0.0620558	-0.292031	0.058	0.134	1
DOCK1	0.0627545	-0.395369	0.09	0.179	1
DIP2C	0.0627911	0.78473	0.4	0.328	1
UPP1	0.0629052	-0.308867	0.123	0.224	1
CHID1	0.0629826	-0.271747	0.077	0.164	1
RPL27A	0.0631321	0.262313	0.858	0.836	1
ZNF800	0.0634383	-0.424838	0.071	0.149	1
SORCS1	0.0637357	-0.585543	0.271	0.403	1
BHLHE40	0.0637424	-0.777556	0.084	0.164	1
SOS2	0.0638442	-0.514035	0.155	0.254	1
METTL21A	0.064102	-0.324357	0.058	0.134	1
DDB2	0.064102	-0.286277	0.058	0.134	1
IRF2BP2	0.0641795	-0.280827	0.11	0.209	1
EIF3K	0.0641808	0.596165	0.452	0.343	1
SKP1	0.0643392	0.526238	0.632	0.582	1
SNHG3	0.0644484	0.42237	0.103	0.03	1
MAP3K3	0.0645017	-0.272823	0.09	0.179	1
ROBO1	0.0647062	-0.471483	0.206	0.343	1
PTPN12	0.0648156	-0.307135	0.142	0.254	1
MT-CO3	0.0648685	-0.285646	0.961	0.955	1
NSD3	0.0651306	0.740063	0.232	0.134	1
TM4SF1	0.0651455	0.691921	0.103	0.03	1
FABP5	0.0654402	-0.594155	0.206	0.313	1
DNAJB1	0.0660049	-0.362918	0.232	0.358	1
LYPLAL1	0.0660368	-0.300632	0.071	0.149	1
CENPP	0.0660368	-0.372146	0.071	0.149	1
MCMBP	0.0661974	-0.457455	0.084	0.164	1
PRNP	0.0663567	-0.902176	0.258	0.358	1
MTR	0.066385	-0.496373	0.11	0.209	1
EMC10	0.0665598	-0.292515	0.168	0.284	1
RGS3	0.0669456	-0.25665	0.11	0.209	1
RAB5B	0.0673686	-0.444432	0.071	0.149	1
SERPING1	0.0675025	-0.309605	0.09	0.179	1
PKP4	0.0677479	-0.675033	0.129	0.224	1
PEPD	0.0686885	-0.329414	0.155	0.269	1
SCARB1	0.0686988	-0.532045	0.097	0.179	1
COL4A1	0.0687225	-0.555954	0.071	0.149	1
HTT	0.068731	-0.421001	0.052	0.119	1
NLGN1	0.0691565	0.520302	0.465	0.388	1
TSC22D2	0.0693066	-0.50169	0.194	0.313	1
BMPR1A	0.0694783	-0.308661	0.103	0.194	1
QPRT	0.0695076	-0.392197	0.052	0.119	1
JUNB	0.069516	-0.481088	0.484	0.627	1
TMEM14C	0.0695179	-0.445328	0.284	0.433	1
MEF2A	0.0696679	-0.426634	0.148	0.254	1
KDM6A	0.0699362	-0.544095	0.129	0.224	1
SAT2	0.0700815	-0.255957	0.187	0.313	1
PABPN1	0.0700985	-0.364312	0.071	0.149	1
STRN3	0.0701846	0.614114	0.2	0.104	1
LINC-PINT	0.0704499	-0.306269	0.123	0.224	1
ATP6V1G1	0.070523	0.473854	0.529	0.463	1
ZFYVE16	0.070795	-0.395358	0.071	0.149	1
ITPA	0.070795	-0.315998	0.071	0.149	1
LINC01320	0.0709178	0.483076	0.619	0.537	1
USP25	0.0710822	-0.446794	0.052	0.119	1
CCN1	0.0711827	-0.988881	0.11	0.194	1
YAF2	0.0718059	0.437893	0.148	0.06	1
NEGR1	0.0718804	-0.266099	0.052	0.119	1
TOR1AIP2	0.0718804	-0.490446	0.052	0.119	1
HLA-DRB1	0.0719004	-0.602737	0.103	0.194	1
EPDR1	0.0725422	0.444801	0.123	0.045	1
FGFR1OP2	0.0725589	-0.28105	0.135	0.239	1
BSG	0.0726439	-0.402661	0.561	0.642	1
GAS2L3	0.072686	-0.296829	0.052	0.119	1
EIF3J	0.0731235	0.730653	0.226	0.134	1
HNRNPK	0.0733116	-0.439695	0.4	0.567	1
FAM193A	0.0734989	-0.421812	0.052	0.119	1
AMBRA1	0.0737081	-0.373932	0.174	0.284	1
ZNF565	0.0745095	0.596776	0.142	0.06	1
ATP6AP2	0.0747995	-0.348122	0.258	0.388	1
CHIC2	0.0752145	0.36734	0.168	0.075	1
LARP4	0.075385	-0.497075	0.065	0.134	1
HLA-A	0.0754682	0.442168	0.716	0.701	1
MZT2A	0.0758308	-0.305908	0.071	0.149	1
TMED7	0.0763882	-0.264329	0.116	0.209	1
GLIS3	0.0765735	-0.362407	0.071	0.149	1
PCDH11X	0.0766565	0.704228	0.323	0.239	1
ATF3	0.0766765	-0.571093	0.232	0.343	1
LINC01004	0.0768252	-0.344289	0.052	0.119	1
DCAF11	0.0768252	-0.371249	0.052	0.119	1
STK17B	0.0768342	0.541109	0.123	0.045	1
ZNF131	0.0769387	-0.483842	0.065	0.134	1
TMED5	0.0785183	-0.428546	0.065	0.134	1
GGCT	0.0785339	-0.277585	0.052	0.119	1
AC245297.3	0.0788372	-0.371825	0.071	0.149	1
LAPTM4A	0.078982	0.434426	0.697	0.657	1
SYPL1	0.0790712	0.558888	0.284	0.179	1
CAMTA1	0.0791674	-0.252898	0.394	0.537	1
NCOA7	0.079318	-0.523283	0.065	0.134	1
CERS6	0.0793997	-0.267256	0.052	0.119	1
KANSL1	0.0796294	-0.334182	0.181	0.284	1
SNX1	0.0796671	-0.271693	0.084	0.164	1
ZMYM4	0.0801243	-0.661936	0.065	0.134	1
WSB1	0.0807548	-0.327642	0.374	0.567	1
NR4A1	0.0809023	-0.71144	0.387	0.478	1
CALM2	0.0811282	0.386918	0.742	0.716	1
BAZ1A	0.0814608	-0.491077	0.155	0.254	1
SDF2L1	0.0819499	-0.325186	0.135	0.239	1
NBDY	0.0820859	-0.274121	0.2	0.328	1
HPS1	0.0825832	-0.406585	0.065	0.134	1
PLAUR	0.0825832	-0.384358	0.065	0.134	1
CERS4	0.082941	-0.385575	0.052	0.119	1
AKAP9	0.0832599	0.497852	0.335	0.224	1
NFATC2	0.0834999	-0.327157	0.342	0.478	1
DCAF8	0.083846	-0.259726	0.052	0.119	1
UBE2E3	0.0845434	-0.257328	0.232	0.343	1
C1orf21	0.0846305	-0.413127	0.174	0.269	1
COPB1	0.0846784	-0.270198	0.097	0.179	1
H1FX	0.0851566	0.70422	0.174	0.09	1
GABPB1-IT1	0.0856444	-0.276814	0.084	0.164	1
CPEB3	0.0857781	-0.411568	0.045	0.104	1
SMG1	0.0859681	-0.328543	0.142	0.239	1
TUT4	0.0864863	0.638489	0.155	0.075	1
RPLP0	0.0866955	0.282476	0.723	0.687	1
CST3	0.0866978	0.251385	0.755	0.731	1
NAA30	0.0876073	-0.283358	0.071	0.149	1
UPF3A	0.0876844	-0.343243	0.065	0.134	1
VEZF1	0.0876844	-0.424137	0.065	0.134	1
DSTN	0.0880303	0.435747	0.632	0.552	1
KAT6B	0.0885588	-0.455051	0.065	0.134	1
MFSD10	0.0887754	-0.555338	0.045	0.104	1
DMXL1	0.0891227	-0.4558	0.174	0.284	1
RHOQ	0.0899645	-0.351015	0.168	0.269	1
TXNDC15	0.0903287	-0.384721	0.065	0.134	1
DAAM2	0.0903287	-0.393633	0.065	0.134	1
NDUFA3	0.090631	-0.538576	0.148	0.239	1
S100A6	0.0906813	-0.332785	0.839	0.881	1
IL11RA	0.0908201	-0.324256	0.045	0.104	1
ACTG1	0.091404	0.389911	0.761	0.761	1
MAGOH	0.0916578	-0.268496	0.129	0.224	1
ANTXR2	0.0918566	-0.395628	0.045	0.104	1
KIT	0.0922644	0.33727	0.645	0.522	1
PSMB4	0.0923692	-0.480754	0.161	0.269	1
SUB1	0.0927029	-0.42602	0.323	0.463	1
MFGE8	0.0929022	-0.257654	0.258	0.388	1
MAGEH1	0.0930368	-0.256505	0.065	0.134	1
EIF4EBP1	0.093104	0.463264	0.155	0.075	1
PMM1	0.09362	-0.298068	0.084	0.164	1
HSPG2	0.0938468	-0.77114	0.187	0.284	1
EGR3	0.093958	-0.335429	0.045	0.104	1
MVB12A	0.093958	-0.380795	0.045	0.104	1
SLK	0.0944672	0.383618	0.116	0.045	1
BAIAP2	0.0944672	0.438225	0.116	0.045	1
CDK5RAP3	0.0948062	-0.540795	0.077	0.149	1
SMC5	0.0948782	-0.511109	0.065	0.134	1
NCBP2	0.0950231	-0.26438	0.045	0.104	1
CHCHD2	0.0950658	-0.274731	0.503	0.657	1
FKBP1A	0.0952047	0.543593	0.361	0.284	1
ADIPOR1	0.0953182	-0.278787	0.148	0.254	1
HAS2	0.0956772	-0.594137	0.077	0.149	1
DCAKD	0.0960978	-0.250589	0.045	0.104	1
GLUD1	0.0962071	-0.377659	0.135	0.224	1
MBD5	0.0963796	-0.250133	0.123	0.209	1
WDR83OS	0.0969268	0.808429	0.419	0.388	1
PIK3IP1	0.0971822	-0.37708	0.045	0.104	1
MDH1	0.0973664	-0.491806	0.148	0.239	1
CHKA	0.0978256	-0.290526	0.084	0.164	1
RORA	0.0983391	0.420166	0.265	0.164	1
LDHB	0.0987456	-0.36392	0.31	0.433	1
IRF1	0.0993804	-0.752827	0.045	0.104	1
MYL6	0.0997071	0.298369	0.71	0.716	1
SYNCRIP	0.0998067	-0.415923	0.135	0.224	1
C4orf48	0.0998833	0.314272	0.6	0.493	1
HSD17B12	0.100171	-0.360347	0.058	0.119	1
SEC31A	0.100539	-0.444754	0.135	0.224	1
IFI27L2	0.100811	0.360239	0.49	0.388	1
MPLKIP	0.101039	-0.292707	0.077	0.149	1
IMPDH2	0.101648	-0.435824	0.123	0.209	1
TNFRSF14	0.101861	-0.51412	0.103	0.179	1
UBE2B	0.102013	-0.287877	0.284	0.433	1
FEZ2	0.102017	-0.527	0.135	0.224	1
PARVB	0.102752	-0.347007	0.045	0.104	1
SRSF5	0.102821	-0.257431	0.245	0.373	1
TNFAIP3	0.10325	0.61436	0.181	0.104	1
MACO1	0.103713	0.532748	0.11	0.045	1
DDX3X	0.104051	-0.510994	0.155	0.239	1
GNG12	0.104086	-0.372936	0.2	0.313	1
TANC2	0.104316	0.651882	0.161	0.09	1
ERLEC1	0.10469	0.51527	0.11	0.045	1
PPP1CA	0.104766	-0.38666	0.181	0.284	1
ZNF638	0.104875	-0.293464	0.142	0.239	1
VAT1	0.105483	-0.251866	0.219	0.328	1
KRIT1	0.105687	-0.29805	0.077	0.149	1
SMIM15	0.106214	-0.537468	0.045	0.104	1
ZFR	0.106344	-0.36882	0.123	0.209	1
PABPC4	0.106637	-0.41309	0.077	0.149	1
C1GALT1	0.10666	-0.462859	0.09	0.164	1
HIPK3	0.107328	0.556704	0.187	0.104	1
SLC16A10	0.107388	0.549396	0.387	0.313	1
BLVRB	0.107523	-0.327522	0.181	0.284	1
PLP1	0.10758	-0.312319	0.587	0.701	1
FMR1	0.107593	-0.301772	0.077	0.149	1
BEX4	0.107881	-0.292406	0.142	0.239	1
FBL	0.108072	0.528649	0.129	0.06	1
DHX15	0.108104	-0.290716	0.135	0.224	1
PTK2	0.108311	-0.366933	0.284	0.403	1
NR1D2	0.108598	-0.391333	0.058	0.119	1
KLHL24	0.108632	-0.289233	0.155	0.254	1
CYTH3	0.108776	-0.485151	0.426	0.552	1
STXBP6	0.109164	0.338246	0.477	0.358	1
ZNHIT6	0.109685	-0.538026	0.071	0.134	1
COL5A2	0.109685	-0.680908	0.071	0.134	1
AKIRIN1	0.110503	-0.593277	0.077	0.149	1
CFAP20	0.11079	-0.433223	0.058	0.119	1
RANBP9	0.111238	-0.353547	0.09	0.164	1
NIT2	0.111487	-0.2793	0.077	0.149	1
MAPRE2	0.11163	-0.432604	0.2	0.299	1
SMIM5	0.111899	-0.306651	0.058	0.119	1
TTC17	0.112172	0.393783	0.135	0.06	1
RPS6KB1	0.112771	0.637346	0.11	0.045	1
ARMCX1	0.113656	-0.317485	0.129	0.209	1
P2RX7	0.113849	-0.381759	0.168	0.269	1
PLEKHB2	0.11394	0.504603	0.219	0.134	1
AC009562.1	0.114143	-0.484169	0.058	0.119	1
MT-ND4L	0.114802	-0.292963	0.252	0.373	1
MALSU1	0.115278	-0.283747	0.058	0.119	1
GRIK2	0.116422	-0.405732	0.058	0.119	1
UFM1	0.116931	0.633542	0.142	0.075	1
MYO10	0.118062	0.302892	0.516	0.478	1
FNDC3B	0.118062	-0.569115	0.348	0.448	1
SLITRK2	0.118152	0.548273	0.129	0.06	1
CD55	0.118204	0.594266	0.226	0.149	1
PHF20	0.119443	-0.286322	0.135	0.224	1
TMEM208	0.119479	-0.348642	0.103	0.179	1
NAXE	0.119949	0.471094	0.148	0.075	1
RBMX	0.120124	0.632047	0.226	0.149	1
SMURF1	0.120237	0.440966	0.11	0.045	1
COX4I1	0.12097	0.290813	0.69	0.657	1
LINC02381	0.121089	-0.282579	0.058	0.119	1
VCP	0.121382	-0.332665	0.187	0.284	1
PGRMC1	0.12147	-0.290171	0.123	0.209	1
GPR143	0.121601	-0.397301	0.29	0.388	1
PHPT1	0.122661	0.502997	0.381	0.299	1
PLGRKT	0.123476	-0.349223	0.058	0.119	1
HAT1	0.123554	0.398052	0.11	0.045	1
XPO1	0.123663	0.540971	0.181	0.104	1
ST3GAL6	0.123679	0.62393	0.406	0.343	1
SNHG16	0.123983	-0.276057	0.219	0.328	1
PDS5A	0.124139	0.455802	0.2	0.119	1
PPIB	0.124561	-0.254777	0.284	0.388	1
UBE2A	0.124624	-0.294049	0.161	0.254	1
FHOD3	0.124714	-0.287405	0.219	0.328	1
RPL5	0.125799	0.363775	0.729	0.761	1
GABPB1-AS1	0.1259	-0.264888	0.058	0.119	1
ARF6	0.126457	0.627023	0.394	0.299	1
FAM120A	0.127455	0.500781	0.168	0.09	1
SIVA1	0.127606	0.391377	0.206	0.119	1
RALGAPA1	0.128097	-0.297286	0.135	0.224	1
SOCS3	0.129142	-0.396278	0.103	0.179	1
KLF10	0.129239	-0.278008	0.071	0.134	1
CALM3	0.129371	-0.508831	0.129	0.209	1
ADIRF	0.129417	-0.49662	0.361	0.463	1
FOXO1	0.129589	-0.39085	0.168	0.269	1
ZNF609	0.129773	-0.50356	0.084	0.149	1
HSP90AA1	0.130147	-0.317064	0.665	0.806	1
RHOT2	0.1304	-0.360902	0.071	0.134	1
ADAMTS9-AS2	0.130799	-0.343519	0.116	0.194	1
TJP1	0.13132	-0.327899	0.31	0.433	1
ARF1	0.131441	-0.420678	0.29	0.418	1
PON2	0.13161	0.571585	0.361	0.284	1
CCDC82	0.131646	0.680972	0.142	0.075	1
WWC2	0.13165	-0.631825	0.065	0.119	1
XPC	0.132067	0.570904	0.103	0.045	1
BTF3L4	0.132156	-0.322538	0.103	0.179	1
PDCD10	0.132663	0.406292	0.148	0.075	1
KRT5	0.132663	0.412909	0.148	0.075	1
GNAI1	0.132999	0.755344	0.355	0.299	1
TOMM7	0.133907	0.298472	0.71	0.642	1
STXBP5	0.135318	0.660531	0.348	0.284	1
LSM1	0.135718	0.553098	0.103	0.045	1
COMMD7	0.135804	0.392561	0.142	0.075	1
VDAC2	0.136059	-0.272468	0.232	0.343	1
NR4A3	0.13672	-0.949355	0.148	0.224	1
WIPF1	0.136771	-0.27995	0.097	0.164	1
PLIN2	0.136952	0.608948	0.103	0.045	1
PTBP2	0.137191	-0.331133	0.181	0.269	1
CHCHD6	0.137257	0.521683	0.406	0.328	1
MED13	0.137537	0.416081	0.219	0.134	1
MRPL11	0.137537	-0.257789	0.071	0.134	1
SCRG1	0.137579	0.649108	0.123	0.06	1
CMSS1	0.138068	-0.367173	0.168	0.269	1
KDM5B	0.138676	0.519288	0.161	0.09	1
TMEM117	0.138683	0.423781	0.394	0.299	1
NUFIP2	0.138755	-0.253941	0.071	0.134	1
SGK3	0.138898	0.371362	0.232	0.149	1
ITGB3BP	0.139447	0.543355	0.103	0.045	1
CYBA	0.139584	-0.3265	0.394	0.493	1
HIP1	0.139686	-0.269695	0.116	0.194	1
CTTN	0.139735	0.305472	0.31	0.224	1
PAXX	0.139982	-0.323505	0.071	0.134	1
MTOR	0.140124	-0.474261	0.052	0.104	1
DNAJB4	0.14101	-0.427647	0.123	0.194	1
SERBP1	0.141483	-0.251706	0.245	0.343	1
RLF	0.141802	0.664465	0.155	0.09	1
TMF1	0.141977	0.479062	0.103	0.045	1
ACTR3	0.142731	-0.287197	0.161	0.254	1
ARSB	0.142958	-0.46729	0.052	0.104	1
PSMB9	0.142958	-0.262916	0.052	0.104	1
LSS	0.142958	-0.342759	0.052	0.104	1
RAB5IF	0.143034	-0.485745	0.123	0.194	1
PSMB1	0.143048	-0.337349	0.258	0.358	1
NAV2	0.14311	-0.576038	0.239	0.343	1
LAMP1	0.14311	-0.40675	0.239	0.343	1
TSPAN3	0.143624	-0.288264	0.142	0.224	1
STAT6	0.144391	-0.503253	0.052	0.104	1
SNX17	0.144458	-0.342125	0.097	0.164	1
APOD	0.144672	0.271941	0.723	0.627	1
AC018682.1	0.145579	-0.424837	0.168	0.254	1
DRG1	0.145835	-0.397625	0.052	0.104	1
ABL2	0.14586	-0.263729	0.226	0.328	1
GRAMD2B	0.146913	-0.289495	0.116	0.194	1
BAG3	0.146937	-0.267354	0.084	0.149	1
NUPR1	0.147373	-0.296284	0.155	0.239	1
DMKN	0.148101	0.513997	0.181	0.104	1
POLR2G	0.148757	-0.353701	0.129	0.209	1
ARID5B	0.148884	0.478002	0.142	0.075	1
CHMP1B	0.14958	0.490747	0.252	0.164	1
C20orf194	0.149971	-0.380144	0.142	0.224	1
SCAND1	0.150137	-0.250657	0.161	0.254	1
POP7	0.150234	-0.427823	0.052	0.104	1
MAP4	0.150477	-0.265358	0.394	0.522	1
MSC-AS1	0.150569	0.40147	0.123	0.06	1
AC046168.2	0.150946	-0.464535	0.161	0.239	1
LMBR1	0.151108	0.469573	0.103	0.045	1
SELENOK	0.151169	0.58096	0.445	0.388	1
VEPH1	0.151847	-0.347928	0.129	0.209	1
TBL1X	0.152122	0.687524	0.277	0.209	1
RAP1A	0.152443	-0.517616	0.187	0.269	1
SH3D19	0.152551	-0.543266	0.329	0.433	1
CCNY	0.153028	0.346764	0.123	0.06	1
COPS3	0.153222	-0.291683	0.052	0.104	1
ADARB1	0.153222	-0.325199	0.052	0.104	1
RPS6KC1	0.153798	0.402111	0.103	0.045	1
PDLIM5	0.153976	0.845421	0.213	0.149	1
TMOD3	0.154694	0.537855	0.155	0.09	1
PTPRJ	0.154715	-0.393591	0.484	0.567	1
CUL3	0.154985	-0.260579	0.129	0.209	1
AC092546.1	0.155936	0.461863	0.374	0.299	1
POMP	0.156125	-0.327712	0.361	0.493	1
ARL13B	0.156701	-0.409709	0.065	0.119	1
DANCR	0.157063	-0.418747	0.187	0.269	1
PHACTR1	0.15715	-0.905172	0.265	0.343	1
TMSB4X	0.158645	-0.288029	0.871	0.985	1
NAV3	0.159019	0.299562	0.561	0.478	1
PCNX4	0.159199	-0.474193	0.077	0.134	1
NPHP4	0.159385	0.589941	0.116	0.06	1
PLXNC1	0.159658	0.500242	0.49	0.448	1
BNIP3L	0.160153	0.512123	0.258	0.179	1
PTMS	0.1604	-0.429432	0.29	0.388	1
AEBP2	0.160539	-0.618512	0.11	0.179	1
RBM26	0.160967	-0.349955	0.065	0.119	1
MYL9	0.161518	-0.617241	0.09	0.149	1
KLHL28	0.16204	0.544847	0.135	0.075	1
LRRFIP1	0.162123	0.473279	0.361	0.299	1
CCL2	0.16229	-2.06577	0.168	0.239	1
SERTAD1	0.16287	-0.334003	0.11	0.179	1
SBNO1	0.163268	0.542266	0.135	0.075	1
DYNC2H1	0.163326	0.71873	0.116	0.06	1
ARFGEF1	0.163771	0.437171	0.155	0.09	1
COX6B1	0.16421	0.351217	0.568	0.507	1
DDT	0.165259	0.612747	0.277	0.209	1
AC011246.1	0.166224	-0.566901	0.374	0.478	1
AP000676.5	0.166412	-0.401837	0.11	0.179	1
AHR	0.166633	-0.381124	0.29	0.388	1
BIRC3	0.166634	-0.441376	0.129	0.194	1
NET1	0.16679	-0.399417	0.065	0.119	1
TRABD	0.16679	-0.410899	0.065	0.119	1
EIF3E	0.167278	0.39677	0.516	0.463	1
RABGAP1	0.167318	-0.417832	0.077	0.134	1
CBX3	0.167915	0.506275	0.323	0.254	1
TIAM2	0.168694	0.531202	0.116	0.06	1
GLRX2	0.168844	-0.289603	0.052	0.104	1
RPL36A	0.169026	0.344129	0.813	0.746	1
TRAK1	0.169086	-0.492868	0.123	0.194	1
RAD23A	0.169528	-0.254386	0.194	0.284	1
DISP1	0.170057	0.697635	0.116	0.06	1
PFN1	0.170477	0.252375	0.632	0.582	1
ATXN1	0.170746	0.323293	0.284	0.194	1
CDC42SE2	0.171226	-0.356733	0.11	0.179	1
NSFL1C	0.171428	0.45772	0.116	0.06	1
ANK2	0.171621	-0.345091	0.355	0.463	1
ARMCX3	0.172585	-0.281628	0.155	0.239	1
PARD6G	0.172771	-0.343011	0.065	0.119	1
DPYSL3	0.172902	-0.411097	0.077	0.134	1
NMT2	0.173245	0.466697	0.155	0.09	1
RPS29	0.173317	0.290249	0.89	0.821	1
SLC3A2	0.17348	-0.271209	0.29	0.388	1
SFSWAP	0.173873	0.263929	0.161	0.09	1
UMAD1	0.175022	0.70596	0.129	0.075	1
PIKFYVE	0.17582	-0.268223	0.065	0.119	1
MVP	0.17582	-0.36204	0.065	0.119	1
TMEM176B	0.175886	-0.59172	0.09	0.149	1
KRT14	0.176098	0.316248	0.523	0.463	1
WWP1	0.176143	-0.261898	0.11	0.179	1
ANXA5	0.176147	-0.438603	0.419	0.493	1
UBR4	0.17736	-0.38574	0.065	0.119	1
TIPRL	0.17736	-0.284094	0.065	0.119	1
RARRES2	0.17736	-0.373293	0.065	0.119	1
CAVIN1	0.177418	0.516994	0.206	0.134	1
PPP2R3A	0.177515	0.358498	0.155	0.09	1
TMA7	0.178181	0.294511	0.69	0.552	1
MYL12A	0.178312	0.509161	0.465	0.418	1
HDAC4	0.178545	0.333357	0.135	0.075	1
ATP2B4	0.178648	-0.410582	0.181	0.269	1
UST	0.178655	0.516055	0.232	0.164	1
CLASP2	0.179434	0.347155	0.329	0.239	1
OSBPL8	0.179687	0.598458	0.232	0.164	1
COPE	0.179769	-0.428106	0.277	0.373	1
FTX	0.18036	0.549946	0.265	0.194	1
CORO1C	0.180439	0.325306	0.303	0.239	1
PPP1R12B	0.18047	-0.334074	0.065	0.119	1
VPS4A	0.180805	-0.413493	0.077	0.134	1
ASAP1	0.181027	-0.426118	0.206	0.284	1
ANKRD37	0.181058	-0.547813	0.174	0.254	1
MIF	0.181461	0.303629	0.703	0.597	1
CARMIL1	0.181593	0.577347	0.219	0.149	1
AK3	0.181803	-0.31833	0.103	0.164	1
RPS21	0.18271	0.289718	0.69	0.687	1
AKR1B1	0.183006	-0.371313	0.077	0.134	1
ID3	0.183121	-0.691291	0.116	0.179	1
FOXP1	0.183991	0.645892	0.206	0.134	1
ZMYND11	0.18414	0.424065	0.116	0.06	1
PAG1	0.184491	0.259844	0.445	0.403	1
GADD45GIP1	0.184681	0.435402	0.31	0.239	1
PCBP1	0.185817	0.418264	0.439	0.403	1
FAM114A1	0.185972	-0.303997	0.077	0.134	1
ZC3H13	0.186931	0.321471	0.155	0.09	1
AKAP12	0.187338	0.61124	0.258	0.194	1
MFSD14C	0.187514	-0.439709	0.155	0.224	1
CALM1	0.187747	0.334629	0.626	0.567	1
ELMO1	0.188965	-0.681865	0.071	0.119	1
FAAP20	0.190296	0.376251	0.219	0.149	1
BTF3	0.190341	-0.272766	0.523	0.642	1
SPIN1	0.190488	-0.257147	0.077	0.134	1
MRPS26	0.191497	0.345509	0.116	0.06	1
APLP2	0.191885	-0.331408	0.161	0.239	1
BNIP2	0.192101	-0.513766	0.116	0.179	1
FBXO17	0.192994	0.315359	0.116	0.06	1
TM2D1	0.193222	0.448788	0.187	0.119	1
NDUFA1	0.194302	0.341562	0.471	0.418	1
MACF1	0.194772	-0.433318	0.265	0.343	1
MORF4L1	0.194815	0.363356	0.587	0.552	1
LIPA	0.196865	0.468697	0.148	0.09	1
TMEM135	0.197537	0.329234	0.116	0.06	1
MACROD2	0.198457	-0.334584	0.09	0.149	1
IGSF11	0.199935	-0.499719	0.09	0.149	1
FYN	0.200225	-0.504224	0.316	0.403	1
UBQLN1	0.200301	0.525371	0.142	0.09	1
TYRP1	0.200733	0.349398	0.748	0.687	1
CCND3	0.2014	0.387309	0.155	0.09	1
NDUFB2	0.202147	0.460557	0.49	0.478	1
CLCN7	0.202281	-0.680617	0.103	0.164	1
RAD21	0.20266	0.755677	0.174	0.119	1
NDUFB11	0.202853	0.619846	0.297	0.239	1
ARHGAP31	0.203294	-0.487709	0.155	0.239	1
DOCK10	0.203668	-0.544521	0.29	0.358	1
HMGB2	0.203715	0.255754	0.116	0.06	1
IER2	0.204051	-0.365427	0.219	0.299	1
GAB1	0.204332	-0.413862	0.058	0.104	1
SNHG14	0.204386	0.444028	0.148	0.09	1
PSMD4	0.204416	-0.29392	0.129	0.194	1
BTG1	0.204948	-0.370991	0.594	0.672	1
CFD	0.205018	0.575758	0.29	0.403	1
NAA16	0.206067	-0.476325	0.084	0.134	1
EIF4A2	0.206445	0.455232	0.439	0.388	1
STOM	0.206465	0.513251	0.161	0.104	1
CAVIN3	0.206666	-0.319736	0.374	0.463	1
KRCC1	0.207734	0.494989	0.11	0.06	1
SFMBT2	0.207734	0.600656	0.11	0.06	1
PLEKHM2	0.207976	-0.283973	0.058	0.104	1
TMX1	0.209292	0.342013	0.187	0.119	1
MAD2L1BP	0.209356	0.490932	0.11	0.06	1
SPPL2A	0.209628	-0.325835	0.116	0.179	1
CALD1	0.211199	0.433648	0.6	0.567	1
STXBP3	0.212628	0.596116	0.11	0.06	1
SUMO1	0.212738	0.652332	0.387	0.343	1
PPP1R15A	0.212859	-0.319497	0.432	0.507	1
TRIB2	0.213529	-0.325143	0.058	0.104	1
MANBAL	0.213541	0.427744	0.148	0.09	1
WRN	0.213541	0.445609	0.148	0.09	1
RHOA	0.215003	0.361084	0.51	0.493	1
EPB41L3	0.215335	0.4641	0.194	0.134	1
SNRPA1	0.216417	0.684801	0.148	0.09	1
TRIP12	0.217134	0.728877	0.206	0.149	1
TMEM173	0.217291	-0.334631	0.058	0.104	1
STMN1	0.21753	0.444875	0.484	0.448	1
SLBP	0.218163	0.645054	0.187	0.134	1
UBA52	0.218207	0.251845	0.677	0.687	1
CHSY3	0.218213	-0.630441	0.194	0.269	1
NHP2	0.218213	0.660986	0.232	0.179	1
ATP5ME	0.218727	0.385168	0.594	0.597	1
AVPI1	0.220603	-0.259742	0.129	0.194	1
PET100	0.220819	0.32447	0.426	0.358	1
ATP1B1	0.221064	0.514058	0.181	0.119	1
SREBF1	0.221099	-0.342777	0.058	0.104	1
IVNS1ABP	0.221992	-0.310512	0.129	0.194	1
NIPBL	0.222	-0.262317	0.245	0.328	1
AQP1	0.222535	-0.299627	0.071	0.119	1
PKIG	0.222702	0.443143	0.129	0.075	1
RPL10A	0.223229	0.250364	0.819	0.821	1
UBL5	0.224742	0.344249	0.587	0.537	1
CHADL	0.2249	0.634621	0.142	0.09	1
STIM2	0.224956	-0.313514	0.058	0.104	1
CSNK2B	0.225847	-0.297472	0.219	0.299	1
VDAC1	0.227059	0.475795	0.323	0.254	1
C11orf96	0.227376	0.768377	0.187	0.134	1
NALCN	0.229542	0.438298	0.11	0.06	1
NUCB1	0.229665	-0.342689	0.174	0.239	1
KTN1	0.229815	0.405489	0.503	0.478	1
SELENOP	0.23067	-0.303834	0.097	0.149	1
GPI	0.23083	-0.32674	0.058	0.104	1
STAT2	0.231557	-0.321797	0.071	0.119	1
GADD45B	0.231752	-0.440318	0.368	0.463	1
WASHC1	0.232132	-0.280582	0.103	0.164	1
WBP4	0.23253	0.452025	0.142	0.09	1
TSPYL2	0.233392	-0.391286	0.071	0.119	1
MLPH	0.234256	-0.253084	0.116	0.179	1
TTC37	0.234799	0.392142	0.11	0.06	1
UTP18	0.234806	-0.271207	0.058	0.104	1
NNMT	0.237094	-0.359851	0.071	0.119	1
LSAMP-AS1	0.237372	0.38569	0.406	0.358	1
TCF7L1	0.23896	-0.430163	0.071	0.119	1
COPS6	0.238974	0.479352	0.232	0.179	1
EIF2S2	0.239085	0.412116	0.284	0.224	1
LRPPRC	0.239152	-0.534399	0.129	0.194	1
SLC25A4	0.23916	0.548555	0.271	0.224	1
CALR	0.23916	-0.349331	0.232	0.313	1
SDC2	0.240215	-0.2627	0.084	0.134	1
BEX3	0.240445	0.557183	0.245	0.194	1
RNMT	0.241095	-0.42534	0.084	0.134	1
ESD	0.241272	0.560472	0.258	0.209	1
SRP14	0.24158	0.288501	0.71	0.657	1
RASSF8	0.241925	0.291841	0.142	0.09	1
CSDE1	0.242102	-0.380231	0.239	0.313	1
AC087286.2	0.242161	-0.396886	0.097	0.149	1
TCEAL4	0.242707	0.51608	0.271	0.209	1
SRGAP2	0.242723	-0.292764	0.071	0.119	1
DPY30	0.243123	0.567158	0.155	0.104	1
ARF4	0.244274	0.549481	0.323	0.269	1
EGR1	0.244315	-0.425326	0.11	0.164	1
SEC62	0.24443	0.491039	0.439	0.403	1
MDM4	0.244652	-0.289181	0.123	0.179	1
PPHLN1	0.245001	-0.442155	0.148	0.209	1
GRIK1	0.245517	0.323079	0.129	0.075	1
FOCAD	0.245566	0.34397	0.11	0.06	1
USP9Y	0.245566	0.436137	0.11	0.06	1
TXNDC17	0.246422	-0.445645	0.084	0.134	1
TUBB3	0.246528	-0.254863	0.071	0.119	1
UBE3A	0.247198	-0.256651	0.181	0.254	1
INPP5K	0.25002	-0.323497	0.084	0.134	1
ZNF462	0.252933	0.255503	0.11	0.06	1
HBEGF	0.254099	-0.52533	0.065	0.104	1
MIA	0.256926	0.386752	0.445	0.388	1
INPP5F	0.257066	-0.254081	0.135	0.194	1
USP8	0.257713	0.369426	0.123	0.075	1
TENT2	0.25936	0.613861	0.168	0.119	1
NCAM2	0.259385	-0.44183	0.161	0.224	1
PDE4B	0.259493	0.440843	0.123	0.075	1
TJP2	0.259493	0.380504	0.123	0.075	1
ARHGEF7	0.260308	-0.354559	0.123	0.179	1
ASAP2	0.261058	0.495285	0.187	0.134	1
COX7A2	0.261558	0.301191	0.606	0.567	1
RBMS2	0.262415	-0.531924	0.065	0.104	1
SRGAP2C	0.262898	-0.359801	0.084	0.134	1
MAPK1IP1L	0.262898	-0.250397	0.084	0.134	1
ANO6	0.263079	0.339183	0.123	0.075	1
PKM	0.264045	0.390104	0.316	0.269	1
DNAJC19	0.264557	-0.357617	0.097	0.149	1
NR6A1	0.264878	0.541496	0.142	0.09	1
EEF1D	0.265132	0.339704	0.626	0.657	1
RSRC2	0.265435	0.539833	0.245	0.194	1
TPP1	0.26569	0.717089	0.265	0.224	1
PRDX2	0.267476	0.35996	0.277	0.209	1
PTPRM	0.268192	0.262719	0.626	0.642	1
FOS	0.268953	-0.647854	0.51	0.582	1
SNU13	0.268994	0.418682	0.329	0.299	1
ATP11B	0.269922	-0.375886	0.097	0.149	1
GFPT1	0.270027	0.764468	0.155	0.104	1
DNM1L	0.270326	0.456481	0.103	0.06	1
SLC6A15	0.271397	0.44832	0.2	0.149	1
ABHD15-AS1	0.272192	0.377882	0.123	0.075	1
CYTH2	0.272323	0.411096	0.103	0.06	1
VMP1	0.274366	-0.256839	0.265	0.343	1
NUTM2A-AS1	0.27528	0.368296	0.174	0.119	1
CRTAP	0.276104	0.37799	0.219	0.164	1
ARGLU1	0.276255	0.331191	0.29	0.224	1
MRPL12	0.276348	0.389107	0.103	0.06	1
RCAN1	0.276591	-0.852975	0.161	0.209	1
RAB11A	0.277129	0.624216	0.413	0.373	1
AP3S1	0.278718	0.471451	0.265	0.224	1
CD164	0.278939	0.542795	0.342	0.313	1
ABHD3	0.28001	-0.396692	0.09	0.134	1
STIM1	0.280577	0.28394	0.09	0.149	1
EIF4G2	0.281424	0.255249	0.29	0.224	1
PCM1	0.281862	0.486114	0.219	0.164	1
CDKN1A	0.282773	-0.514379	0.135	0.179	1
PNKD	0.283253	0.406555	0.174	0.119	1
LINC00513	0.285009	0.350298	0.297	0.239	1
DPP6	0.28506	-0.284007	0.329	0.418	1
RPS27L	0.285996	0.33149	0.458	0.418	1
ROBO2	0.28644	0.387434	0.206	0.149	1
TGFBR2	0.286841	-0.348805	0.116	0.164	1
RSBN1	0.287219	0.26644	0.123	0.075	1
SND1	0.287951	-0.251668	0.148	0.209	1
FUS	0.288015	-0.337305	0.329	0.403	1
CCAR1	0.288482	-0.289134	0.065	0.104	1
HES1	0.290232	-0.290838	0.406	0.493	1
VPS25	0.29075	0.251356	0.103	0.06	1
IDH3G	0.292848	0.25086	0.103	0.06	1
SHPRH	0.293026	0.320267	0.174	0.119	1
LGALS3BP	0.29321	-0.322208	0.194	0.269	1
TAOK3	0.293557	0.39922	0.252	0.194	1
VPS4B	0.293641	0.511446	0.116	0.075	1
RSF1	0.294969	0.289829	0.206	0.299	1
HIST1H4C	0.295318	0.359896	0.135	0.09	1
C1orf56	0.29617	0.731286	0.161	0.119	1
PRKN	0.296342	0.361109	0.206	0.149	1
SNX3	0.296757	0.352361	0.477	0.463	1
ROPN1B	0.297885	0.27211	0.206	0.149	1
CPLANE1	0.299842	-0.280431	0.065	0.104	1
DMD	0.299941	-0.293917	0.639	0.716	1
CKS1B	0.301123	-0.256565	0.11	0.164	1
DAPK1	0.301626	0.488617	0.116	0.075	1
PLA2G12A	0.302149	-0.270815	0.065	0.104	1
APH1A	0.302781	0.313865	0.135	0.09	1
PRKAG2	0.303491	0.278546	0.103	0.06	1
CRBN	0.303645	0.487326	0.116	0.075	1
CLK1	0.303654	-0.250542	0.206	0.269	1
CGRRF1	0.304469	-0.302727	0.065	0.104	1
PLP2	0.305188	0.328629	0.277	0.224	1
SASH1	0.306041	0.514543	0.213	0.164	1
TBC1D16	0.306548	-0.275032	0.168	0.224	1
RBPJ	0.308945	0.597059	0.194	0.149	1
TXN	0.309278	-0.327409	0.374	0.448	1
CHCHD10	0.310317	-0.272635	0.065	0.104	1
REXO2	0.310341	0.425281	0.368	0.328	1
DDX3Y	0.311497	-0.343764	0.065	0.104	1
CREB3L2	0.311809	-0.256262	0.09	0.134	1
PITPNC1	0.312285	0.452842	0.135	0.09	1
EIF1B	0.31245	-0.26593	0.232	0.299	1
MYO9A	0.312956	-0.282754	0.168	0.224	1
NAA35	0.313006	-0.2792	0.103	0.149	1
PPP1R12A	0.313128	-0.420213	0.194	0.254	1
KLF9	0.313873	-0.385995	0.09	0.134	1
ZNF106	0.316019	-0.312307	0.168	0.239	1
CREBBP	0.316063	-0.255538	0.135	0.194	1
FCRLA	0.316241	-0.273417	0.065	0.104	1
RACK1	0.316695	0.279627	0.71	0.776	1
YIF1B	0.318631	-0.264637	0.065	0.104	1
PCID2	0.318817	-0.276262	0.077	0.119	1
UBAP2	0.319897	-0.366274	0.103	0.149	1
UBXN2A	0.320891	-0.274306	0.103	0.149	1
EIF4G3	0.321753	0.340483	0.213	0.164	1
SRGAP2B	0.322217	-0.30289	0.09	0.134	1
MYO1B	0.322239	0.437441	0.168	0.119	1
TMEM147	0.323736	0.460686	0.335	0.299	1
SIAH1	0.324018	0.385545	0.168	0.119	1
ANP32A	0.324106	0.521412	0.174	0.134	1
ESR2	0.324325	0.463508	0.116	0.075	1
RPRD2	0.326442	-0.345958	0.09	0.134	1
TM7SF3	0.326507	0.422138	0.277	0.224	1
MMP17	0.326889	-0.306523	0.103	0.149	1
RHEB	0.327469	0.347041	0.381	0.328	1
ANKRD11	0.327973	-0.307579	0.155	0.209	1
PRDM2	0.328105	-0.321727	0.142	0.194	1
CXCL1	0.328569	0.511536	0.116	0.075	1
SF1	0.328832	-0.293851	0.155	0.209	1
RIT1	0.328904	0.317374	0.129	0.09	1
MIEN1	0.330541	0.415823	0.148	0.104	1
UBC	0.332614	-0.347184	0.639	0.701	1
IGFBP7	0.33283	-0.458454	0.716	0.746	1
NUTM2B-AS1	0.332848	0.262338	0.116	0.075	1
TMEM33	0.333327	0.501542	0.161	0.119	1
SLC30A7	0.334999	0.548405	0.129	0.09	1
YIF1A	0.335168	0.533323	0.161	0.119	1
HSPB1	0.335453	-0.253673	0.916	0.91	1
TRA2B	0.335696	0.55811	0.323	0.299	1
MAGI2	0.336651	-0.333796	0.303	0.373	1
MNAT1	0.337163	-0.426286	0.09	0.134	1
ZSCAN16-AS1	0.338073	0.448435	0.129	0.09	1
SOX6	0.338413	0.413145	0.458	0.448	1
JOSD2	0.338558	-0.295385	0.174	0.239	1
TPCN2	0.339102	-0.578392	0.103	0.149	1
MED28	0.339334	0.334153	0.116	0.075	1
KIAA2026	0.340157	0.489157	0.387	0.373	1
ITPKB	0.342092	0.398658	0.148	0.104	1
CDC14B	0.343237	0.348203	0.129	0.09	1
TNFRSF19	0.344042	0.373181	0.148	0.104	1
SLC4A7	0.344875	0.450565	0.142	0.104	1
RPS6KA3	0.345569	0.702952	0.219	0.179	1
ADAM10	0.345675	0.431854	0.335	0.299	1
PURA	0.345999	0.463029	0.148	0.104	1
FGD5-AS1	0.347444	0.503513	0.11	0.075	1
PELI2	0.347444	0.598571	0.11	0.075	1
IL6R	0.348369	-0.903178	0.071	0.104	1
ATP6V0C	0.348968	0.36505	0.574	0.567	1
PRKDC	0.349501	0.543384	0.129	0.09	1
CHPT1	0.350224	0.519291	0.258	0.224	1
MFSD14B	0.352617	0.761038	0.258	0.239	1
APRT	0.356249	0.328202	0.31	0.269	1
CALU	0.35709	0.472938	0.29	0.254	1
IFITM3	0.35732	-0.450397	0.458	0.552	1
SETD5	0.358256	0.644717	0.29	0.269	1
DST	0.359444	0.487883	0.684	0.701	1
TXNDC12	0.360399	-0.458376	0.084	0.119	1
ANOS1	0.360868	-0.565499	0.071	0.104	1
MT1E	0.361411	0.411158	0.232	0.194	1
NHS	0.363806	-0.293958	0.09	0.134	1
MYC	0.364767	-0.659545	0.142	0.179	1
RNF10	0.365743	-0.291824	0.148	0.194	1
MTPN	0.366666	0.582269	0.2	0.164	1
MAP3K13	0.367154	0.725786	0.142	0.104	1
FOXJ3	0.36747	-0.399203	0.135	0.179	1
NDUFAF4	0.367779	-0.314041	0.077	0.119	1
MAPK1	0.370213	-0.313013	0.174	0.224	1
CHMP3	0.370332	0.520709	0.239	0.209	1
IAH1	0.370356	0.306541	0.155	0.224	1
COL1A1	0.372083	1.18026	0.148	0.104	1
CLASP1	0.373382	0.491186	0.142	0.104	1
COL27A1	0.373386	-0.359753	0.11	0.149	1
ARIH1	0.374479	0.31465	0.303	0.254	1
MRPS21	0.375378	0.277308	0.284	0.239	1
AL139383.1	0.377428	-0.630361	0.097	0.134	1
SEL1L	0.377472	0.259565	0.129	0.09	1
THAP9-AS1	0.377515	0.451635	0.11	0.075	1
MICOS13	0.377949	0.486137	0.245	0.209	1
FERMT2	0.380077	-0.439234	0.174	0.224	1
ACTN4	0.380316	0.451907	0.161	0.119	1
ARMH3	0.381443	-0.287498	0.071	0.104	1
POLD2	0.381504	0.43749	0.123	0.09	1
ZC3HAV1	0.38198	-0.392988	0.084	0.119	1
SNHG6	0.382423	0.451648	0.406	0.403	1
ARL5A	0.383783	0.398634	0.245	0.209	1
ASH1L	0.383994	0.257906	0.297	0.239	1
MSH3	0.384065	-0.279495	0.071	0.104	1
SPECC1L	0.384118	0.316273	0.129	0.09	1
RAP2B	0.384314	-0.395517	0.097	0.134	1
CDC27	0.384676	0.506646	0.11	0.075	1
PPTC7	0.386882	-0.258253	0.084	0.119	1
NT5C3A	0.389496	0.446792	0.11	0.075	1
CDC42EP3	0.390076	0.268837	0.503	0.478	1
IFITM2	0.392065	0.362601	0.284	0.239	1
NONO	0.392456	0.275229	0.142	0.104	1
MGAT5	0.394611	-0.283156	0.116	0.164	1
ID2	0.395352	-0.35825	0.206	0.254	1
DDX46	0.396369	0.536359	0.181	0.149	1
ARRDC3	0.396574	0.514877	0.187	0.149	1
CUL5	0.396794	0.372033	0.11	0.075	1
AP003086.1	0.396795	0.355144	0.11	0.075	1
ANXA4	0.396914	0.267413	0.297	0.254	1
MTURN	0.398304	0.604395	0.181	0.149	1
MAPKAP1	0.398314	-0.267419	0.097	0.134	1
ACSL3	0.398341	0.608094	0.135	0.104	1
ZNF749	0.399817	0.434532	0.123	0.09	1
RB1	0.401078	-0.30678	0.471	0.522	1
OGA	0.40122	0.414515	0.2	0.164	1
CCDC50	0.401706	0.298416	0.11	0.075	1
NORAD	0.401909	0.283246	0.206	0.164	1
CDKAL1	0.404242	-0.340046	0.213	0.269	1
TUBB2B	0.404307	0.466391	0.219	0.179	1
KDM6B	0.404335	-0.320965	0.084	0.119	1
BCL2L14	0.405471	0.313812	0.077	0.119	1
DIAPH2	0.405494	0.599078	0.142	0.104	1
NUP153	0.406653	0.258692	0.11	0.075	1
GRSF1	0.407895	0.286578	0.11	0.075	1
PIP4K2A	0.40894	-0.264667	0.31	0.373	1
MFSD14A	0.40911	0.313466	0.155	0.119	1
CREBRF	0.40911	0.326999	0.155	0.119	1
IK	0.410851	0.252381	0.181	0.134	1
ACBD3	0.411017	0.828723	0.187	0.164	1
IGF2R	0.413353	0.400796	0.155	0.119	1
SCAMP1	0.413892	0.377857	0.123	0.09	1
SIPA1L1	0.417086	-0.262199	0.084	0.119	1
ADSS	0.418648	0.485732	0.123	0.09	1
TIMP1	0.419282	-0.25527	0.29	0.358	1
CXCL14	0.420089	0.703433	0.239	0.209	1
CDYL	0.423341	-0.366976	0.123	0.164	1
RBM3	0.424114	0.329767	0.49	0.478	1
UBE2I	0.425227	0.290711	0.213	0.179	1
ETFB	0.425704	0.390565	0.316	0.299	1
ELAVL1	0.427614	0.474994	0.135	0.104	1
INTS6	0.429416	0.365197	0.361	0.328	1
IDI2-AS1	0.429804	0.462533	0.168	0.134	1
MSANTD3	0.430071	0.518349	0.103	0.075	1
MYO1E	0.4303	0.291441	0.271	0.224	1
KCNE4	0.431419	0.345459	0.103	0.149	1
CTNNA1	0.431838	0.383564	0.387	0.358	1
GAB2	0.431881	0.34649	0.187	0.149	1
RHOB	0.432211	-0.374315	0.181	0.224	1
SNRPB2	0.433495	0.500735	0.252	0.224	1
ETS1	0.433568	-0.270592	0.277	0.343	1
MRPS24	0.434512	-0.646799	0.284	0.313	1
CABLES1	0.435889	0.458777	0.31	0.284	1
NUCKS1	0.436199	0.272258	0.374	0.343	1
TXNIP	0.438519	0.327309	0.213	0.179	1
AC053513.1	0.440445	0.470814	0.123	0.09	1
TCERG1	0.440626	0.503812	0.103	0.075	1
ALG5	0.442237	0.300354	0.103	0.149	1
STOML2	0.444348	0.334451	0.181	0.149	1
TRPM1	0.444357	-0.424665	0.568	0.597	1
LRP1	0.44449	0.32141	0.071	0.104	1
CMPK1	0.446562	0.283483	0.355	0.328	1
APBB2	0.448594	0.584031	0.135	0.104	1
EIF5A	0.44911	0.396403	0.277	0.254	1
RPS10	0.450224	0.370583	0.568	0.567	1
SSH2	0.450605	0.307175	0.581	0.582	1
COPZ1	0.451584	0.318418	0.123	0.09	1
PSMD2	0.452147	-0.374469	0.116	0.149	1
SDHAF3	0.45223	0.441134	0.148	0.119	1
CBX1	0.452832	-0.302947	0.103	0.134	1
BRI3	0.453124	0.322753	0.316	0.284	1
CSGALNACT1	0.453334	0.537744	0.135	0.104	1
HLA-DPA1	0.455639	0.28505	0.226	0.194	1
CPD	0.45784	0.255099	0.123	0.09	1
CAPN7	0.458528	-0.265822	0.077	0.104	1
HEXA	0.460426	0.372134	0.226	0.194	1
TMCO1	0.460864	0.427827	0.206	0.179	1
MT1X	0.461053	0.376902	0.31	0.284	1
NDUFB8	0.461986	0.300184	0.4	0.373	1
CD81	0.466402	0.467587	0.245	0.209	1
SOX5	0.466584	-0.376118	0.742	0.687	1
FGF14	0.468896	0.50614	0.116	0.09	1
RTF2	0.470385	0.378364	0.219	0.194	1
CDC42SE1	0.470406	0.295976	0.103	0.075	1
CAMK2D	0.47136	-0.302126	0.116	0.149	1
SEPTIN7	0.471647	0.384735	0.419	0.418	1
CAPZB	0.472921	0.455829	0.335	0.328	1
COX7C	0.474469	0.29038	0.548	0.552	1
HACD1	0.47458	0.288228	0.219	0.179	1
GPD2	0.475437	0.280199	0.155	0.119	1
TTC28	0.475614	-0.371944	0.103	0.134	1
TSPAN4	0.475812	-0.293571	0.271	0.328	1
BBX	0.475931	0.415894	0.2	0.164	1
SCAF11	0.477392	0.515608	0.239	0.209	1
ASB3	0.477745	0.332795	0.155	0.119	1
IFI6	0.479575	-0.517368	0.148	0.179	1
NUMB	0.480064	0.331484	0.2	0.164	1
FIBP	0.481595	-0.30988	0.077	0.104	1
CTSZ	0.482409	0.349104	0.181	0.149	1
ATG4B	0.483593	0.480975	0.135	0.104	1
ZCCHC10	0.485374	0.660693	0.129	0.104	1
FBXW11	0.488559	0.259539	0.097	0.134	1
CLASRP	0.491144	-0.315329	0.103	0.134	1
PPP6C	0.491776	0.376056	0.148	0.119	1
GNPTAB	0.491809	0.274796	0.297	0.269	1
EIF3H	0.495402	0.335174	0.297	0.269	1
LNPK	0.495463	0.443843	0.129	0.104	1
PDLIM4	0.495776	-0.253334	0.271	0.313	1
BCL2	0.497225	0.40168	0.503	0.507	1
TUBB4B	0.498509	0.73786	0.155	0.134	1
TSC22D1	0.500405	0.261245	0.445	0.433	1
UHRF2	0.500549	0.416059	0.129	0.104	1
RNF149	0.501006	-0.26149	0.116	0.149	1
SRSF6	0.501571	0.357003	0.206	0.179	1
RNH1	0.502061	0.320815	0.31	0.284	1
TYR	0.503398	-0.532412	0.587	0.612	1
MAFF	0.504306	0.267259	0.213	0.179	1
TMEM179B	0.505508	0.595192	0.181	0.164	1
RBFOX2	0.507624	0.308757	0.181	0.149	1
ATP6V1A	0.508229	0.555012	0.129	0.104	1
NDUFA7	0.508636	0.372983	0.258	0.239	1
ELOF1	0.508658	0.27903	0.116	0.09	1
CNKSR3	0.51162	-0.435345	0.11	0.134	1
TTC19	0.513196	0.33799	0.181	0.149	1
TUBB	0.514037	0.387952	0.348	0.328	1
NAA38	0.516467	0.39648	0.252	0.239	1
PSENEN	0.517248	-0.25905	0.09	0.119	1
CLDND1	0.518371	0.335201	0.206	0.179	1
CCNH	0.518419	-0.28986	0.174	0.209	1
HSPA1B	0.521092	-0.666394	0.394	0.463	1
RTF1	0.521295	0.423148	0.271	0.254	1
G3BP1	0.524182	0.69597	0.2	0.179	1
MED21	0.524434	0.301893	0.181	0.149	1
TOMM22	0.524533	0.413423	0.155	0.134	1
LINC00623	0.525044	0.254049	0.116	0.09	1
STAT3	0.525564	-0.658492	0.161	0.194	1
FBXO32	0.527475	0.473012	0.187	0.164	1
LHFPL6	0.529009	0.449056	0.129	0.104	1
PKHD1	0.531288	0.469384	0.168	0.149	1
CFDP1	0.532231	0.390785	0.206	0.179	1
NCL	0.53231	0.420203	0.316	0.299	1
RALGPS2	0.535502	-0.30391	0.11	0.134	1
SH3BGRL	0.536948	0.484915	0.335	0.343	1
AC020916.1	0.538246	-0.463311	0.097	0.119	1
CCDC47	0.538619	-0.302045	0.135	0.164	1
ABCA5	0.539159	0.287934	0.303	0.284	1
MITF	0.540823	-0.281108	0.774	0.687	1
ATP5PB	0.541523	0.278161	0.2	0.179	1
PPFIBP1	0.543884	0.306097	0.4	0.388	1
NAA50	0.546028	-0.315404	0.135	0.164	1
RASA1	0.549893	0.289665	0.116	0.149	1
PIN4	0.551382	0.329631	0.142	0.119	1
DENND4C	0.552547	-0.446756	0.097	0.119	1
MLLT3	0.553944	0.393298	0.142	0.119	1
ATOX1	0.554038	0.435836	0.368	0.373	1
CCT5	0.554458	0.505143	0.123	0.104	1
GPS2	0.555012	0.367629	0.206	0.179	1
KCMF1	0.55543	0.379089	0.11	0.09	1
KPNA4	0.556513	0.312625	0.142	0.119	1
CERT1	0.558453	0.287081	0.277	0.254	1
NDRG1	0.560968	0.325772	0.129	0.104	1
TMEM219	0.564981	0.318547	0.271	0.254	1
FAF1	0.566025	0.276542	0.206	0.179	1
RBBP6	0.566524	0.454626	0.181	0.164	1
IGFBP4	0.566694	-0.33293	0.084	0.104	1
EIF3L	0.569072	0.347687	0.245	0.224	1
TM9SF2	0.569816	0.309524	0.155	0.134	1
SCOC	0.572044	0.297988	0.142	0.119	1
MBNL1	0.574264	0.251403	0.484	0.478	1
ARID4A	0.578305	0.456559	0.135	0.119	1
TGOLN2	0.579504	0.260823	0.174	0.149	1
CAPRIN1	0.582094	0.481891	0.123	0.104	1
CDC42BPA	0.584313	0.277259	0.155	0.194	1
SEC24B	0.590579	0.284286	0.11	0.09	1
CSTB	0.591673	0.382589	0.484	0.522	1
CCSER2	0.59292	0.262531	0.2	0.179	1
PTAR1	0.593773	0.278076	0.155	0.134	1
SAMD4A	0.597046	-0.484657	0.239	0.269	1
DYNC1LI2	0.597455	0.477093	0.187	0.179	1
SORBS1	0.597493	0.411351	0.2	0.179	1
SERPINE2	0.597956	0.396476	0.31	0.313	1
EXOC6B	0.59834	0.356093	0.245	0.224	1
FTO	0.598385	-0.281745	0.155	0.179	1
ASAH1	0.598405	0.306817	0.4	0.403	1
SNX29	0.599396	0.301743	0.129	0.104	1
MMP2	0.599525	0.474149	0.11	0.09	1
OTUB1	0.60252	0.277413	0.11	0.09	1
RAB27A	0.603606	0.536247	0.252	0.254	1
FNBP1L	0.603709	0.263054	0.142	0.119	1
PAM	0.603996	0.365406	0.155	0.134	1
N4BP2L1	0.605802	0.256019	0.077	0.104	1
LONP2	0.607055	-0.385796	0.135	0.164	1
DHRSX	0.612051	0.337227	0.116	0.149	1
COQ10B	0.613248	0.371739	0.168	0.149	1
AHI1	0.613885	0.323071	0.181	0.164	1
AHCYL2	0.614892	0.521483	0.148	0.134	1
NFIC	0.618798	0.537877	0.135	0.119	1
RNF144B	0.620631	0.252086	0.11	0.09	1
ERICH1	0.621138	0.362884	0.181	0.164	1
AIMP1	0.621357	0.295528	0.09	0.119	1
SEPTIN11	0.621541	0.362389	0.135	0.119	1
ARPP19	0.622403	0.436093	0.29	0.284	1
COL3A1	0.622959	0.566935	0.168	0.134	1
GOLGA4	0.623798	0.379739	0.303	0.299	1
BAX	0.624363	0.267215	0.174	0.224	1
PSEN2	0.624462	0.279896	0.09	0.119	1
LSM3	0.625994	0.344447	0.181	0.164	1
ITGAV	0.627281	0.350933	0.155	0.134	1
PRKAR1A	0.630029	0.292167	0.342	0.343	1
ALX1	0.6307	-0.268074	0.135	0.164	1
CNOT6L	0.632566	0.440977	0.135	0.119	1
PRKACB	0.634108	0.253916	0.129	0.164	1
RTRAF	0.635171	-0.25223	0.239	0.284	1
MLF2	0.635842	0.35716	0.168	0.149	1
CDK2	0.636027	0.324251	0.245	0.239	1
RAB32	0.636305	0.422307	0.335	0.343	1
C5orf38	0.636944	0.251982	0.09	0.119	1
LAGE3	0.640127	0.406155	0.187	0.179	1
TMEM248	0.640888	0.343665	0.135	0.119	1
PRPF4B	0.642131	0.378688	0.123	0.104	1
HNRNPD	0.646288	0.272837	0.2	0.239	1
CRIP2	0.646395	0.42328	0.31	0.299	1
TSG101	0.647037	-0.342889	0.161	0.194	1
SSU72	0.647938	0.254077	0.226	0.284	1
USP12	0.647981	0.269018	0.123	0.104	1
SPTSSA	0.648451	0.376182	0.439	0.448	1
DLGAP1	0.648534	0.367696	0.316	0.313	1
TPPP3	0.650545	-0.301383	0.523	0.552	1
RERE	0.652286	0.455959	0.252	0.254	1
AP002336.2	0.652985	-0.599636	0.168	0.194	1
NASP	0.653371	-0.403088	0.116	0.134	1
SVIP	0.655462	0.509851	0.181	0.164	1
REEP5	0.65638	0.377245	0.265	0.254	1
GNAL	0.6661	0.351287	0.219	0.209	1
PRKCE	0.666739	0.392596	0.445	0.507	1
LSAMP	0.670743	-0.274892	0.729	0.746	1
HADHA	0.674169	0.46938	0.187	0.179	1
PIN1	0.675522	0.421555	0.2	0.194	1
RAPH1	0.677672	-0.652875	0.129	0.149	1
SEMA6A	0.679608	-0.309257	0.116	0.134	1
HMBOX1	0.680312	0.25065	0.135	0.119	1
NME3	0.681992	0.301909	0.194	0.239	1
TCEAL8	0.687188	0.352889	0.265	0.269	1
USP34	0.68953	0.314088	0.252	0.239	1
PDZD8	0.691119	0.312741	0.103	0.09	1
UBE2S	0.691119	0.290329	0.103	0.09	1
LARGE1	0.691448	0.315683	0.194	0.239	1
NAPA	0.694461	0.386548	0.239	0.239	1
GNAS	0.695473	0.568881	0.303	0.373	1
ADD3	0.702894	-0.416879	0.148	0.164	1
TIAL1	0.703312	0.289982	0.129	0.119	1
CCDC18-AS1	0.704874	0.321408	0.097	0.119	1
MTSS1	0.705356	0.351242	0.174	0.164	1
NAA15	0.710666	0.251311	0.11	0.134	1
GNAI3	0.710877	0.272751	0.181	0.164	1
TAF7	0.711788	0.259917	0.232	0.284	1
BCAS3	0.712696	0.470826	0.155	0.194	1
RCN2	0.714136	0.31824	0.181	0.224	1
NEMF	0.714486	0.266988	0.097	0.119	1
HMGN4	0.71569	0.307317	0.174	0.164	1
NDUFV1	0.716577	0.312718	0.206	0.194	1
FOXO3	0.716691	0.409616	0.245	0.239	1
NKAIN3	0.718009	0.399759	0.129	0.119	1
GPR155	0.719702	0.264285	0.452	0.493	1
PAQR3	0.720476	0.3316	0.103	0.09	1
CCDC80	0.721083	0.411747	0.323	0.343	1
ZCCHC7	0.721504	0.290348	0.2	0.194	1
PRR13	0.723313	0.303137	0.135	0.164	1
R3HDM2	0.723918	0.288358	0.129	0.119	1
UQCC2	0.724571	0.387806	0.155	0.149	1
KMT2E	0.725473	0.351178	0.361	0.403	1
BCL11A	0.72753	-0.277197	0.103	0.119	1
ZRANB2	0.728906	0.362734	0.148	0.134	1
HBS1L	0.729103	0.260207	0.116	0.104	1
KIAA1109	0.729931	-0.277042	0.09	0.104	1
TMEM120A	0.730608	0.262858	0.097	0.119	1
MRPL27	0.730608	0.274933	0.097	0.119	1
TUFM	0.731391	0.474057	0.155	0.149	1
LPGAT1	0.731708	0.323873	0.135	0.164	1
CREM	0.733098	0.38595	0.213	0.209	1
KDELR1	0.734075	0.255195	0.174	0.209	1
LIMD2	0.73448	0.340374	0.084	0.104	1
LRP6	0.736909	0.322587	0.116	0.104	1
USP47	0.738157	0.278822	0.135	0.119	1
ANGPTL1	0.739579	0.34924	0.142	0.134	1
PNISR	0.743505	0.277241	0.303	0.358	1
AC005920.2	0.74529	0.464417	0.142	0.134	1
FDFT1	0.747208	0.353363	0.277	0.284	1
SPSB3	0.747419	0.312762	0.11	0.134	1
AC023389.1	0.74815	0.408921	0.142	0.134	1
SLC2A3	0.75048	0.260616	0.284	0.269	1
CISD2	0.751442	0.473425	0.11	0.104	1
SCAF8	0.756702	0.502306	0.11	0.134	1
DAZAP2	0.75725	0.287039	0.265	0.328	1
TERF2IP	0.758429	0.305732	0.213	0.209	1
RAB4A	0.759923	0.322897	0.097	0.119	1
SLC12A2	0.760567	-0.322887	0.116	0.134	1
EIF4H	0.761493	-0.347663	0.168	0.179	1
PTPRZ1	0.765737	0.308737	0.142	0.164	1
SELENOT	0.768018	0.686028	0.2	0.209	1
RRAGA	0.768271	0.319806	0.142	0.134	1
MAP1LC3B	0.770776	0.375198	0.245	0.254	1
ALDOA	0.773415	0.406711	0.161	0.194	1
MOB4	0.773671	0.335565	0.168	0.164	1
YWHAG	0.774743	0.278915	0.174	0.164	1
CD47	0.777033	0.293503	0.239	0.239	1
SEMA5A	0.778558	0.401521	0.206	0.209	1
TM9SF3	0.780141	-0.304034	0.219	0.224	1
PSME1	0.781706	0.313318	0.239	0.239	1
NDUFA2	0.781781	0.290776	0.226	0.224	1
AP000787.1	0.782967	0.450174	0.097	0.119	1
ZBTB10	0.784158	0.38199	0.194	0.194	1
GLIPR2	0.785116	0.476022	0.123	0.119	1
DOCK4	0.789785	0.36254	0.219	0.224	1
KIDINS220	0.79253	0.336129	0.168	0.164	1
ETV6	0.794194	0.292462	0.135	0.164	1
SEMA6A-AS1	0.797284	0.264375	0.142	0.134	1
SNX14	0.797472	0.267488	0.116	0.134	1
GALNTL6	0.797878	0.443193	0.155	0.149	1
RTL8A	0.800202	0.275531	0.142	0.134	1
ERP44	0.800397	0.268962	0.135	0.134	1
STX7	0.800554	0.308712	0.342	0.388	1
DENND5A	0.80057	0.2558	0.116	0.134	1
MYO1D	0.8008	0.292331	0.245	0.254	1
EIF4E	0.801153	0.299113	0.252	0.299	1
ENAH	0.804725	0.30181	0.31	0.328	1
MAPK6	0.806324	0.457733	0.135	0.134	1
GSTM4	0.806499	0.250404	0.11	0.104	1
MTDH	0.807442	0.351628	0.355	0.373	1
RNASEH2C	0.809771	0.375659	0.11	0.104	1
OSTC	0.810133	0.26057	0.168	0.194	1
DLEU2	0.811087	0.313887	0.213	0.209	1
RTN4	0.811507	0.333861	0.49	0.522	1
YAP1	0.8116	-0.420118	0.219	0.224	1
DAPK3	0.813046	0.280916	0.11	0.104	1
CNIH1	0.813272	0.286564	0.206	0.209	1
PMEL	0.81542	-0.275712	0.703	0.657	1
FBXL2	0.816258	-0.410013	0.123	0.104	1
RNF145	0.817093	0.41182	0.245	0.254	1
KPNB1	0.81968	0.282077	0.168	0.164	1
NSMCE1	0.821188	0.305936	0.135	0.134	1
GABARAPL1	0.822678	0.296472	0.129	0.149	1
LSM7	0.82293	0.282676	0.239	0.254	1
NENF	0.826445	0.366926	0.303	0.328	1
PCMTD2	0.82858	0.287172	0.116	0.134	1
ASXL1	0.828856	0.373284	0.329	0.358	1
DDX21	0.829208	0.273841	0.181	0.179	1
MOK	0.82952	0.250441	0.2	0.224	1
AKIRIN2	0.830137	0.397053	0.135	0.134	1
HP1BP3	0.833143	0.371092	0.245	0.299	1
RUFY3	0.833776	0.51173	0.187	0.194	1
MMP14	0.833923	0.3149	0.142	0.164	1
ARFGEF2	0.834836	0.34188	0.123	0.119	1
CLEC12B	0.835962	0.367169	0.226	0.269	1
SRPX	0.837007	0.344275	0.161	0.164	1
C18orf32	0.839448	0.30892	0.271	0.284	1
PIP4P2	0.841102	0.336934	0.123	0.119	1
CHMP2A	0.841172	0.265507	0.297	0.313	1
MRPS16	0.842105	0.333223	0.135	0.134	1
SYNE1	0.842662	0.251681	0.11	0.104	1
EAPP	0.843364	0.360724	0.206	0.224	1
CCDC14	0.843618	0.275488	0.09	0.104	1
PPP4C	0.847583	0.344928	0.174	0.179	1
MRPL41	0.849916	0.256463	0.31	0.328	1
PDE4D	0.852562	-0.363476	0.432	0.448	1
S100B	0.852956	-0.636862	0.232	0.224	1
PHF21A	0.853666	0.284449	0.161	0.164	1
APCDD1	0.855973	-0.342067	0.194	0.194	1
VEZT	0.859959	0.294409	0.123	0.119	1
SBF2	0.86184	0.329048	0.303	0.343	1
NDUFS3	0.862054	-0.301798	0.135	0.149	1
CCT3	0.865098	0.295544	0.187	0.194	1
ELOC	0.865698	0.263062	0.206	0.239	1
PSMA3-AS1	0.866263	0.328431	0.116	0.134	1
NMT1	0.866263	0.312076	0.123	0.119	1
RO60	0.867294	0.25458	0.148	0.164	1
OAT	0.871846	0.276706	0.168	0.194	1
WDFY3	0.872576	0.333751	0.123	0.119	1
TMTC2	0.873308	-0.3262	0.477	0.493	1
HSD17B10	0.87432	0.25959	0.148	0.149	1
SRRM2	0.876588	0.48015	0.232	0.254	1
SMARCC1	0.88012	0.256621	0.142	0.164	1
MRPL34	0.881717	0.477162	0.116	0.119	1
RNF146	0.88206	0.281712	0.123	0.119	1
CNTN1	0.882382	0.492088	0.09	0.104	1
DNAJB14	0.882971	0.470319	0.142	0.149	1
NELFE	0.884158	0.355901	0.103	0.119	1
SRM	0.884375	0.326761	0.161	0.164	1
AC079781.5	0.884935	0.48461	0.116	0.119	1
SEC63	0.888091	0.258152	0.174	0.179	1
MED4	0.888833	0.344001	0.142	0.164	1
H2AFZ	0.889126	0.314365	0.6	0.657	1
RIF1	0.890312	0.3463	0.135	0.134	1
GPR137B	0.891677	0.340927	0.374	0.418	1
NUBPL	0.891782	-0.303143	0.129	0.134	1
HMGN2	0.893352	0.260256	0.258	0.269	1
SCARB2	0.8952	0.380497	0.219	0.224	1
EIF4EBP3	0.897263	0.372981	0.103	0.104	1
CACUL1	0.897695	0.277613	0.11	0.119	1
ANKRD12	0.899023	0.267678	0.297	0.328	1
SF3B1	0.901201	0.323621	0.161	0.164	1
CHP1	0.901879	0.315544	0.213	0.224	1
METAP2	0.904382	0.269403	0.174	0.179	1
VAPA	0.906837	0.328689	0.355	0.403	1
RBMS1	0.908505	0.39062	0.187	0.194	1
VPS29	0.909069	0.323141	0.258	0.284	1
IL1RAPL1	0.914314	0.27668	0.103	0.104	1
DLG2	0.915266	-0.259293	0.174	0.179	1
GMPR	0.916241	0.405732	0.206	0.224	1
ATP9B	0.917729	0.344294	0.103	0.104	1
DLGAP4	0.919566	0.284508	0.097	0.104	1
NSRP1	0.919627	-0.255591	0.187	0.179	1
BAG4	0.921145	0.28302	0.103	0.104	1
MIR4458HG	0.92344	0.352802	0.174	0.179	1
RAD51B	0.92344	0.32362	0.174	0.179	1
INSIG1	0.925381	-0.349159	0.174	0.164	1
LARP1	0.926919	0.3585	0.116	0.119	1
RNF38	0.930159	0.285061	0.116	0.119	1
VPS53	0.931403	0.327776	0.103	0.104	1
ANKRD13C	0.93377	0.350428	0.135	0.149	1
NCOA3	0.933891	0.330487	0.11	0.119	1
VPS54	0.935501	0.264298	0.148	0.149	1
NFAT5	0.938553	0.302787	0.245	0.284	1
KAZN	0.939998	0.301929	0.213	0.239	1
LGI3	0.940225	0.268059	0.123	0.134	1
PLAC9	0.940225	0.397395	0.123	0.134	1
SURF1	0.943128	0.260801	0.116	0.119	1
VPS8	0.943997	0.251258	0.097	0.104	1
PRKRA	0.945637	0.478163	0.155	0.164	1
RBM25	0.947184	-0.283168	0.181	0.179	1
MTUS1	0.94965	0.352159	0.123	0.134	1
RPS6KA5	0.950032	0.289154	0.2	0.224	1
ABHD12	0.951807	0.320674	0.135	0.149	1
MAF	0.953937	0.266139	0.142	0.149	1
CCN3	0.954815	0.393445	0.135	0.149	1
ST6GALNAC3	0.95538	-0.427682	0.103	0.104	1
SMDT1	0.955976	0.343189	0.245	0.269	1
YY1	0.957121	0.256754	0.168	0.179	1
AP2S1	0.957438	0.327253	0.245	0.284	1
P4HB	0.959275	0.355912	0.239	0.269	1
DYM	0.96052	0.373704	0.187	0.209	1
ZBTB7A	0.961481	0.293748	0.097	0.104	1
PHACTR2	0.96498	0.311212	0.097	0.104	1
FAM204A	0.965894	0.30842	0.129	0.134	1
GAS6	0.96721	0.263941	0.232	0.254	1
MIB1	0.972359	0.3641	0.116	0.119	1
TAF1D	0.973712	0.31648	0.168	0.179	1
SCLT1	0.975192	0.285523	0.129	0.134	1
XPR1	0.975482	0.388911	0.097	0.104	1
UBE2N	0.975708	0.285991	0.232	0.254	1
PAFAH1B1	0.976412	0.435706	0.219	0.239	1
OSBPL9	0.977083	0.380073	0.368	0.403	1
TBC1D5	0.98157	0.432292	0.187	0.209	1
FMC1	0.981918	0.255154	0.135	0.149	1
SET	0.982229	0.274002	0.361	0.403	1
CGGBP1	0.982821	0.302112	0.155	0.164	1
FAM162A	0.983455	0.435236	0.11	0.119	1
CASD1	0.988616	0.256674	0.116	0.119	1
YPEL5	0.989369	0.257407	0.187	0.194	1
HCFC1R1	0.989593	0.547265	0.142	0.149	1
DIP2B	0.991309	0.272134	0.219	0.239	1
RAB6A	0.994633	0.347414	0.181	0.194	1
AUTS2	0.995848	0.392815	0.168	0.179	1
WTAP	0.996429	0.250065	0.245	0.269	1
LINC01578	0.997649	0.290217	0.252	0.284	1
BZW1	1	0.393682	0.161	0.179	1

## Sheet: Other
Table S2. Aging-associated DEGs for each cell type identified by Seurat.
gene	p_val	avg_log2FC	pct.1	pct.2	p_val_adj
TPSB2	2.70083e-37	-3.04667	0.117	0.708	7.14558e-33
TPSAB1	1.91586e-30	-1.69915	0.126	0.704	5.06878e-26
AC114760.2	2.34238e-30	2.51269	0.515	0.076	6.19724e-26
HPGDS	4.28031e-30	-2.74294	0.092	0.615	1.13244e-25
CTSG	2.41721e-28	-2.89016	0.097	0.588	6.39521e-24
KLRB1	2.60651e-28	2.21564	0.597	0.146	6.89603e-24
HPGD	6.7102e-26	-2.30959	0.199	0.654	1.77532e-21
MT-CO2	7.81969e-25	-1.2272	0.772	0.92	2.06885e-20
IL32	8.20548e-25	2.26017	0.534	0.13	2.17093e-20
XCL1	3.33175e-24	1.57003	0.631	0.169	8.8148e-20
HSPA1A	2.28789e-23	-1.55747	0.277	0.748	6.05306e-19
FTH1	2.33192e-23	-1.7459	0.874	0.997	6.16957e-19
LGALS3	1.05163e-22	-2.14062	0.199	0.628	2.7823e-18
XCL2	2.23665e-21	1.62849	0.563	0.15	5.91752e-17
TMSB4X	3.73459e-21	0.877945	0.99	1	9.8806e-17
FTL	3.72801e-20	-1.16798	0.845	0.983	9.86319e-16
AREG	2.01433e-19	2.17483	0.442	0.113	5.32931e-15
RPS19	2.13355e-19	0.812322	0.971	0.877	5.64473e-15
H3F3B	2.59414e-18	-1.30008	0.772	0.924	6.86331e-14
GATA2	4.14668e-18	-2.16948	0.063	0.419	1.09709e-13
MT-CO3	5.62303e-18	-0.823324	0.835	0.944	1.48768e-13
MT-CYB	1.09216e-17	-1.085	0.539	0.811	2.88954e-13
RGS13	2.49088e-17	-1.99934	0.039	0.372	6.59013e-13
MT-ATP6	2.75677e-17	-0.996178	0.617	0.857	7.29358e-13
EML4	7.08291e-17	1.69228	0.515	0.196	1.87393e-12
LINC01871	1.92983e-16	1.94088	0.427	0.123	5.10576e-12
PDE7B	2.75621e-16	2.12172	0.437	0.146	7.2921e-12
FYN	3.4922e-16	1.45778	0.587	0.256	9.23931e-12
HSP90AA1	3.69653e-16	-1.21657	0.481	0.761	9.7799e-12
PHACTR2	4.22232e-16	1.87229	0.456	0.159	1.1171e-11
RPL36	6.47824e-16	0.848147	0.913	0.724	1.71395e-11
RGCC	9.63249e-16	1.52283	0.461	0.146	2.54847e-11
BACH2	3.61769e-15	1.75079	0.442	0.15	9.57133e-11
CPA3	5.24905e-15	-2.25499	0.049	0.346	1.38874e-10
SYTL3	5.45747e-15	1.45024	0.592	0.272	1.44388e-10
CTSW	1.32243e-14	1.44517	0.481	0.173	3.49876e-10
ANXA1	1.55243e-14	-1.48518	0.544	0.764	4.10726e-10
PABPC1	1.80341e-14	1.20428	0.704	0.435	4.77127e-10
CNOT6L	3.06467e-14	1.6821	0.437	0.163	8.10821e-10
ITM2B	4.17546e-14	-1.42505	0.286	0.611	1.1047e-09
CBLB	6.24203e-14	1.54034	0.442	0.169	1.65145e-09
CLIC1	6.96245e-14	-1.21505	0.432	0.738	1.84206e-09
NFKB1	8.9184e-14	1.37354	0.544	0.246	2.35954e-09
MT-ND1	1.19879e-13	-1.11151	0.408	0.698	3.17164e-09
PRDX1	2.94931e-13	-1.36894	0.272	0.575	7.80299e-09
JUN	3.40618e-13	-2.39571	0.155	0.445	9.01172e-09
RPL13	4.25608e-13	0.629923	0.961	0.804	1.12603e-08
SGK1	6.8858e-13	-1.68672	0.165	0.462	1.82178e-08
VWA5A	8.79676e-13	-2.07252	0.019	0.256	2.32736e-08
LINC00513	1.42028e-12	1.49982	0.408	0.146	3.75764e-08
FNBP1	1.4724e-12	1.32108	0.568	0.292	3.89554e-08
RAB8B	2.27878e-12	1.53291	0.476	0.219	6.02896e-08
MT-ND2	2.49947e-12	-0.904597	0.529	0.797	6.61285e-08
REL	2.58482e-12	1.30097	0.519	0.246	6.83865e-08
UBB	3.0264e-12	-1.1109	0.519	0.797	8.00694e-08
DNAJB1	3.0535e-12	-1.696	0.233	0.528	8.07865e-08
GLUL	3.08733e-12	-1.6677	0.165	0.458	8.16814e-08
MYO1E	3.28137e-12	1.62432	0.35	0.113	8.68151e-08
PDE3B	9.84567e-12	1.76071	0.257	0.056	2.60487e-07
MT-ND4	1.51097e-11	-0.757406	0.66	0.85	3.99757e-07
RPS18	1.79452e-11	0.497625	0.981	0.94	4.74776e-07
PTPRC	2.32782e-11	1.52677	0.456	0.216	6.15871e-07
SAT1	2.51061e-11	-1.46238	0.447	0.688	6.64233e-07
AKT3	3.92995e-11	1.69689	0.427	0.196	1.03975e-06
BTG1	4.57376e-11	0.938158	0.714	0.455	1.21008e-06
PDE4A	4.82378e-11	1.21053	0.408	0.153	1.27623e-06
TNFRSF18	9.47975e-11	1.20928	0.456	0.203	2.50806e-06
ACOT7	1.74147e-10	-2.16962	0.058	0.282	4.60742e-06
TRAT1	1.93258e-10	1.58003	0.325	0.113	5.11303e-06
UQCRB	2.18762e-10	-1.14465	0.204	0.475	5.78779e-06
MPZL3	2.50215e-10	1.54072	0.291	0.09	6.61994e-06
SQSTM1	2.5191e-10	-1.41289	0.194	0.462	6.66478e-06
FCER1A	2.95063e-10	-1.42847	0.024	0.226	7.80648e-06
LGALS1	2.98334e-10	0.768197	0.84	0.651	7.89302e-06
RPS27	3.24181e-10	0.391182	0.981	0.98	8.57687e-06
PPP1R15A	4.43497e-10	-1.27129	0.248	0.515	1.17336e-05
S100A6	4.69624e-10	-0.708601	0.767	0.887	1.24248e-05
DOCK8	6.53509e-10	1.64114	0.272	0.08	1.72899e-05
SIK3	7.73357e-10	1.14353	0.558	0.342	2.04607e-05
PITPNC1	8.13367e-10	1.5577	0.359	0.143	2.15193e-05
SELENOK	1.06766e-09	-1.21136	0.505	0.704	2.82471e-05
FGFR1OP2	1.51828e-09	1.41647	0.306	0.11	4.01691e-05
CREM	1.57186e-09	0.845102	0.68	0.415	4.15868e-05
IL1RL1	1.80524e-09	-1.21615	0.073	0.309	4.77613e-05
DUSP1	2.01506e-09	-1.42523	0.379	0.605	5.33123e-05
LAPTM4A	2.05576e-09	-1.01996	0.296	0.565	5.43893e-05
STK17B	2.47726e-09	1.11516	0.578	0.342	6.5541e-05
SLC18A2	2.82108e-09	-1.57398	0.049	0.249	7.46373e-05
PLAUR	2.9281e-09	-1.25354	0.092	0.316	7.74687e-05
GLG1	3.55633e-09	1.72095	0.325	0.143	9.40899e-05
RNF125	3.77661e-09	1.40711	0.282	0.096	9.99178e-05
STAT4	4.07488e-09	1.3888	0.277	0.09	0.000107809
PIP4K2A	4.10208e-09	1.10789	0.49	0.262	0.000108529
RPS2	4.42426e-09	0.523905	0.947	0.834	0.000117053
DDIT4	5.25572e-09	-1.53931	0.277	0.505	0.000139051
MT-ND3	5.73071e-09	-0.747867	0.646	0.797	0.000151617
PLIN2	6.19805e-09	-1.89298	0.126	0.339	0.000163982
GADD45B	7.76258e-09	-1.55532	0.286	0.515	0.000205374
MBP	8.64914e-09	1.23404	0.364	0.156	0.00022883
TTC39C	8.70052e-09	1.42801	0.262	0.086	0.00023019
LINC01619	8.78167e-09	1.50376	0.359	0.163	0.000232337
TPT1	9.86825e-09	-0.690731	0.752	0.821	0.000261084
HSPE1	1.27515e-08	-1.1409	0.291	0.542	0.000337368
RPL7	1.30093e-08	-0.535709	0.825	0.92	0.000344187
DENND4A	1.42831e-08	1.18987	0.539	0.319	0.000377887
MS4A2	1.54535e-08	-1.66566	0.029	0.203	0.000408854
GRAMD1B	1.6662e-08	1.42735	0.267	0.09	0.000440828
DDAH2	1.70099e-08	-1.2226	0.053	0.243	0.000450032
BTD	1.76423e-08	1.33967	0.374	0.166	0.000466763
RAPGEF6	1.76708e-08	1.36303	0.296	0.116	0.000467516
HDC	1.90955e-08	-1.43697	0.034	0.209	0.00050521
TAFA1	1.96102e-08	1.3954	0.155	0.023	0.000518827
CD96	2.19212e-08	1.21683	0.33	0.143	0.000579968
CD63	2.23123e-08	-0.744154	0.466	0.684	0.000590316
RHEX	2.2353e-08	-1.59818	0.01	0.163	0.000591393
RGS2	2.26413e-08	-1.43458	0.126	0.339	0.000599021
JUNB	2.32316e-08	-0.994452	0.646	0.751	0.000614637
STK4	3.01117e-08	0.992227	0.5	0.292	0.000796665
RPL26	3.26839e-08	-0.554656	0.937	0.953	0.000864719
CTNNBL1	3.36963e-08	-1.44286	0.049	0.229	0.000891504
PLCL2	3.44093e-08	1.27733	0.262	0.093	0.000910366
RPL15	4.45505e-08	0.495478	0.922	0.817	0.00117867
RPL13A	4.62335e-08	0.448417	0.961	0.87	0.0012232
RPL18A	4.90139e-08	0.49256	0.913	0.797	0.00129676
HSP90AB1	5.17945e-08	-0.919127	0.51	0.711	0.00137033
KLRC1	5.75561e-08	1.36872	0.18	0.04	0.00152276
IL7R	6.25095e-08	1.30812	0.262	0.093	0.00165381
HES1	6.49064e-08	-1.61108	0.073	0.262	0.00171723
RPS8	6.90227e-08	0.558004	0.917	0.734	0.00182613
CRYBG1	7.52947e-08	1.27665	0.243	0.08	0.00199207
AL157895.1	7.9824e-08	-1.61734	0.019	0.169	0.0021119
MTRNR2L8	8.01446e-08	-1.08811	0.112	0.319	0.00212039
ARHGAP18	8.09094e-08	-1.23031	0.083	0.276	0.00214062
CPM	8.43631e-08	-1.48196	0.078	0.266	0.00223199
RNF19A	9.06293e-08	1.57618	0.316	0.143	0.00239778
DAD1	1.00092e-07	-1.03868	0.141	0.359	0.00264812
LAPTM5	1.07343e-07	-1.09397	0.218	0.435	0.00283997
RPL30	1.1989e-07	-0.58716	0.767	0.837	0.00317192
HMGN3	1.21995e-07	-1.16902	0.058	0.236	0.00322761
CADM1	1.35203e-07	1.46865	0.243	0.083	0.00357708
RPS29	1.35436e-07	0.484488	0.947	0.88	0.00358324
TGFB1	1.40183e-07	1.10234	0.369	0.176	0.00370882
ZC3HAV1	1.43206e-07	1.41137	0.35	0.169	0.0037888
CMA1	1.55881e-07	-1.58277	0.019	0.166	0.00412413
AL360178.1	1.6492e-07	1.40993	0.136	0.02	0.00436329
ACVR2A	1.67929e-07	1.38704	0.209	0.063	0.00444291
TMEM163	1.71853e-07	0.961006	0.117	0.01	0.00454672
CD82	1.78278e-07	-1.06911	0.039	0.206	0.0047167
CD52	1.84977e-07	0.927003	0.437	0.219	0.00489393
ITK	1.89999e-07	1.41078	0.223	0.073	0.0050268
HSPA8	1.90526e-07	-1.28246	0.447	0.628	0.00504075
CDC42SE2	2.06117e-07	0.950356	0.495	0.296	0.00545325
COX17	2.38175e-07	-1.13693	0.107	0.299	0.00630141
IGKC	2.43362e-07	0.791253	0.131	0.017	0.00643863
PTPN22	2.45063e-07	1.02829	0.34	0.15	0.00648363
ARF6	2.50401e-07	0.991427	0.534	0.355	0.00662486
RAMP1	2.5418e-07	1.396	0.296	0.136	0.00672485
ENPP3	2.57451e-07	-1.35508	0.024	0.173	0.00681139
MITF	2.70192e-07	-1.96697	0.034	0.186	0.00714847
SOCS1	2.77253e-07	-1.42346	0.034	0.186	0.00733528
CARD11	2.92913e-07	1.37995	0.272	0.113	0.0077496
SLCO2B1	2.95283e-07	-1.56614	0.039	0.193	0.0078123
PRDX6	2.95676e-07	-1.18485	0.112	0.302	0.00782269
NEAT1	3.5394e-07	0.746382	0.704	0.528	0.00936418
SFMBT2	4.03485e-07	1.17531	0.267	0.106	0.010675
DNAJA1	4.6428e-07	-1.211	0.277	0.482	0.0122834
CYTIP	4.69156e-07	0.962778	0.32	0.136	0.0124124
RPS5	4.81286e-07	0.619713	0.811	0.691	0.0127334
NFKBIA	5.4604e-07	-0.830571	0.573	0.734	0.0144466
TMPRSS11E	5.49058e-07	1.14661	0.233	0.083	0.0145264
ZFP36	5.87737e-07	-0.817955	0.422	0.631	0.0155498
SPINK2	6.53789e-07	1.22614	0.252	0.096	0.0172973
YWHAZ	6.75773e-07	0.974041	0.49	0.316	0.0178789
HDAC9	6.91178e-07	1.27751	0.204	0.066	0.0182865
DYNLL1	7.0736e-07	-0.859591	0.272	0.495	0.0187146
ABCC4	7.30813e-07	-1.4542	0.005	0.123	0.0193351
NPC2	7.56095e-07	-1.14182	0.107	0.282	0.020004
LPP	7.72095e-07	0.764062	0.447	0.252	0.0204273
ATP6V0D1	7.73776e-07	-1.10168	0.034	0.179	0.0204718
BMP2K	7.78392e-07	-1.33583	0.058	0.216	0.0205939
UBE2F	7.92424e-07	1.1693	0.282	0.126	0.0209652
MCTP1	8.45633e-07	-1.52017	0.068	0.229	0.0223729
RPL18	9.29894e-07	0.537965	0.796	0.625	0.0246022
ARHGAP15	9.51069e-07	1.10614	0.383	0.209	0.0251624
TUBA1A	9.67664e-07	-1.31576	0.087	0.256	0.0256015
MBNL1	9.93747e-07	0.897238	0.524	0.349	0.0262916
RPS15	1.15405e-06	0.370042	0.956	0.897	0.0305327
ATP2B1	1.28543e-06	1.54146	0.272	0.126	0.0340087
RPS28	1.41312e-06	0.415453	0.927	0.864	0.0373869
GSN	1.45993e-06	-1.11907	0.136	0.316	0.0386253
PRKCH	1.61209e-06	1.36789	0.282	0.13	0.0426511
AP1S3	1.68949e-06	-1.24424	0.034	0.173	0.0446989
KIT	1.73326e-06	-1.01164	0.121	0.299	0.0458568
MT-ND4L	1.75075e-06	-0.9319	0.102	0.286	0.0463196
LITAF	1.76776e-06	-1.19865	0.092	0.256	0.0467696
COL1A1	1.8863e-06	-1.10237	0.034	0.173	0.0499059
PPIB	1.92865e-06	-0.987571	0.092	0.266	0.0510263
SAMD3	2.05023e-06	1.09054	0.175	0.05	0.054243
EIF2AK3	2.29328e-06	1.14302	0.296	0.14	0.0606734
ANXA5	2.41783e-06	-0.888122	0.117	0.299	0.0639685
ESYT2	2.49945e-06	0.782944	0.447	0.269	0.0661279
PAG1	3.16239e-06	-0.974695	0.058	0.209	0.0836674
ISG15	3.27524e-06	1.19979	0.296	0.143	0.0866531
SMCHD1	3.43424e-06	1.02925	0.32	0.163	0.0908597
ANKRD28	3.59714e-06	0.920181	0.432	0.246	0.0951696
CTSD	3.61115e-06	-1.02938	0.049	0.193	0.0955403
MT-ND5	3.92067e-06	-0.628866	0.184	0.385	0.103729
PPP1CB	4.00241e-06	0.887175	0.583	0.392	0.105892
KLRK1	4.15386e-06	1.25664	0.238	0.103	0.109899
EEF1B2	4.26152e-06	-0.865427	0.214	0.405	0.112747
EZR	4.3313e-06	0.861777	0.447	0.262	0.114593
CLNK	4.4157e-06	1.03916	0.117	0.02	0.116826
VIM	4.41749e-06	-0.513059	0.796	0.87	0.116873
TNFSF11	4.43012e-06	1.23469	0.141	0.033	0.117208
DLEU2	4.69128e-06	0.973362	0.32	0.159	0.124117
CLEC2B	4.71027e-06	1.02524	0.316	0.163	0.12462
ATP8A1	4.72016e-06	0.89327	0.102	0.013	0.124881
ACTB	4.91849e-06	-0.700166	0.743	0.85	0.130129
TRA2A	5.30578e-06	0.92592	0.345	0.189	0.140375
LAMTOR4	5.32626e-06	-0.78309	0.107	0.279	0.140917
MAP2K1	5.49405e-06	1.26079	0.296	0.156	0.145356
LAT	5.85131e-06	-1.03461	0.024	0.146	0.154808
EMP3	6.2481e-06	-0.824355	0.413	0.605	0.165306
KLF12	6.68211e-06	1.22924	0.175	0.056	0.176789
RPLP2	6.84333e-06	0.44802	0.898	0.844	0.181054
STMN1	6.93812e-06	-1.14279	0.126	0.286	0.183562
SERPINB1	7.42686e-06	-1.04998	0.029	0.153	0.196492
TXN	7.55723e-06	-0.794532	0.311	0.498	0.199942
EIF4A3	7.71193e-06	-1.23925	0.058	0.196	0.204035
CPB2-AS1	8.25786e-06	1.13979	0.248	0.11	0.218478
PRKY	9.0109e-06	1.00163	0.175	0.056	0.238401
HSPA5	9.55596e-06	-0.945408	0.126	0.292	0.252822
PEBP1	9.55978e-06	-1.02419	0.141	0.306	0.252923
SUMO2	9.60401e-06	-0.721345	0.286	0.485	0.254093
USP3-AS1	9.61159e-06	1.02167	0.233	0.096	0.254294
SMAP2	1.01229e-05	0.960119	0.18	0.06	0.267822
RHOH	1.03502e-05	-0.869386	0.146	0.319	0.273835
GPR174	1.08849e-05	0.987579	0.117	0.023	0.287981
CEMIP2	1.09694e-05	1.24953	0.218	0.09	0.290218
PPP1R2	1.11691e-05	1.20478	0.306	0.169	0.2955
EXOSC8	1.12384e-05	-1.29355	0.044	0.169	0.297333
PTMA	1.14471e-05	-0.377283	0.99	0.97	0.302856
CLASP2	1.18305e-05	1.1891	0.286	0.15	0.313
PARP8	1.19895e-05	1.16466	0.257	0.123	0.317207
RAB32	1.2216e-05	-1.03678	0.015	0.12	0.323198
DPF3	1.25827e-05	1.32555	0.199	0.076	0.332899
ZEB2	1.30952e-05	-1.10472	0.165	0.332	0.346459
RPS3A	1.47226e-05	-0.446589	0.796	0.87	0.389515
FER	1.52252e-05	-1.11334	0.184	0.346	0.402813
DBI	1.59972e-05	-1.02395	0.18	0.349	0.423237
MEIS2	1.71507e-05	-1.19845	0.019	0.126	0.453757
RPL8	1.79108e-05	0.495831	0.85	0.724	0.473865
FKBP1A	1.82552e-05	-0.950841	0.049	0.176	0.482979
ZFP36L2	1.8547e-05	0.78813	0.481	0.329	0.490699
PRPF38B	1.87169e-05	1.08682	0.218	0.09	0.495194
P2RX1	1.96679e-05	-0.948081	0.029	0.143	0.520354
AHI1	2.08393e-05	0.993975	0.354	0.199	0.551344
RIPOR2	2.09215e-05	1.08409	0.252	0.12	0.553521
ETS1	2.27329e-05	1.11257	0.218	0.096	0.601443
LPAR6	2.28636e-05	1.08445	0.238	0.11	0.604903
LMNA	2.33007e-05	-0.795381	0.597	0.734	0.616468
CAST	2.46754e-05	0.987928	0.379	0.239	0.652838
MPP6	2.58317e-05	0.910031	0.112	0.023	0.683429
MAPRE1	2.75177e-05	-0.69762	0.083	0.229	0.728037
CITED2	2.78332e-05	-0.734933	0.044	0.169	0.736384
SEC62	2.8859e-05	-0.811128	0.218	0.385	0.763524
LEO1	2.88778e-05	-1.02339	0.034	0.15	0.764021
MTSS1	2.9121e-05	1.03551	0.291	0.156	0.770455
CHD2	3.14051e-05	0.782481	0.432	0.266	0.830886
CNOT2	3.17433e-05	1.09902	0.248	0.12	0.839833
RBIS	3.19048e-05	-0.730673	0.01	0.103	0.844105
LEPROTL1	3.20069e-05	0.937235	0.277	0.14	0.846807
SF3B6	3.22983e-05	-0.79872	0.063	0.196	0.854517
TUBA1B	3.23632e-05	-0.752105	0.306	0.482	0.856233
CALB2	3.25151e-05	-1.18034	0.01	0.103	0.860253
TUBA4A	3.27165e-05	0.997297	0.209	0.086	0.865579
CNBP	3.49831e-05	-0.843008	0.175	0.349	0.925547
ASAH1	3.50955e-05	-0.965419	0.058	0.186	0.928522
MT-CO1	3.7448e-05	-0.354948	0.811	0.92	0.990761
PDE7A	3.78826e-05	1.13359	0.204	0.09	1
RPL36AL	3.79254e-05	-0.570948	0.592	0.728	1
ZEB1	3.95113e-05	1.07748	0.301	0.173	1
FRMD4B	4.06196e-05	-1.0013	0.015	0.11	1
PSAP	4.11544e-05	-0.695453	0.112	0.266	1
AKR1B1	4.22852e-05	-1.50216	0.049	0.163	1
SDCBP	4.24777e-05	-0.599076	0.277	0.449	1
UBC	4.33226e-05	-0.817614	0.437	0.568	1
CRIP1	4.45461e-05	0.718434	0.738	0.615	1
ANKRD17	4.63263e-05	0.867792	0.209	0.086	1
SSBP2	4.70851e-05	1.10358	0.33	0.203	1
SMAP1	4.81325e-05	1.18689	0.218	0.103	1
TGFB1I1	4.91637e-05	-0.625225	0.015	0.11	1
MDFIC	4.94592e-05	1.3102	0.17	0.063	1
MPZL2	5.08369e-05	0.955277	0.112	0.027	1
AC079793.1	5.26681e-05	0.841634	0.184	0.066	1
TLE4	5.36218e-05	0.959432	0.223	0.103	1
RPS3	5.38921e-05	0.417934	0.888	0.777	1
ELL2	5.58854e-05	0.729281	0.529	0.362	1
NIBAN1	5.6431e-05	1.18309	0.277	0.156	1
ICOS	5.84666e-05	0.883951	0.107	0.023	1
TIAM1	6.33138e-05	1.00472	0.233	0.11	1
ISG20	6.34263e-05	0.84654	0.17	0.06	1
HSPH1	6.35643e-05	-1.0334	0.131	0.279	1
EIF1AY	6.43379e-05	-0.595874	0.019	0.116	1
KMT2C	6.53145e-05	1.00782	0.335	0.203	1
COX6A1	6.71524e-05	-0.779606	0.257	0.419	1
FXYD5	6.77296e-05	0.573368	0.534	0.342	1
AC092652.1	6.83553e-05	0.79877	0.126	0.033	1
HNRNPA2B1	6.96483e-05	-0.761403	0.272	0.445	1
RPS9	7.01681e-05	0.408238	0.883	0.791	1
AC092821.3	7.21212e-05	0.923249	0.228	0.106	1
SSR4	7.35112e-05	-0.553255	0.233	0.415	1
SAMSN1	7.43366e-05	0.50536	0.597	0.412	1
PMP22	7.95499e-05	-1.04703	0.044	0.153	1
AP001011.1	7.97034e-05	0.773694	0.141	0.043	1
RPL10	8.07272e-05	0.265056	0.985	0.97	1
PYCARD	8.09036e-05	-0.964136	0.019	0.113	1
PACS1	8.36589e-05	1.08635	0.243	0.123	1
TPD52	9.07269e-05	1.065	0.16	0.06	1
RPS13	0.000100029	-0.421629	0.762	0.847	1
CTSB	0.000101251	-0.683651	0.034	0.14	1
SSR2	0.000101987	-0.765561	0.141	0.292	1
KANSL1	0.000107945	1.12835	0.252	0.136	1
IER3	0.000108737	-0.938586	0.092	0.223	1
CCNI	0.000114721	0.600468	0.515	0.375	1
JMJD1C	0.000116421	0.870558	0.35	0.223	1
AKR1A1	0.000116831	-0.928842	0.087	0.213	1
ATP8B4	0.000123858	1.00752	0.272	0.146	1
SORBS1	0.000126521	-0.966029	0.146	0.289	1
IKZF1	0.000134507	0.850361	0.233	0.116	1
ZFAND3	0.000134591	0.72834	0.408	0.266	1
AC058791.1	0.000136289	0.960775	0.16	0.06	1
CD83	0.000136311	-0.987295	0.068	0.186	1
RPL22	0.000137826	-0.527387	0.592	0.701	1
TOMM6	0.000140047	-0.732976	0.068	0.189	1
JAZF1	0.000140824	0.890076	0.252	0.133	1
PLAC9	0.00014129	-1.08619	0.063	0.176	1
GLS	0.000149476	0.900676	0.286	0.163	1
DIP2C	0.000150529	-0.915775	0.063	0.179	1
PTK2	0.00015129	-0.875399	0.024	0.116	1
SLC44A1	0.000154767	-0.741822	0.063	0.183	1
TIMP3	0.000155419	-0.981821	0.034	0.133	1
NDUFA13	0.000162008	-0.71844	0.228	0.382	1
NDEL1	0.000163241	-0.964266	0.063	0.176	1
PPP3CA	0.000165013	0.687844	0.461	0.329	1
MAPRE2	0.000165473	0.848808	0.199	0.09	1
CAMK2G	0.00017367	-0.276587	0.015	0.1	1
SIPA1L1	0.000176345	0.851905	0.291	0.166	1
TESC	0.000179076	0.825201	0.204	0.093	1
PSMB3	0.00018376	-0.737327	0.083	0.206	1
LTC4S	0.000184256	-0.948837	0.039	0.14	1
NDUFA12	0.000184534	-0.658237	0.058	0.173	1
METTL15	0.000188878	0.951094	0.17	0.07	1
ANKRD44	0.000191526	0.96799	0.248	0.133	1
RUNX2	0.000194115	0.984599	0.155	0.06	1
LEF1	0.000194709	0.819601	0.136	0.047	1
IGFLR1	0.000195356	0.91761	0.16	0.063	1
GPBP1	0.000205438	0.569718	0.505	0.369	1
PICALM	0.000211798	0.828475	0.316	0.193	1
PALM2-AKAP2	0.000214826	-0.937308	0.102	0.226	1
MAP3K8	0.00021911	0.854995	0.359	0.233	1
MT2A	0.000221958	-0.748469	0.243	0.399	1
IFITM2	0.000222194	0.890854	0.379	0.249	1
TMSB10	0.000226718	0.428108	0.888	0.817	1
TNRC6B	0.000231221	0.917693	0.364	0.249	1
RPL39	0.000233724	-0.351165	0.937	0.934	1
SHISA2	0.000236582	-1.16929	0.024	0.113	1
COL3A1	0.000237426	-1.13318	0.063	0.173	1
DIAPH1	0.000244979	0.945655	0.218	0.11	1
AP000462.1	0.00024731	1.17749	0.112	0.033	1
NSD3	0.000247468	0.766575	0.204	0.096	1
STXBP6	0.000249751	-0.956257	0.029	0.12	1
MIF	0.000252356	0.504873	0.612	0.475	1
SCP2	0.000256529	-0.608958	0.073	0.193	1
HSPD1	0.000258769	-0.876361	0.194	0.339	1
CAPZB	0.000262922	-0.755913	0.126	0.259	1
SPCS1	0.000263495	-0.770409	0.083	0.203	1
EXOC6B	0.000274162	-0.924699	0.087	0.206	1
GAPDH	0.000278188	0.586937	0.699	0.525	1
ATP1B1	0.000285812	1.2516	0.204	0.1	1
COBL	0.000287784	0.865486	0.112	0.033	1
SDF2L1	0.000305803	-1.05263	0.068	0.176	1
USP15	0.000307889	0.878531	0.306	0.193	1
EEF1G	0.00030878	0.412322	0.699	0.548	1
RIN3	0.00033047	0.964552	0.311	0.193	1
NOL4L	0.000334156	0.968153	0.141	0.053	1
UBE2S	0.000336256	0.794222	0.112	0.033	1
IFITM1	0.000352566	0.971759	0.204	0.103	1
CST3	0.000359439	-0.521103	0.296	0.452	1
CUL3	0.000363169	1.02738	0.194	0.093	1
USP3	0.000363929	0.755499	0.189	0.086	1
LINC01578	0.000374433	0.67416	0.277	0.156	1
HEY1	0.000375517	-0.947661	0.019	0.1	1
CAVIN2	0.000378353	-0.782974	0.034	0.126	1
ARGLU1	0.000379908	0.775391	0.257	0.146	1
AC005670.3	0.000403019	0.80708	0.126	0.043	1
RTRAF	0.000409464	-0.769073	0.063	0.169	1
ZNRF2	0.000413414	0.78978	0.121	0.04	1
FEZ2	0.00042623	0.715783	0.194	0.09	1
ARL6IP5	0.000429428	-0.508479	0.141	0.289	1
VPS29	0.000434579	-0.728111	0.117	0.243	1
ITGB1	0.000437964	0.599947	0.5	0.379	1
DCN	0.000442037	-0.843053	0.17	0.302	1
SRPK1	0.000445785	0.758427	0.126	0.043	1
RAB27B	0.000453242	-1.07623	0.083	0.189	1
WAC	0.000464853	0.86337	0.335	0.223	1
TMEM123	0.000499923	0.752936	0.325	0.213	1
TBCB	0.000506094	-0.701703	0.058	0.159	1
OST4	0.000511702	-0.617032	0.398	0.548	1
OSTF1	0.000527401	-0.846641	0.121	0.239	1
ACSL4	0.000535626	-1.08075	0.131	0.246	1
NME4	0.000541854	-0.552842	0.034	0.123	1
ZHX2	0.000547153	0.964338	0.238	0.133	1
ATP5F1B	0.000565254	-0.669007	0.097	0.216	1
SNRK	0.000569622	0.848765	0.112	0.037	1
NENF	0.000583534	-0.587623	0.049	0.146	1
NDUFA6	0.000591899	-0.775869	0.18	0.316	1
PAK1	0.00059443	-0.785283	0.083	0.193	1
NDUFB10	0.000601645	-0.636004	0.073	0.183	1
ARL4C	0.000610992	0.765203	0.286	0.169	1
RNF38	0.000621131	0.872985	0.141	0.056	1
ITM2C	0.000624145	-0.637306	0.131	0.259	1
RNF149	0.000648114	0.734179	0.248	0.14	1
PDCL3	0.000651097	-0.703573	0.034	0.12	1
NR4A1	0.000653185	-0.606537	0.252	0.412	1
GMFG	0.000654664	-0.586163	0.112	0.233	1
HLA-E	0.000681018	-0.60052	0.223	0.365	1
TRDC	0.000685696	0.856478	0.131	0.05	1
HIVEP2	0.000687199	1.00735	0.233	0.136	1
BNIP3L	0.000700615	-0.873559	0.141	0.262	1
HLA-DPB1	0.000715643	-0.908061	0.063	0.163	1
IL21R	0.000724574	1.14644	0.146	0.063	1
OAZ2	0.000726937	-0.379635	0.049	0.146	1
MUSTN1	0.000731364	-0.719462	0.024	0.103	1
ADGRE5	0.000731625	1.02694	0.296	0.196	1
FAM241A	0.000735672	0.778938	0.112	0.037	1
DNAJB6	0.000737209	-0.725974	0.257	0.402	1
PRR34-AS1	0.000744372	-0.604726	0.024	0.103	1
COX7A1	0.000747411	-0.646554	0.078	0.186	1
STX3	0.000748127	-0.77415	0.024	0.103	1
SERTAD3	0.000750014	-0.616759	0.024	0.103	1
IFNGR2	0.00075229	-0.838512	0.029	0.11	1
RAPGEF2	0.000760803	-1.06567	0.063	0.159	1
MTRNR2L12	0.00076886	-1.04902	0.214	0.339	1
LRRFIP1	0.000775568	0.75759	0.413	0.299	1
INPP5A	0.000811502	0.858306	0.18	0.09	1
SRP14	0.000830098	-0.51684	0.364	0.512	1
TMED9	0.000849628	-0.561739	0.073	0.179	1
PVT1	0.000871622	0.824381	0.175	0.083	1
ILK	0.000873072	-0.676027	0.097	0.209	1
WIPF1	0.000894465	0.899003	0.194	0.1	1
ATP5PO	0.000921688	-0.634735	0.131	0.256	1
TUT4	0.000926049	0.797229	0.199	0.103	1
LAGE3	0.000941552	-0.730941	0.034	0.116	1
CARD19	0.000942077	0.860267	0.267	0.163	1
CCDC12	0.000942364	-0.351813	0.034	0.12	1
S100A2	0.000956236	0.517521	0.267	0.15	1
RNH1	0.000965865	-0.657077	0.073	0.176	1
TUBB	0.000968032	-0.58057	0.286	0.439	1
ERH	0.000979016	-0.646725	0.121	0.239	1
FOXP1	0.00100413	0.653173	0.403	0.299	1
SAFB2	0.00100799	-0.517137	0.029	0.11	1
HAVCR2	0.00102056	0.771093	0.102	0.033	1
EIF3F	0.00102218	-0.425598	0.117	0.243	1
MACF1	0.00105562	0.815757	0.32	0.213	1
AL137856.1	0.00106777	0.980867	0.15	0.066	1
PTTG1IP	0.0010704	-0.67333	0.039	0.123	1
H3F3A	0.00107183	-0.448104	0.49	0.608	1
RALGAPA1	0.00107951	0.946935	0.272	0.166	1
CALM3	0.00108207	-0.45404	0.073	0.179	1
SPARC	0.00108524	-0.733556	0.083	0.186	1
C4orf48	0.00111136	-1.07567	0.039	0.12	1
TMOD1	0.00114386	-1.1571	0.049	0.136	1
NSMCE1	0.00114896	-0.89027	0.044	0.13	1
GAB1	0.00115167	0.769416	0.16	0.073	1
MAPK6	0.00115807	-0.565338	0.097	0.209	1
TMEM258	0.00116568	-0.704996	0.189	0.319	1
RAB11FIP1	0.00118008	0.789357	0.15	0.066	1
MNAT1	0.00119506	0.737049	0.136	0.056	1
ADARB1	0.00120662	0.647853	0.112	0.04	1
KIF26B	0.00120779	0.775297	0.107	0.037	1
ADGRL2	0.00121257	0.600152	0.112	0.04	1
CPEB4	0.00122174	-0.840629	0.112	0.223	1
COL1A2	0.00125791	-0.759342	0.112	0.223	1
AP2B1	0.00125844	0.912334	0.16	0.076	1
DLEU1	0.00125852	0.930593	0.209	0.113	1
HSPB1	0.00126968	-0.312345	0.369	0.525	1
RPS6KA3	0.00128399	0.823456	0.311	0.206	1
NR4A2	0.00130072	0.439217	0.51	0.379	1
LRMDA	0.00132107	-0.590261	0.068	0.163	1
RAB11A	0.00136126	0.676086	0.718	0.615	1
KDM5B	0.00137357	0.68605	0.165	0.076	1
B4GALT1	0.00142527	0.857803	0.33	0.216	1
NDFIP1	0.00143586	0.905039	0.291	0.196	1
NFATC3	0.00144974	0.80738	0.131	0.053	1
ARHGAP10	0.00145205	1.11374	0.175	0.093	1
DUSP14	0.00149864	-1.00104	0.034	0.11	1
NFKBIZ	0.00152762	-0.697811	0.073	0.169	1
PDE4D	0.00156011	0.631901	0.248	0.14	1
NDUFB8	0.00160278	-0.642138	0.18	0.302	1
ATP11B	0.00165628	0.946794	0.209	0.12	1
ZMYM2	0.00168951	0.795572	0.335	0.239	1
HSBP1	0.00169961	-0.550541	0.058	0.15	1
SRP9	0.00170106	-0.562707	0.136	0.252	1
PHLDA1	0.00172898	0.825818	0.214	0.12	1
BCAS2	0.00173253	-0.533255	0.058	0.15	1
SERINC3	0.00178309	-0.588874	0.029	0.103	1
MTCH1	0.00180013	-0.503287	0.058	0.15	1
AKAP13	0.00181243	0.644939	0.471	0.365	1
TGFBR2	0.00181292	0.831988	0.146	0.066	1
IL27RA	0.00186083	0.828708	0.117	0.047	1
TFG	0.00187656	-0.741784	0.068	0.159	1
HMGN2	0.00191223	-0.508269	0.146	0.266	1
PPP1R13B	0.00191824	0.849214	0.107	0.04	1
SEPTIN11	0.00198469	0.779624	0.296	0.203	1
MRPL20	0.00198919	-0.520518	0.049	0.133	1
INPP4B	0.00201265	0.985944	0.194	0.106	1
OS9	0.00202044	-0.363255	0.029	0.103	1
TRERF1	0.0020248	0.854688	0.214	0.123	1
RPS24	0.00202569	-0.340512	0.748	0.801	1
ANAPC16	0.0020317	-0.605109	0.146	0.266	1
RPL3	0.00204632	0.259366	0.937	0.844	1
CSTB	0.00205071	-0.902367	0.121	0.226	1
PDLIM5	0.00206211	-0.656908	0.146	0.259	1
CMIP	0.00207212	0.725063	0.223	0.13	1
LMAN2	0.0021026	-0.592101	0.039	0.116	1
S100A11	0.00212506	-0.548201	0.432	0.538	1
PUM1	0.00215764	0.659926	0.16	0.076	1
MSI2	0.00219132	0.856373	0.17	0.086	1
ERN1	0.00219225	-0.822113	0.029	0.1	1
XBP1	0.00223647	-0.596776	0.165	0.286	1
LRCH1	0.00224332	-0.596063	0.073	0.166	1
ATRAID	0.0023007	-0.326581	0.063	0.156	1
C11orf58	0.00230411	-0.551876	0.146	0.259	1
SFT2D1	0.00231439	-0.823999	0.039	0.113	1
CYC1	0.00235221	-0.441217	0.049	0.133	1
DUT	0.00237059	-0.592458	0.049	0.13	1
EIF5B	0.00239643	0.75863	0.296	0.203	1
C1orf21	0.00239917	-0.718191	0.049	0.13	1
RGS1	0.00240637	-0.649661	0.165	0.282	1
TRAK1	0.00244796	-0.420359	0.034	0.11	1
HIP1	0.00246357	0.917763	0.184	0.1	1
ARF1	0.00249707	-0.488232	0.117	0.226	1
MRPL23	0.00250307	-0.471927	0.039	0.116	1
RER1	0.00250556	-0.455306	0.029	0.1	1
OCIAD1	0.00253999	-0.485052	0.068	0.159	1
GAS5	0.00254716	0.596045	0.422	0.319	1
CDC26	0.00255185	-0.603651	0.044	0.123	1
SEC61B	0.0025659	-0.630141	0.238	0.359	1
TRIR	0.00259255	-0.438757	0.175	0.302	1
ZNF706	0.00259406	-0.564362	0.078	0.173	1
PHTF2	0.00260802	0.82324	0.18	0.096	1
TMEM184C	0.00261341	0.92582	0.141	0.066	1
SMS	0.0026356	0.857353	0.204	0.116	1
IL10RA	0.0026887	0.971541	0.126	0.056	1
FAM177A1	0.00269864	0.731807	0.335	0.236	1
ASAP1	0.0027055	0.86819	0.233	0.146	1
KLF2	0.00271015	-0.811024	0.039	0.113	1
CDC42EP3	0.00271678	-0.664202	0.083	0.176	1
FAM133B	0.00272151	0.781614	0.184	0.1	1
SAFB	0.0027325	-0.421611	0.029	0.1	1
RAC2	0.00283638	-0.647479	0.121	0.226	1
SLC24A3	0.00288079	-0.746387	0.058	0.143	1
SAP18	0.00289372	-0.605627	0.228	0.349	1
RPSA	0.0029011	0.460691	0.539	0.422	1
ZSWIM6	0.00302463	0.891023	0.243	0.153	1
GATA3	0.00303263	1.04372	0.155	0.08	1
NAP1L4	0.00303439	0.964615	0.15	0.076	1
CHD4	0.00303877	0.667032	0.194	0.106	1
PIK3AP1	0.00304627	0.760114	0.155	0.076	1
NDUFB2	0.00310579	-0.790211	0.233	0.349	1
SOS1	0.00317559	0.844588	0.218	0.133	1
LSM3	0.00326752	-0.706489	0.049	0.126	1
EPHA4	0.00332512	0.844423	0.112	0.047	1
EIF3K	0.00334277	-0.43413	0.199	0.329	1
XYLT1	0.00336453	0.80683	0.17	0.09	1
FXYD7	0.00337947	0.781471	0.121	0.053	1
RAB10	0.00342891	-0.662054	0.092	0.186	1
LSM8	0.00345627	-0.44249	0.039	0.113	1
AP1S2	0.00346112	-0.684643	0.068	0.153	1
MDM4	0.00346466	-0.671528	0.053	0.133	1
CSGALNACT1	0.00356383	0.639109	0.126	0.056	1
B3GAT2	0.00356703	0.682373	0.131	0.06	1
UBE2H	0.00363611	0.591488	0.238	0.146	1
GNAI2	0.00363849	0.690723	0.218	0.13	1
AC009107.2	0.00365232	0.858253	0.126	0.056	1
STX8	0.00366724	-0.612705	0.053	0.133	1
PSMB1	0.00366814	-0.562425	0.121	0.226	1
CYSLTR1	0.00371242	0.806223	0.126	0.056	1
GNS	0.00373452	-0.944329	0.053	0.13	1
DYM	0.00376902	0.658315	0.117	0.05	1
CD7	0.00380125	0.794849	0.117	0.05	1
EIF4G3	0.00384372	0.721799	0.18	0.096	1
AGO2	0.00386941	0.674472	0.175	0.096	1
ATP6V0E1	0.00399298	-0.460883	0.184	0.302	1
MED13	0.00400845	0.696953	0.16	0.083	1
FAM102B	0.00405538	0.842332	0.18	0.096	1
PRMT9	0.00408482	0.917384	0.189	0.106	1
SS18	0.00415233	0.359676	0.146	0.066	1
MAP4K4	0.00418826	-0.849377	0.141	0.239	1
STAM	0.00422764	0.883571	0.194	0.113	1
RABGGTB	0.00435067	-0.347145	0.044	0.12	1
KRTCAP2	0.00439648	-0.441227	0.121	0.226	1
RBFOX2	0.00446132	-0.575724	0.044	0.116	1
RBM3	0.0045942	-0.68338	0.277	0.395	1
TNIK	0.00460472	-0.658402	0.155	0.259	1
ACADVL	0.004608	-0.301836	0.087	0.183	1
GTF2A2	0.00461017	-0.372635	0.034	0.103	1
TRMT112	0.00462092	-0.502253	0.184	0.302	1
RASA1	0.00463066	0.740979	0.146	0.073	1
RHOC	0.00474324	-0.452538	0.092	0.186	1
GCSAML	0.00479318	-0.551076	0.039	0.11	1
IL2RA	0.00480606	0.963983	0.155	0.083	1
COTL1	0.0048589	-0.586581	0.053	0.13	1
PLCG2	0.0049349	0.78364	0.209	0.126	1
MEG3	0.00493998	-0.840052	0.044	0.113	1
NMT1	0.00497911	0.508541	0.131	0.06	1
PLPP3	0.00500212	-0.380165	0.044	0.116	1
CYTH1	0.0050397	0.647641	0.218	0.13	1
FKBP8	0.00507382	-0.373775	0.063	0.146	1
EPC1	0.00522804	0.809598	0.165	0.09	1
SERTAD1	0.00526473	-0.51633	0.049	0.123	1
PRNP	0.00526826	-0.388349	0.189	0.309	1
AP3S1	0.00528461	-0.528451	0.136	0.239	1
SMARCC1	0.00532457	0.570891	0.15	0.076	1
COG5	0.0054399	0.626638	0.136	0.066	1
HNRNPA3	0.00547275	-0.519442	0.248	0.372	1
UBE2V1	0.00547345	-0.441784	0.078	0.166	1
OSBPL3	0.005491	0.813623	0.136	0.066	1
PRELID3B	0.00557619	-0.532748	0.034	0.1	1
ZFP36L1	0.00565168	0.514196	0.447	0.352	1
THEMIS	0.00571316	0.934938	0.102	0.043	1
FNDC3A	0.00574675	0.696092	0.18	0.1	1
ALOX5AP	0.0057742	-0.685895	0.039	0.106	1
P2RY10	0.00583901	0.792447	0.102	0.043	1
ARPC3	0.00597848	-0.714397	0.199	0.302	1
PIK3R5	0.00604706	0.832183	0.15	0.08	1
UBR2	0.00608926	0.966193	0.214	0.136	1
LAMTOR2	0.00613956	-0.372297	0.034	0.1	1
CHCHD3	0.00619136	-0.527319	0.044	0.113	1
RNF5	0.00622073	-0.619714	0.049	0.12	1
CELF1	0.00623564	0.623218	0.184	0.106	1
ARPC5	0.00624658	-0.554108	0.209	0.322	1
TUBB2A	0.0064112	-0.488654	0.044	0.113	1
OTULINL	0.00642825	0.734763	0.121	0.056	1
ATP5PF	0.00646948	-0.484773	0.155	0.262	1
CSF2	0.00648826	0.727812	0.199	0.113	1
FOSB	0.00651692	-0.61787	0.15	0.249	1
IGFBP4	0.00656616	-0.322898	0.039	0.106	1
BRK1	0.00659829	-0.571236	0.131	0.229	1
TIPARP	0.00664509	0.801833	0.223	0.143	1
PIH1D1	0.00664519	-0.502164	0.039	0.106	1
ATP5MD	0.00666904	-0.560365	0.243	0.355	1
DDX24	0.00668464	0.709322	0.262	0.179	1
PDE4B	0.00670625	0.91533	0.155	0.086	1
GPHN	0.00676716	0.956577	0.121	0.06	1
FIS1	0.00679844	-0.336909	0.058	0.136	1
DUSP4	0.0068194	0.580106	0.199	0.113	1
PNPLA8	0.00696125	-0.560024	0.073	0.153	1
SRSF9	0.00699825	-0.48529	0.112	0.206	1
ZNF721	0.00702882	0.689692	0.102	0.043	1
RNF138	0.00704527	0.57275	0.136	0.066	1
DDIT3	0.00709369	-0.683218	0.087	0.173	1
RYBP	0.00721575	0.784177	0.209	0.13	1
USP25	0.00724191	0.596695	0.102	0.043	1
TTC28	0.00725022	-0.481962	0.058	0.133	1
PKIG	0.00726122	-0.500888	0.063	0.14	1
MAPK1	0.00738864	-0.352345	0.121	0.223	1
C18orf32	0.00746511	-0.577772	0.068	0.146	1
ZBTB38	0.00758238	-0.680274	0.049	0.116	1
LPXN	0.00762979	0.528496	0.18	0.1	1
SNRNP70	0.00763544	-0.367468	0.049	0.12	1
PRKCE	0.00768151	-0.684932	0.126	0.216	1
G3BP2	0.00768527	0.728699	0.257	0.169	1
MAP3K1	0.00777801	0.731205	0.107	0.047	1
KDM6B	0.00784102	-0.44799	0.092	0.179	1
PPP6R3	0.00784931	0.695321	0.257	0.176	1
LRPAP1	0.00786639	-0.477331	0.063	0.14	1
BLOC1S1	0.00798003	-0.360806	0.049	0.12	1
APOD	0.0080555	-0.638596	0.053	0.123	1
AL138828.1	0.00822598	0.38747	0.141	0.07	1
SMC4	0.00824994	0.951687	0.121	0.06	1
CCND2	0.00826264	0.858207	0.15	0.083	1
RBMS1	0.00827551	0.784964	0.218	0.143	1
SNRPG	0.00837103	-0.333192	0.15	0.256	1
CAB39	0.00846472	0.627167	0.165	0.093	1
ATP5F1C	0.00854503	-0.321922	0.097	0.189	1
SPAG1	0.00863721	0.789939	0.117	0.056	1
HLA-DRB1	0.00865796	-0.567535	0.112	0.203	1
SNAP23	0.00868061	-0.483148	0.044	0.11	1
AC010609.1	0.00880725	0.997064	0.126	0.063	1
SDHD	0.00881859	-0.527957	0.039	0.103	1
FCER1G	0.00899981	-0.596371	0.296	0.395	1
GPATCH8	0.00912181	0.756269	0.136	0.073	1
MRPL18	0.00915878	-0.550988	0.073	0.15	1
BTF3	0.00916878	-0.36601	0.379	0.502	1
TRA2B	0.00918446	0.775487	0.291	0.213	1
XRCC5	0.00918767	-0.374326	0.068	0.146	1
HERC1	0.00925231	-0.303619	0.102	0.196	1
TBL1X	0.00926877	0.604513	0.184	0.11	1
GTDC1	0.00929124	0.694447	0.136	0.07	1
CALM1	0.00932785	0.387297	0.51	0.405	1
CAVIN1	0.00937564	-0.493923	0.068	0.143	1
NME7	0.0094299	0.764826	0.117	0.056	1
ATP5MC3	0.00945818	-0.502294	0.131	0.226	1
SPCS2	0.00954324	-0.546165	0.199	0.306	1
SMARCA2	0.00966904	0.790196	0.199	0.126	1
STAG1	0.009838	0.701803	0.267	0.189	1
COPE	0.00985069	-0.404906	0.131	0.229	1
OSTC	0.0098897	-0.463546	0.073	0.15	1
FILIP1L	0.00993492	0.927251	0.209	0.136	1
PRDM2	0.010014	0.772429	0.223	0.15	1
ATP5MC2	0.0100972	-0.481377	0.301	0.415	1
MYADM	0.0101048	-0.441987	0.107	0.196	1
ANKRD12	0.0101345	0.822259	0.257	0.183	1
RSBN1	0.010355	0.568227	0.121	0.06	1
DNAJC19	0.0104938	-0.64956	0.053	0.12	1
CRIM1	0.0105043	1.03674	0.189	0.123	1
FERMT2	0.0105735	-0.424722	0.078	0.156	1
NEU1	0.0106732	-0.552817	0.039	0.1	1
KDM6A	0.0106834	0.632866	0.121	0.06	1
DDX5	0.0108273	-0.375918	0.422	0.535	1
PER1	0.0108382	-0.39632	0.078	0.156	1
CGGBP1	0.0109653	0.685317	0.184	0.113	1
CAPG	0.0110669	-0.619736	0.257	0.362	1
NDUFA4	0.0111082	-0.399531	0.228	0.336	1
DHX36	0.0111097	0.624489	0.184	0.113	1
MECP2	0.0111258	0.576362	0.228	0.143	1
PSMB5	0.011224	-0.448527	0.039	0.1	1
BST2	0.0112332	-0.716656	0.087	0.163	1
TALDO1	0.0112753	-0.492637	0.044	0.106	1
CFD	0.0112996	-0.507288	0.209	0.319	1
LINC-PINT	0.0114622	0.75876	0.16	0.093	1
AKAP9	0.0115001	0.677101	0.214	0.136	1
LATS2	0.0115594	0.783164	0.126	0.066	1
RAD21	0.0115924	-0.556983	0.068	0.14	1
VPS28	0.0116477	-0.331329	0.068	0.143	1
KDM4C	0.0118588	0.620222	0.141	0.076	1
KIF13A	0.0119655	-0.399003	0.044	0.106	1
KCNMB1	0.0119824	-0.406708	0.039	0.1	1
HUWE1	0.0120312	0.847086	0.17	0.103	1
ZFHX3	0.0121337	0.635337	0.107	0.05	1
ERBIN	0.01227	0.713051	0.18	0.113	1
ITM2A	0.0123141	0.541075	0.316	0.219	1
EIF1	0.0124589	-0.317885	0.772	0.801	1
OGA	0.0124733	0.753643	0.214	0.146	1
RNF139	0.0126209	0.76209	0.18	0.11	1
SEPTIN9	0.0126248	-0.336564	0.126	0.219	1
KMT2A	0.0127136	0.788951	0.15	0.086	1
CHST11	0.0128339	0.599941	0.277	0.193	1
PITHD1	0.0130232	-0.254441	0.044	0.106	1
MYL12B	0.0130556	-0.363442	0.204	0.319	1
PSMD8	0.013058	-0.529214	0.078	0.153	1
NARF	0.0130663	0.772442	0.126	0.066	1
MPC1	0.0131671	-0.332374	0.044	0.106	1
FSTL1	0.0132502	-0.274262	0.049	0.113	1
ST13	0.0132647	-0.541609	0.199	0.302	1
ANKRD10	0.0133214	-0.510135	0.087	0.163	1
ATP5MG	0.0133376	0.362264	0.515	0.419	1
BRAF	0.0134822	0.508827	0.262	0.179	1
STRBP	0.0135987	0.802911	0.141	0.08	1
ARMCX3	0.0136536	-0.4787	0.097	0.176	1
GNAQ	0.0136796	0.792359	0.218	0.146	1
CHORDC1	0.013683	-0.440244	0.058	0.126	1
PGAM1	0.0136857	-0.382956	0.092	0.173	1
AC068888.1	0.0137756	0.548853	0.107	0.05	1
ZDHHC14	0.0138149	0.519178	0.112	0.053	1
CACYBP	0.0140426	-0.562027	0.102	0.179	1
CYSTM1	0.0140481	-0.341153	0.136	0.233	1
RNF111	0.0141281	0.565964	0.15	0.083	1
SYNE2	0.014145	0.671122	0.155	0.09	1
ITPR1	0.0142523	-0.295752	0.063	0.133	1
HLA-DRA	0.014261	-0.264647	0.141	0.233	1
ADK	0.0143483	0.698536	0.204	0.133	1
FAM13B	0.0144227	0.623014	0.214	0.14	1
SLC25A5	0.0145002	-0.467603	0.228	0.332	1
PSMD4	0.0145335	-0.266998	0.053	0.12	1
SEPTIN6	0.014634	0.694867	0.136	0.076	1
YWHAE	0.0148298	-0.481667	0.209	0.309	1
KIAA0355	0.0151167	0.741128	0.112	0.056	1
IQGAP2	0.0151954	0.65359	0.189	0.12	1
SNHG5	0.0153058	0.365087	0.578	0.488	1
RSRC2	0.0156943	0.672315	0.267	0.196	1
CAMLG	0.0157185	-0.361728	0.063	0.133	1
GATAD2B	0.0158897	0.582837	0.155	0.09	1
VEGFA	0.0160021	-0.538724	0.053	0.116	1
SSH2	0.0161944	0.646791	0.233	0.159	1
IGFBP7	0.0162173	-0.572438	0.126	0.203	1
PPP2R5C	0.0162382	0.74079	0.18	0.113	1
SAT2	0.0162416	-0.266794	0.058	0.126	1
MED13L	0.0162676	0.720617	0.209	0.14	1
TOB1	0.0162763	-0.429455	0.078	0.15	1
AGAP1	0.0164922	-0.488853	0.083	0.156	1
COL6A1	0.0166197	-0.504143	0.078	0.15	1
LAMP1	0.0167009	-0.439937	0.063	0.13	1
PSMC3	0.0167596	-0.350786	0.044	0.103	1
TXNIP	0.0167991	-0.252879	0.078	0.153	1
TEX30	0.0170934	0.557547	0.121	0.063	1
TMCO1	0.0171614	-0.442132	0.058	0.123	1
RNF24	0.0171796	0.6458	0.141	0.08	1
SACM1L	0.0171938	0.872294	0.16	0.1	1
P4HA1	0.0172419	0.489409	0.209	0.13	1
PDIA6	0.0173167	-0.392219	0.068	0.136	1
MALT1	0.0174689	0.659828	0.102	0.05	1
TRAPPC1	0.0176731	-0.405443	0.058	0.123	1
ARHGAP6	0.0177924	0.795673	0.175	0.11	1
SREBF2	0.0178084	0.667695	0.126	0.07	1
TASOR2	0.0178276	0.578043	0.136	0.076	1
CCSER1	0.0179236	-0.754413	0.044	0.1	1
LYN	0.0179331	0.569024	0.121	0.063	1
PPM1B	0.0180279	0.725475	0.16	0.096	1
CKS2	0.0180386	-0.602742	0.155	0.236	1
RPS27L	0.0180396	-0.481851	0.228	0.326	1
NUP58	0.0182278	0.67841	0.131	0.073	1
NCALD	0.0182549	0.801011	0.15	0.09	1
[truncated: 710 more rows]

## Sheet: Pericytes
Table S2. Aging-associated DEGs for each cell type identified by Seurat.
[truncated: 568 more rows]

[truncated: 2 more sheets: T cells, Vascular EC]
