# Supplementary material for: Young fibroblast-derived migrasomes alleviate keratinocyte senescence and enhance wound healing in aged skin
Source: J Nanobiotechnology. 2025 Mar 11;23:200. doi: 10.1186/s12951-025-03293-2 (PMC11895310; doi:10.1186/s12951-025-03293-2)
Supplement: Supplementary file 2 — Supplementary Material 2 [file 12951_2025_3293_MOESM2_ESM.zip › Tables/Table S3.xlsx]

## Sheet: GenAge
Table S3. Four databases of aging-related genes.
symbol	name	entrez gene id	uniprot	why
GHR	growth hormone receptor	2690	GHR_HUMAN	mammal
GHRH	growth hormone releasing hormone	2691	SLIB_HUMAN	mammal
SHC1	SHC (Src homology 2 domain containing) transforming protein 1	6464	SHC1_HUMAN	mammal
POU1F1	POU class 1 homeobox 1	5449	PIT1_HUMAN	mammal
PROP1	PROP paired-like homeobox 1	5626	PROP1_HUMAN	mammal
TP53	tumor protein p53	7157	P53_HUMAN	mammal,model,cell
TERC	telomerase RNA component	7012		mammal,cell
TERT	telomerase reverse transcriptase	7015	TERT_HUMAN	cell,functional
ATM	ATM serine/threonine kinase	472	ATM_HUMAN	mammal
PLAU	plasminogen activator, urokinase	5328	UROK_HUMAN	mammal
ERCC2	excision repair cross-complementation group 2	2068	ERCC2_HUMAN	mammal
ERCC8	excision repair cross-complementation group 8	1161	ERCC8_HUMAN	human
WRN	Werner syndrome, RecQ helicase-like	7486	WRN_HUMAN	human,mammal,cell
LMNA	lamin A/C	4000	LMNA_HUMAN	human
IGF1R	insulin-like growth factor 1 receptor	3480	IGF1R_HUMAN	model
TXN	thioredoxin	7295	THIO_HUMAN	model,functional
KL	klotho	9365	KLOT_HUMAN	mammal
E2F1	E2F transcription factor 1	1869	E2F1_HUMAN	cell,downstream
PTPN11	protein tyrosine phosphatase, non-receptor type 11	5781	PTN11_HUMAN	downstream
NFKB2	nuclear factor of kappa light polypeptide gene enhancer in B-cells 2 (p49/p100)	4791	NFKB2_HUMAN	functional
STAT5B	signal transducer and activator of transcription 5B	6777	STA5B_HUMAN	downstream
STAT3	signal transducer and activator of transcription 3 (acute-phase response factor)	6774	STAT3_HUMAN	downstream
STAT5A	signal transducer and activator of transcription 5A	6776	STA5A_HUMAN	downstream
NRG1	neuregulin 1	3084	NRG1_HUMAN	putative
HDAC3	histone deacetylase 3	8841	HDAC3_HUMAN	functional
GH1	growth hormone 1	2688	SOMA_HUMAN	mammal,functional,downstream
IL7R	interleukin 7 receptor	3575	IL7RA_HUMAN	putative
IGF1	insulin-like growth factor 1 (somatomedin C)	3479	IGF1	functional
IGF2	insulin-like growth factor 2	3481	IGF2_HUMAN	functional
INS	insulin	3630	INS_HUMAN	functional
NGF	nerve growth factor (beta polypeptide)	4803	NGF_HUMAN	putative
IRS1	insulin receptor substrate 1	3667	IRS1_HUMAN	model
PTPN1	protein tyrosine phosphatase, non-receptor type 1	5770	PTN1_HUMAN	downstream
IRS2	insulin receptor substrate 2	8660	IRS2_HUMAN	model,putative
AKT1	v-akt murine thymoma viral oncogene homolog 1	207	AKT1_HUMAN	model,cell
PIK3CB	phosphatidylinositol-4,5-bisphosphate 3-kinase, catalytic subunit beta	5291	PK3CB_HUMAN	model,downstream
NGFR	nerve growth factor receptor	4804	TNR16_HUMAN	downstream
HRAS	Harvey rat sarcoma viral oncogene homolog	3265	RASH_HUMAN	model,cell
MYC	v-myc avian myelocytomatosis viral oncogene homolog	4609	MYC_HUMAN	cell,upstream
EGFR	epidermal growth factor receptor	1956	EGFR_HUMAN	downstream
ERBB2	erb-b2 receptor tyrosine kinase 2	2064	ERBB2_HUMAN	downstream
INSR	insulin receptor	3643	INSR_HUMAN	model
NCOR1	nuclear receptor corepressor 1	9611	NCOR1_HUMAN	downstream
NBN	nibrin	4683	NBN_HUMAN	functional,putative
JUND	jun D proto-oncogene	3727	JUND_HUMAN	mammal,putative
IL2	interleukin 2	3558	IL2_HUMAN	putative
PDGFB	platelet-derived growth factor beta polypeptide	5155	PDGFB_HUMAN	upstream
EGF	epidermal growth factor	1950	EGF_HUMAN	upstream
IL2RG	interleukin 2 receptor, gamma	3561	IL2RG_HUMAN	downstream
FOS	FBJ murine osteosarcoma viral oncogene homolog	2353	FOS_HUMAN	putative
PDGFRB	platelet-derived growth factor receptor, beta polypeptide	5159	PGFRB_HUMAN	downstream
EPOR	Erythropoietin receptor	2057	EPOR_HUMAN	downstream
SST	somatostatin	6750	SMS_HUMAN	upstream
PRKCD	protein kinase C, delta	5580	KPCD_HUMAN	downstream
PPARA	peroxisome proliferator-activated receptor alpha	5465	PPARA_HUMAN	putative
RET	ret proto-oncogene	5979	RET_HUMAN	downstream
PLCG2	phospholipase C, gamma 2 (phosphatidylinositol-specific)	5336	PLCG2_HUMAN	downstream
PEX5	peroxisomal biogenesis factor 5	5830	PEX5_HUMAN	functional
TCF3	transcription factor 3	6929	TFE2_HUMAN	putative
PARP1	poly (ADP-ribose) polymerase 1	142	PARP1_HUMAN	functional,putative
BRCA1	breast cancer 1, early onset	672	BRCA1_HUMAN	mammal
PIN1	peptidylprolyl cis/trans isomerase, NIMA-interacting 1	5300	PIN1_HUMAN	upstream
PTEN	phosphatase and tensin homolog	5728	PTEN_HUMAN	model
CREBBP	CREB binding protein	1387	CBP_HUMAN	upstream
HIF1A	hypoxia inducible factor 1, alpha subunit (basic helix-loop-helix transcription factor)	3091	HIF1A_HUMAN	functional,downstream
UBB	ubiquitin B	7314	UBIQ_HUMAN	putative
RPA1	replication protein A1, 70kDa	6117	RFA1_HUMAN	upstream
BLM	Bloom syndrome, RecQ helicase-like	641	BLM_HUMAN	functional
BCL2	B-cell CLL/lymphoma 2	596	BCL2_HUMAN	functional
S100B	S100 calcium binding protein B	6285	S100B_HUMAN	upstream,putative
VCP	valosin containing protein	7415	TERA_HUMAN	downstream
POLG	polymerase (DNA directed), gamma	5428	DPOG1_HUMAN	mammal
IGFBP3	insulin-like growth factor binding protein 3	3486	IBP3_HUMAN	upstream
HSP90AA1	heat shock protein 90kDa alpha (cytosolic), class A member 1	3320	HS90A_HUMAN	functional
NR3C1	nuclear receptor subfamily 3, group C, member 1 (glucocorticoid receptor)	2908	GCR_HUMAN	downstream
EGR1	early growth response 1	1958	EGR1_HUMAN	upstream
VEGFA	vascular endothelial growth factor A	7422	VEGFA_HUMAN	putative
ABL1	ABL proto-oncogene 1, non-receptor tyrosine kinase	25	ABL1_HUMAN	functional,downstream
BRCA2	breast cancer 2, early onset	675	BRCA2_HUMAN	functional
TOP2A	topoisomerase (DNA) II alpha	7153	TOP2A_HUMAN	functional
TOP2B	topoisomerase (DNA) II beta	7155	TOP2B_HUMAN	functional
NFKB1	nuclear factor of kappa light polypeptide gene enhancer in B-cells 1	4790	NFKB1_HUMAN	functional
TOP1	topoisomerase (DNA) I	7150	TOP1_HUMAN	functional
RAD51	RAD51 recombinase	5888	RAD51_HUMAN	cell,functional
UBE2I	ubiquitin-conjugating enzyme E2I	7329	UBC9_HUMAN	upstream
TNF	tumor necrosis factor	7124	TNFA_HUMAN	putative
PDPK1	3-phosphoinositide dependent protein kinase 1	5170	PDPK1_HUMAN	downstream
CEBPA	CCAAT/enhancer binding protein (C/EBP), alpha	1050	CEBPA_HUMAN	functional
CEBPB	CCAAT/enhancer binding protein (C/EBP), beta	1051	CEBPB_HUMAN	mammal
MXI1	MAX interactor 1, dimerization protein	4601	MXI1_HUMAN	putative
TGFB1	transforming growth factor, beta 1	7040	TGFB1_HUMAN	putative
ERCC6	excision repair cross-complementation group 6	2074	ERCC6_HUMAN	functional
STK11	serine/threonine kinase 11	6794	STK11_HUMAN	upstream
EP300	E1A binding protein p300	2033	EP300_HUMAN	upstream
APTX	aprataxin	54840	APTX_HUMAN	functional
PML	promyelocytic leukemia	5371	PML_HUMAN	cell,downstream
GSK3B	glycogen synthase kinase 3 beta	2932	GSK3B_HUMAN	downstream
HTT	huntingtin	3064	HD_HUMAN	mammal
PRKCA	protein kinase C, alpha	5578	KPCA_HUMAN	downstream
SSTR3	somatostatin receptor 3	6753	SSR3_HUMAN	downstream
HELLS	helicase, lymphoid-specific	3070	HELLS_HUMAN	mammal
APOC3	apolipoprotein C-III	345	APOC3_HUMAN	putative
EEF2	eukaryotic translation elongation factor 2	1938	EF2_HUMAN	putative
ERCC3	excision repair cross-complementation group 3	2071	ERCC3_HUMAN	functional
TERF1	telomeric repeat binding factor (NIMA-interacting) 1	7013	TERF1_HUMAN	functional
PRKDC	protein kinase, DNA-activated, catalytic polypeptide	5591	PRKDC_HUMAN	functional
CAT	catalase	847	CATA_HUMAN	model
ERCC5	excision repair cross-complementation group 5	2073	ERCC5_HUMAN	functional
AR	androgen receptor	367	ANDR_HUMAN	upstream
GTF2H2	general transcription factor IIH, polypeptide 2, 44kDa	2966	TF2H2_HUMAN	downstream
XRCC5	X-ray repair complementing defective repair in Chinese hamster cells 5 (double-strand-break rejoining)	7520	XRCC5_HUMAN	mammal
PCNA	proliferating cell nuclear antigen	5111	PCNA_HUMAN	functional
FEN1	flap structure-specific endonuclease 1	2237	FEN1_HUMAN	downstream
FAS	Fas cell surface death receptor	355	TNR6_HUMAN	putative
TERF2	telomeric repeat binding factor 2	7014	TERF2_HUMAN	functional
XRCC6	X-ray repair complementing defective repair in Chinese hamster cells 6	2547	KU70_HUMAN	functional
POLD1	polymerase (DNA directed), delta 1, catalytic subunit	5424	DPOD1_HUMAN	downstream
BAX	BCL2-associated X protein	581	BAX_HUMAN	downstream,putative
RB1	retinoblastoma 1	5925	RB_HUMAN	cell
EMD	emerin	2010	EMD_HUMAN	functional
GRB2	growth factor receptor-bound protein 2	2885	GRB2_HUMAN	downstream
FOXO3	forkhead box O3	2309	FOXO3_HUMAN	model,human_link
FOXO1	forkhead box O1	2308	FOXO1_HUMAN	model
HSF1	heat shock transcription factor 1	3297	HSF1_HUMAN	model
XPA	xeroderma pigmentosum, complementation group A	7507	XPA_HUMAN	functional,putative
MSRA	methionine sulfoxide reductase A	4482	MSRA_HUMAN	mammal,model
RECQL4	RecQ helicase-like 4	9401	RECQ4_HUMAN	functional
SOD2	superoxide dismutase 2, mitochondrial	6648	SODM_HUMAN	mammal,model
SOD1	superoxide dismutase 1, soluble	6647	SODC_HUMAN	model
FOXM1	forkhead box M1	2305	FOXM1_HUMAN	functional
COQ7	coenzyme Q7 homolog, ubiquinone (yeast)	10229	COQ7_HUMAN	model
CACNA1A	calcium channel, voltage-dependent, P/Q type, alpha 1A subunit	773	CAC1A_HUMAN	putative
LRP2	low density lipoprotein receptor-related protein 2	4036	LRP2_HUMAN	downstream
AIFM1	apoptosis-inducing factor, mitochondrion-associated, 1	9131	AIFM1_HUMAN	functional
UCHL1	ubiquitin carboxyl-terminal esterase L1 (ubiquitin thiolesterase)	7345	UCHL1_HUMAN	putative
APP	amyloid beta (A4) precursor protein	351	A4_HUMAN	putative
APOE	apolipoprotein E	348	APOE_HUMAN	human_link
A2M	alpha-2-macroglobulin	2	A2MG_HUMAN	putative
SNCG	synuclein, gamma (breast cancer-specific protein 1)	6623	SYUG_HUMAN	upstream
PRDX1	peroxiredoxin 1	5052	PRDX1_HUMAN	functional,putative
PON1	paraoxonase 1	5444	PON1_HUMAN	putative
RELA	v-rel avian reticuloendotheliosis viral oncogene homolog A	5970	TF65_HUMAN	functional
IL6	interleukin 6	3569	IL6_HUMAN	putative
RGN	regucalcin	9104	RGN_HUMAN	putative
ATP5O	ATP synthase, H+ transporting, mitochondrial F1 complex, O subunit	539	ATPO_HUMAN	model
RAD52	RAD52 homolog, DNA repair protein	5893	RAD52_HUMAN	cell,functional
TOP3B	topoisomerase (DNA) III beta	8940	TOP3B_HUMAN	functional,putative
ERCC1	excision repair cross-complementation group 1	2067	ERCC1_HUMAN	mammal,functional
SIRT1	sirtuin 1	23411	SIR1_HUMAN	mammal,model,cell
HDAC1	histone deacetylase 1	3065	HDAC1_HUMAN	functional
HSPA9	heat shock 70kDa protein 9 (mortalin)	3313	GRP75_HUMAN	model
GPX1	glutathione peroxidase 1	2876	GPX1_HUMAN	functional
GSR	glutathione reductase	2936	GSHR_HUMAN	functional
GSS	glutathione synthetase	2937	GSHB_HUMAN	functional
GSTA4	glutathione S-transferase alpha 4	2941	GSTA4_HUMAN	functional
GSTP1	glutathione S-transferase pi 1	2950	GSTP1_HUMAN	functional
MT-CO1	mitochondrially encoded cytochrome c oxidase I	4512	COX1_HUMAN	cell,functional
HSPD1	heat shock 60kDa protein 1 (chaperonin)	3329	CH60_HUMAN	functional
HSPA1A	heat shock 70kDa protein 1A	3303	HS71A_HUMAN	mammal,model,functional,putative
HSPA1B	heat shock 70kDa protein 1B	3304	HSPA1B	functional,putative
PCMT1	protein-L-isoaspartate (D-aspartate) O-methyltransferase	5110	PIMT_HUMAN	functional,putative
MAPK8	mitogen-activated protein kinase 8	5599	MK08_HUMAN	model
YWHAZ	tyrosine 3-monooxygenase/tryptophan 5-monooxygenase activation protein, zeta	7534	1433Z_HUMAN	downstream
PTK2B	protein tyrosine kinase 2 beta	2185	FAK2_HUMAN	downstream
PTK2	protein tyrosine kinase 2	5747	FAK1_HUMAN	downstream
IL7	interleukin 7	3574	IL7_HUMAN	putative
MAPK14	mitogen-activated protein kinase 14	1432	MK14_HUMAN	cell,functional
FGFR1	fibroblast growth factor receptor 1	2260	FGFR1_HUMAN	putative
SP1	Sp1 transcription factor	6667	SP1_HUMAN	upstream
FLT1	fms-related tyrosine kinase 1	2321	VGFR1_HUMAN	downstream
JUN	jun proto-oncogene	3725	JUN_HUMAN	upstream
MED1	mediator complex subunit 1	5469	MED1_HUMAN	putative
MAPK9	mitogen-activated protein kinase 9	5601	MK09_HUMAN	model
MAPK3	mitogen-activated protein kinase 3	5595	MK03_HUMAN	downstream
HMGB1	high mobility group box 1	3146	HMGB1_HUMAN	downstream
CCNA2	cyclin A2	890	CCNA2_HUMAN	downstream
HMGB2	high mobility group box 2	3148	HMGB2_HUMAN	downstream
MAP3K5	mitogen-activated protein kinase kinase kinase 5	4217	M3K5_HUMAN	downstream
TAF1	TAF1 RNA polymerase II, TATA box binding protein (TBP)-associated factor, 250kDa	6872	TAF1_HUMAN	downstream
LMNB1	lamin B1	4001	LMNB1_HUMAN	functional
SDHC	succinate dehydrogenase complex, subunit C, integral membrane protein, 15kDa	6391	C560_HUMAN	model
FOXO4	forkhead box O4	4303	FOXO4_HUMAN	model
HESX1	HESX homeobox 1	8820	HESX1_HUMAN	upstream
PIK3R1	phosphoinositide-3-kinase, regulatory subunit 1 (alpha)	5295	P85A_HUMAN	downstream
BSCL2	Berardinelli-Seip congenital lipodystrophy 2 (seipin)	26580	BSCL2_HUMAN	putative
AGPAT2	1-acylglycerol-3-phosphate O-acyltransferase 2	10555	PLCB_HUMAN	putative
BMI1	BMI1 proto-oncogene, polycomb ring finger	648	BMI1_HUMAN	putative
EEF1A1	eukaryotic translation elongation factor 1 alpha 1	1915	EF1A1_HUMAN	model
TFAP2A	transcription factor AP-2 alpha (activating enhancer binding protein 2 alpha)	7020	AP2A_HUMAN	upstream
BDNF	brain-derived neurotrophic factor	627	BDNF_HUMAN	putative
CREB1	cAMP responsive element binding protein 1	1385	CREB1_HUMAN	upstream,putative
ATF2	activating transcription factor 2	1386	ATF2_HUMAN	downstream
TBP	TATA box binding protein	6908	TBP_HUMAN	upstream
APEX1	APEX nuclease (multifunctional DNA repair enzyme) 1	328	APEX1_HUMAN	functional
HBP1	HMG-box transcription factor 1	26959	HBP1_HUMAN	downstream
BUB1B	BUB1 mitotic checkpoint serine/threonine kinase B	701	BUB1B_HUMAN	mammal
PTGS2	prostaglandin-endoperoxide synthase 2 (prostaglandin G/H synthase and cyclooxygenase)	5743	PGH2_HUMAN	putative
HSPA8	heat shock 70kDa protein 8	3312	HSP7C_HUMAN	functional
SIN3A	SIN3 transcription regulator family member A	25942	SIN3A_HUMAN	putative
CDK1	cyclin-dependent kinase 1	983	CDK1_HUMAN	downstream
TFDP1	transcription factor Dp-1	7027	TFDP1_HUMAN	cell,downstream
DDIT3	DNA-damage-inducible transcript 3	1649	DDIT3_HUMAN	putative
POLA1	polymerase (DNA directed), alpha 1, catalytic subunit	5422	DPOLA_HUMAN	cell
MAPT	microtubule-associated protein tau	4137	TAU_HUMAN	putative
CTGF	connective tissue growth factor	1490	CTGF_HUMAN	putative
HDAC2	histone deacetylase 2	3066	HDAC2_HUMAN	functional,upstream
MAX	MYC associated factor X	4149	MAX_HUMAN	functional
MXD1	MAX dimerization protein 1	4084	MAD1_HUMAN	functional
MDM2	MDM2 proto-oncogene, E3 ubiquitin protein ligase	4193	MDM2_HUMAN	upstream
SUMO1	small ubiquitin-like modifier 1	7341	SUMO1_HUMAN	upstream
H2AFX	H2A histone family, member X	3014	H2AX_HUMAN	functional
HOXB7	homeobox B7	3217	HXB7_HUMAN	putative
HOXC4	homeobox C4	3221	HXC4_HUMAN	putative
JAK2	Janus kinase 2	3717	JAK2_HUMAN	downstream
ESR1	estrogen receptor 1	2099	ESR1_HUMAN	upstream
LEP	leptin	3952	LEP_HUMAN	putative
LEPR	leptin receptor	3953	LEPR_HUMAN	putative
NFKBIA	nuclear factor of kappa light polypeptide gene enhancer in B-cells inhibitor, alpha	4792	IKBA_HUMAN	mammal,putative
CLU	clusterin	1191	CLUS_HUMAN	model,putative
MTOR	mechanistic target of rapamycin (serine/threonine kinase)	2475	MTOR_HUMAN	mammal,model,cell
GHRHR	growth hormone releasing hormone receptor	2692	GHRHR_HUMAN	upstream,putative
CTNNB1	catenin (cadherin-associated protein), beta 1, 88kDa	1499	CTNB1_HUMAN	downstream
PSEN1	presenilin 1	5663	PSN1_HUMAN	putative
DLL3	delta-like 3 (Drosophila)	10683	DLL3_HUMAN	putative
CDKN2A	cyclin-dependent kinase inhibitor 2A	1029	CDN2A_HUMAN	mammal,cell
PPP1CA	protein phosphatase 1, catalytic subunit, alpha isozyme	5499	PP1A_HUMAN	cell,putative
DBN1	drebrin 1	1627	DREB_HUMAN	putative
NOG	noggin	9241	NOGG_HUMAN	putative
ELN	elastin	2006	ELN_HUMAN	human_link
ATR	ATR serine/threonine kinase	545	ATR_HUMAN	mammal
UCP3	uncoupling protein 3 (mitochondrial, proton carrier)	7352	UCP3_HUMAN	functional
ZMPSTE24	zinc metallopeptidase STE24	10269	FACE1_HUMAN	upstream,putative
TP63	tumor protein p63	8626	P63_HUMAN	mammal
UCP2	uncoupling protein 2 (mitochondrial, proton carrier)	7351	UCP2_HUMAN	model
POLB	polymerase (DNA directed), beta	5423	DPOLB_HUMAN	functional
GCLC	glutamate-cysteine ligase, catalytic subunit	2729	GSH1_HUMAN	functional
GCLM	glutamate-cysteine ligase, modifier subunit	2730	GSH0_HUMAN	model
SIRT6	sirtuin 6	51548	SIRT6_HUMAN	mammal
BUB3	BUB3 mitotic checkpoint protein	9184	BUB3_HUMAN	mammal
RAE1	ribonucleic acid export 1	8480	RAE1L_HUMAN	mammal
PMCH	pro-melanin-concentrating hormone	5367	MCH_HUMAN	functional
MLH1	mutL homolog 1	4292	MLH1_HUMAN	functional,putative
CSNK1E	casein kinase 1, epsilon	1454	KC1E_HUMAN	putative
STUB1	STIP1 homology and U-box containing protein 1, E3 ubiquitin protein ligase	10273	CHIP_HUMAN	mammal
PPM1D	protein phosphatase, Mg2+/Mn2+ dependent, 1D	8493	PPM1D_HUMAN	downstream,putative
CHEK2	checkpoint kinase 2	11200	CHK2_HUMAN	functional
PCK1	phosphoenolpyruvate carboxykinase 1 (soluble)	5105	PCKGC_HUMAN	putative
ARHGAP1	Rho GTPase activating protein 1	392	RHG01_HUMAN	mammal
CDC42	cell division cycle 42	998	CDC42_HUMAN	cell,downstream
ARNTL	aryl hydrocarbon receptor nuclear translocator-like	406	BMAL1_HUMAN	mammal
CLOCK	clock circadian regulator	9575	CLOCK_HUMAN	functional,downstream
HIC1	hypermethylated in cancer 1	3090	HIC1_HUMAN	upstream
PAPPA	pregnancy-associated plasma protein A, pappalysin 1	5069	PAPP1_HUMAN	mammal,functional,putative
ADCY5	adenylate cyclase 5	111	ADCY5_HUMAN	mammal
PPARGC1A	peroxisome proliferator-activated receptor gamma, coactivator 1 alpha	10891	PRGC1_HUMAN	mammal,upstream,downstream
GPX4	glutathione peroxidase 4	2879	GPX4_HUMAN	putative
UCP1	uncoupling protein 1 (mitochondrial, proton carrier)	7350	UCP1_HUMAN	putative
FGF23	fibroblast growth factor 23	8074	FGF23_HUMAN	downstream,putative
EFEMP1	EGF containing fibulin-like extracellular matrix protein 1	2202	FBLN3_HUMAN	mammal
ERCC4	excision repair cross-complementation group 4	2072	XPF_HUMAN	functional,putative
CETP	cholesteryl ester transfer protein, plasma	1071	CETP_HUMAN	human_link
PPARG	peroxisome proliferator-activated receptor gamma	5468	PPARG_HUMAN	functional
AGTR1	angiotensin II receptor, type 1	185	AGTR1_HUMAN	mammal
CISD2	CDGSH iron sulfur domain 2	493856	CISD2_HUMAN	mammal
EEF1E1	eukaryotic translation elongation factor 1 epsilon 1	9521	MCA3_HUMAN	mammal
EPS8	epidermal growth factor receptor pathway substrate 8	2059	ES8L2_HUMAN	mammal
KCNA3	potassium channel, voltage gated shaker related subfamily A, member 3	3738	KCNA3_HUMAN	mammal
SIRT7	sirtuin 7	51547	SIR7_HUMAN	functional,putative
SLC13A1	solute carrier family 13 (sodium/sulfate symporter), member 1	6561	A4D0X1_HUMAN	mammal,model
SOCS2	suppressor of cytokine signaling 2	8835	SOCS2_HUMAN	functional,upstream
TPP2	tripeptidyl peptidase II	7174	TPP2_HUMAN	mammal
TP53BP1	tumor protein p53 binding protein 1	7158	TP53B_HUMAN	functional
SIRT3	sirtuin 3	23410	SIR3_HUMAN	functional
NCOR2	nuclear receptor corepressor 2	9612	NCOR2_HUMAN	mammal
SUN1	Sad1 and UNC84 domain containing 1	23353	SUN1_HUMAN	upstream
BAK1	BCL2-antagonist/killer 1	578	BAK_HUMAN	functional
IGFBP2	insulin-like growth factor binding protein 2, 36kDa	3485	IBP2_HUMAN	mammal,functional
PYCR1	pyrroline-5-carboxylate reductase 1	5831	P5CR1_HUMAN	putative
TP73	tumor protein p73	7161	P73_HUMAN	functional,putative
CNR1	cannabinoid receptor 1 (brain)	1268	CNR1_HUMAN	putative
NFE2L2	nuclear factor, erythroid 2-like 2	4780	NF2L2_HUMAN	cell,upstream
CDKN1A	cyclin-dependent kinase inhibitor 1A (p21, Cip1)	1026	CDN1A_HUMAN	cell
PDGFRA	platelet-derived growth factor receptor, alpha polypeptide	5156	PGFRA_HUMAN	downstream
PIK3CA	phosphatidylinositol-4,5-bisphosphate 3-kinase, catalytic subunit alpha	5290	PK3CA_HUMAN	upstream
C1QA	complement component 1, q subcomponent, A chain	712	C1QA_HUMAN	upstream
CDKN2B	cyclin-dependent kinase inhibitor 2B (p15, inhibits CDK4)	1030	CDN2B_HUMAN	cell
EIF5A2	eukaryotic translation initiation factor 5A2	56648	IF5A2_HUMAN	mammal
MIF	macrophage migration inhibitory factor (glycosylation-inhibiting factor)	4282	MIF_HUMAN	mammal
DGAT1	diacylglycerol O-acyltransferase 1	8694	DGAT1_HUMAN	mammal
MT1E	metallothionein 1E	4493	MT1E_HUMAN	putative
FGF21	fibroblast growth factor 21	26291	FGF21_HUMAN	mammal
HTRA2	HtrA serine peptidase 2	27429	HTRA2_HUMAN	mammal
GSK3A	glycogen synthase kinase 3 alpha	2931	GSK3A_HUMAN	mammal
NUDT1	nudix (nucleoside diphosphate linked moiety X)-type motif 1	4521	8ODP_HUMAN	mammal
IKBKB	inhibitor of kappa light polypeptide gene enhancer in B-cells, kinase beta	3551	IKKB_HUMAN	mammal
SQSTM1	sequestosome 1	8878	SQSTM_HUMAN	putative
CDK7	cyclin-dependent kinase 7	1022	CDK7_HUMAN	mammal
GRN	granulin	2896	GRN_HUMAN	putative
SERPINE1	serpin peptidase inhibitor, clade E (nexin, plasminogen activator inhibitor type 1), member 1	5054	PAI1_HUMAN	upstream
SPRTN	SprT-like N-terminal domain	83932	SPRTN_HUMAN	putative
RICTOR	RPTOR independent companion of MTOR, complex 2	253260	RICTR_HUMAN	functional,putative
CTF1	cardiotrophin 1	1489	CTF1_HUMAN	putative
TRAP1	TNF receptor-associated protein 1	10131	TRAP1_HUMAN	functional,putative
TRPV1	transient receptor potential cation channel subfamily V member 1	7442	TRPV1_HUMAN	mammal
NFE2L1	nuclear factor, erythroid 2-like 1	4779	NF2L1_HUMAN	model,functional
IFNB1	Interferon beta	3456	IFNB_HUMAN	mammal,cell
GDF11	growth differentiation factor 11	10220	A0A024RB20_HUMAN	mammal,human_link

## Sheet: CellAge
Table S3. Four databases of aging-related genes.
gene_name	hgncid	entrezid	organism	cancer_type	senescence_effect	description
ACLY	115	47	Human	No	Inhibits	ACLY knockdown in primary human cells triggered cellular senescence and activation of tumor suppressor p53. Provision of acetyl CoA to ACLY knockdown cells did not alleviate ACLY silencing-induced p53 activation
AAK1	19679	22848	Human	No	Induces	A library of 200 constitutively activated kinases was screened in order to identify kinases whose constitutive expression decreased cell proliferation and induced expression of senescence markers; p16 and SASP components. A total of 33 kinases showed pro-senescence effects (particularly MAP3K7		and GP293 cells"
ABI3	29859	51225	Human	Yes	Induces	Ectopic expression of ABI3 lowered transforming activity
ADCK5	21738	203054	Human	No	Induces	A library of 200 constitutively activated kinases was screened in order to identify kinases whose constitutive expression decreased cell proliferation and induced expression of senescence markers; p16 and SASP components. A total of 33 kinases showed pro-senescence effects (particularly MAP3K7		and GP293 cells"
AKR1B1	381	231	Human	Yes	Inhibits	Overexpression of aldose reductase (AKR1B1) in HaCaT cells attenuated UVB-induced cellular damage and apoptosis
AGT	333	183	Human	No	Induces	Treatment with Ang II (AGT) of vascular smooth muscle cells significantly induced premature senescence (including increased SA-beta galactosidase activity) via the p53/p21-dependent pathway.
AKT1	391	207	Human	No	Induces	Expression of constitutively activated AKT1 in endothelial cells promoted senescence-like growth arrest with the cells displaying enlarged
ALOX15B	434	247	Human	No	Induces	Expression of 15-LOX2 (ALOX15B) or its splice variants drove a fraction of young normal human prostate cells to cell-cycle arrest and cell senescence.
AR	644	367	Human	No	Induces	Overexpression of the androgen receptor (AR) promoted androgen-induced premature senescence in association with p16 upregulation
ARPC1B	704	10095	Human	Yes	Induces	Overexpression of p41-Arc (ARPC1B) induced a senescent phenotype in SaOs-2 osteosarcoma cells
ASF1A	20995	25842	Human	No	Induces	Ectopic expression of ASF1A in primary human fibroblasts caused cells to assume markers of senescence
ASPH	757	444	Human	Yes	Inhibits	Inhibition of ASPH expression and enzymatic activity significantly reduced cell proliferation and colony formation but induced tumor cell senescence.	Human hepatocellular carcinoma
ATF7IP	20092	55729	Human	No	Inhibits	Depletion of MCAF1 (ATF7IP) in fibroblasts induced premature senescence that was characterized by cell cycle arrest
ATM	795	472	Human	No	Inhibits	Human diploid fibroblasts from ataxia telangiectasia (an autosomal recessive disease caused by defects in the ATM gene) patients had an accelerated rate of telomere shortening and underwent premature cellular senescence compared to control cultures.
AURKA	11393	6790	Human	Yes	Inhibits	Using a high-content siRNA screening assay for cell morphology and proliferation measures
AXL	905	558	Human	No	Induces	A library of 200 constitutively activated kinases was screened in order to identify kinases whose constitutive expression decreased cell proliferation and induced expression of senescence markers; p16 and SASP components. A total of 33 kinases showed pro-senescence effects (particularly MAP3K7		and GP293 cells"
BAG3	939	9531	Human	Yes	Inhibits	Depletion of BIS (BAG3) induced G1 arrest and cellular senescence through the accumulation of p27
BHLHE40	1046	8553	Human	Yes	Induces	BHLHE40 overexpression induced cellular senescence and inhibited cell growth and colony formation in esophageal cancer cells (EC9706).	ESCC cell line EC9706
BCL6	1001	604	Human	No	Inhibits	BCL6 expression extended the replicative lifespan of primary human B cells and induced cyclin D1 expression
BLK	1057	640	Human	No	Induces	A library of 200 constitutively activated kinases was screened in order to identify kinases whose constitutive expression decreased cell proliferation and induced expression of senescence markers; p16 and SASP components. A total of 33 kinases showed pro-senescence effects (particularly MAP3K7		and GP293 cells"
BLVRA	1062	644	Human	No	Inhibits	RNA interference of BLVRA resulted in an increased percentage of human diploid fibroblasts being arrested in the G0-G1 phase compared to controls. This was also accompanied by an upregulation of CDK inhibitor family members p16
BMI1	1066	648	Human	No	Inhibits	Overexpression of BMI1 extended replicative life span in WI-38 human fibroblasts. BMI1 was also downregulated when fibroblasts underwent replicative senescence
BRAF	1097	673	Human	No	Induces	Retroviral delivery of BRAF into normal human fibroblasts resulted in a cessation of proliferation
BRD7	14310	29117	Human	No	Induces	BRD7 depletion significantly delayed replicative senescence and increased proliferation rate in both young and mid-passage foreskin fibroblasts. Contrastly
BRCA1	1100	672	Human	Yes	Inhibits	BRCA1 deficiency resulted in increased senescence after induced DNA damage through drugs that generate intra- and interstrand cross links.	HBL100 are considered partially transformed
BTG3	1132	10950	Human	No	Inhibits	Loss of BTG3 in normal lung fibroblasts induced cellular senescence
C11orf31	18251	280636	Human	No	Inhibits	SelH (C11orf31) was knocked down in lung fibroblasts (MCR-5). SelH shRNA MRC-5 cells under ambient O2 displayed a distinct profile of senescence including increased SA-beta-galactosidase expression
CAV1	1527	857	Human	No	Induces	CAV1 reduction through RNA interference reversed some of the morphological changes of senescent foreskin fibroblasts.	My impression that they didn't do a full CS experiment (which they should have)
CBX7	1557	23492	Human	No	Inhibits	Ectopic expression of CBX7 extended replicative lifespan in normal human keratinocytes and fibroblasts. CBX7 expression was also found to be downregulated during replicative senescence and its ablation through RNA interference inhibited growth of normal cells. Taken together
CBX8	15962	57332	Human	No	Inhibits	Inhibition of CBX8 expression lead to a complete growth arrest and increased levels of p16 in telomerase-immortalized TIG-3 human diploid fibroblasts. Moreover
CCND1	1582	595	Human	No	Induces	Endogenous or ectopical expression of cyclin D1 (CCND1) in normal human diploid fibroblasts resulted in replicative senescence
CDK1	1722	983	Human	Yes	Inhibits	Using a high-content siRNA screening assay for cell morphology and proliferation measures
CDK18	8751	5129	Human	No	Induces	A library of 200 constitutively activated kinases was screened in order to identify kinases whose constitutive expression decreased cell proliferation and induced expression of senescence markers; p16 and SASP components. A total of 33 kinases showed pro-senescence effects (particularly MAP3K7		and GP293 cells"
CDK2AP1	14002	8099	Human	No	Inhibits	Knockdown of CDK2AP1 (using short-hairpin RNA) in human dermal fibroblasts resulted in reduced proliferation and increased SA-beta-galactosidase activity.	Primary human dermal fibroblasts
CDK6	1777	1021	Human	No	Inhibits	Overexpression of CDK6 in near senescent foreskin fibroblasts resulted in an increase in their replicative capacity.
CDK4	1773	1019	Human	No	Inhibits	Overexpression of CDK4 in near senescent foreskin fibroblasts resulted in an increase in their replicative capacity.
CDKN1A	1784	1026	Human	No	Induces	p21 (CDKN1A) is a common marker of senescence. Inactivation of p21 in normal diploid human fibroblasts resulted in a bypass of replicative senescence. After an initial decline in proliferation
CDKN1C	1786	1028	Human	Yes	Induces	Upregulation of CDKN1C by cDNA transfection in liver cancer cells decreased tumor growth and resulted in a flat and lengthened cell morphology
CDKN1B	1785	1027	Human	No	Induces	p27 (CDKN1B) is a common marker of senescence. Ectopic expression of p27 in young human diploid fibroblasts (TIG-3) resulted in a significantly lower rate of division
CDKN2A	1787	1029	Human	No	Induces	p16 (CDKN2A) is a common marker of senescence. Overexpression of p16 caused G1 arrest in early passage of human diploid fibroblasts
CDKN2AIP	24325	55602	Human	No	Induces	CARF (CDKN2AIP) was required for replicative and stress-induced senescence and its overexpression caused premature senescence in human fibroblasts. A lack of CARF caused aneuploidy and apoptosis.
CDKN2B	1788	1030	Human	Yes	Induces	Overexpression of p15 (CDKN2B) inhibited cell proliferation and caused replicative senescence in human glioma cells.	Maybe find another reference?
CENPA	1851	1058	Human	No	Inhibits	RNA interference of CENP-A (CENPA) lead to premature senescence in human primary fibroblasts
CEBPB	1834	1051	Human	Yes	Induces	Loss of C/EBP-beta (CEBPB) expression prevented growth arrest following androgen deprivation or anti-androgen challenge. Suppression of C/EBP-beta under low androgen conditions resulted in reduced expression of SASP genes
CHEK1	1925	1111	Human	Yes	Induces	CHEK1 knockdown resulted in a reduced G2 checkpoint arrest upon H2O2-induced senescence
CKB	1991	1152	Human	No	Induces	A library of 200 constitutively activated kinases was screened in order to identify kinases whose constitutive expression decreased cell proliferation and induced expression of senescence markers; p16 and SASP components. A total of 33 kinases showed pro-senescence effects (particularly MAP3K7		and GP293 cells"
CPEB1	21744	64506	Human	No	Induces	Knockdown of CPEB1 caused skin and lung cells to bypass the M1 stage of replicative senescence and inhibited stress-induced cellular senescence. Reintroduction of CPEB1 into the knockdown cells restored a senescence-like phenotype.
CSNK1A1	2451	1452	Human	Yes	Inhibits	Using a high-content siRNA screening assay for cell morphology and proliferation measures
CTNNAL1	2512	8727	Human	Yes	Inhibits	Knockdown of alpha-Catulin (CTNNAL1) in cancer cell lines (OC2 and A549) dramatically decreased cell proliferation and contributed to cellular senescence.	OC2 and A549 cancer cell lines
CSNK2A1	2457	1457	Human	No	Inhibits	Treatment with inhibitors or RNA interference of CKII (CSNK2A1) in lung fibroblasts (IMR-90 cells) lead to increased expression of p53 and p21 and a senescent phenotype
CXCL1	4602	2919	Human	No	Induces	Treatment of normal ovarian stromal fibroblasts with Gro-1 (CXCL1) in serum-free medium
DDB2	2718	1643	Human	No	Induces	DDB2-deficient cells failed to undergo premature senescence induced by Ras oncogenic stress.
CYR61	2654	3491	Human	No	Induces	By binding to integrins and heparan sulphate proteoglycans
DEK	2768	7913	Human	No	Inhibits	Ectopic expression of DEK extended the cellular lifespan of keratinocytes.	Paper also contains more data
DGCR8	2847	54487	Human	No	Inhibits	The impact of global disruption of miRNA biogenesis in primary fibroblasts was investigated through the knockdown of DGCR8
DHCR24	2859	1718	Human	No	Induces	RNA interference of Seladin-1 (DHCR24) in human fibroblasts caused cells to bypass Ras-induced senescence
DLX2	2915	1746	Human	No	Inhibits	DLX2 expression led to increased cellular replicative lifespan in foreskin and lung fibroblasts. DLX2 expression reduced the protein components of the TTI1/TTI2/TEL2 complex
DHX9	2750	1660	Human	No	Inhibits	Loss of DHX9 in primary human fibroblasts resulted in premature senescence. This was shown by changes in morphology
DPY30	24590	84661	Human	No	Inhibits	Following depletion of DPY30
DUSP3	3069	1845	Human	Yes	Inhibits	RNA interference of VHR (DUSP3) lead to cell arrest at the G1-S and G2-M transitions. Cells displayed signs of cellular senescence
DUSP16	17909	80824	Human	Yes	Inhibits	DUSP16 knockdown led to a G1/S transition arrest
E2F1	3113	1869	Human	No	Induces	Constitutive expression of E2F1 in normal human fibroblasts arrested cell proliferation and induced a senescent phenotype
EHF	3246	26298	Human	No	Induces	Ectopic expression of ESE-3 (EHF) resulted in reduced growth
ENDOG	3346	2021	Human	No	Inhibits	Knockdown of ENDOG in both early passage and late passage cells induced premature senescence
EPHA3	3387	2042	Human	Yes	Inhibits	Using a high-content siRNA screening assay for cell morphology and proliferation measures
ERRFI1	18185	54206	Human	No	Induces	The mechanism of Mig-6 (ERRFI1) induced premature cell senescence was investigated. Endogenous Mig-6 was poorly expressed in young fibroblasts
ETS1	3488	2113	Human	No	Induces	Overexpression of ETS1 leads to an accelerated oncogene-induced senescence
ETS2	3489	2114	Human	No	Induces	Overexpression of ETS2 leads to an accelerated oncogene-induced senescence
EWSR1	3508	2130	Human	No	Induces	Deletion of EWS (EWSR1) resulted in the early onset of senescence in hematopoietic stem progenitor cells. This was also accompanied by an increase in SA-beta-galactosidase activity and an induction in p16 expression.
FASTK	24676	10922	Human	No	Induces	A library of 200 constitutively activated kinases was screened in order to identify kinases whose constitutive expression decreased cell proliferation and induced expression of senescence markers; p16 and SASP components. A total of 33 kinases showed pro-senescence effects (particularly MAP3K7		and GP293 cells"
EZH2	3527	2146	Human	Yes	Inhibits	EZH2 depletion promoted senescence in human gastric cancer cells (SGC-7901). EZH2 depletion inhibited cell proliferation
FBXO31	16510	79791	Human	Yes	Induces	Ectopic expression of FBXO31 in breast cancer cells (MCF-7) induced cellular senescence
FOXM1	3818	2305	Human	Yes	Inhibits	SA-beta-galactosidase staining showed that down-regulation of FOXM1 could induce more senescent gallbladder cancer cells (P < 0.05).	Human gallbladder carcinoma (GBC)-SD cells
FOS	3796	2353	Human	No	Inhibits	Transient activation of c-fos (FOS) stimulated DNA synthesis in pre-senescent cells prolonging their proliferative lifespan.	The results doesn't seem very strong
FOXO3	3821	2309	Human	No	Inhibits	RNA interference of FOXO3 in human dermal fibroblasts induced a senescent phenotype
FXR1	4023	8087	Human	Yes	Inhibits	Silencing of FXR1 in oral cancer cells triggers cell senescence. These cells showed increased SA-beta-galactosidase activity. Overexpressed FXR1 was found to bind and stabilise p21 and additionally bind and stabilise TERC RNA (a component of telomerase)
G6PD	4057	2539	Human	No	Inhibits	Compared to normal cells
GAPDH	4141	2597	Human	Yes	Inhibits	Knockdown of GAPDH in lung cancer cells (A549) resulted in a senescence phenotype
GKN1	23217	56287	Human	Yes	Induces	GKN1 overexpression was shown to trigger senescence
GATA4	4173	2626	Human	No	Induces	Expression of GATA4 induced senescence in human diploid fibroblasts (BJ and IMR-90). These displayed increased SA-beta-galactosidase activity and decreased BrdU incorporation. Depletion of GATA4 partially decreased ionising radiation (IR) induced SA-beta-Gal activity and delayed replicative senescence. GATA4 acts through NF-kappaB to initiate the SASP dependant on activation by ATM and ATR and in…
GNG11	4403	2791	Human	No	Induces	Overexpression of GNG11 induced cellular senescence in normal human fibroblasts
GLB1	4298	2720	Human	No	Inhibits	GLB1
GRK6	4545	2870	Human	No	Induces	A library of 200 constitutively activated kinases was screened in order to identify kinases whose constitutive expression decreased cell proliferation and induced expression of senescence markers; p16 and SASP components. A total of 33 kinases showed pro-senescence effects (particularly MAP3K7		and GP293 cells"
HDAC4	14063	9759	Human	No	Inhibits	The expression patterns of HDAC4 and Sirtuin 1 (SIRT1; the mammalian homolog of Sir2) were positively correlated during cellular senescence. Moreover
HDAC1	4852	3065	Human	Yes	Induces	HDAC1 overexpression led to senescence through both an accumulation of hypophosphorylated active retinoblastoma protein (pRb) and an increase in the level of protein phosphatase 2A catalytic subunit.	Human cervical adenocarcinoma HeLa cells
HEPACAM	26361	220296	Human	Yes	Induces	In breast cancer cells (MCF-7)
HJURP	25444	55355	Human	No	Inhibits	The expression levels of HJURP decreased in human dermal fibroblasts and umbilical vein endothelial cells in replicative or premature senescence. Ectopic expression of HJURP in senescent cells partially overcame cell senescence. Conversely
HIVEP1	4920	3096	Human	No	Inhibits	Knockdown of MBP-1 (HIVEP1) in human foreskin fibroblasts resulted in an induction of premature senescence
HK3	4925	3101	Human	No	Induces	A library of 200 constitutively activated kinases was screened in order to identify kinases whose constitutive expression decreased cell proliferation and induced expression of senescence markers; p16 and SASP components. A total of 33 kinases showed pro-senescence effects (particularly MAP3K7		and GP293 cells"
HMGB1	4983	3146	Human	Yes	Inhibits	HMGB1 known down in melanoma cells resulted in cell cycle arrest and senescence as shown by decreased BrdU incorporation and increased SA-beta-galactosidase activity. It was demonstrated that HMGB1 deficiency-induced inhibition of cell proliferation was mediated by p21
HRAS	5173	3265	Human	No	Induces	Expression of oncogenic ras (HRAS) in lung fibroblasts resulted in a permanent G1 arrest
HSPA5	5238	3309	Human	Yes	Inhibits	Overexpression of GRP78 (HSPA5) protected cisplatin-sensitive ovarian cancer cells (A2780) from cisplatin-induced senescence through P53 and CDC2. Knockdown of GRP78 rescued the senescence sensitivity of cisplatin-resistant C13K cells to cisplatin through P21 and CDC2.	A2780 human ovarian carcinoma cells
HSPB2	5247	3316	Human	No	Inhibits	Expression of Hsp27 (HSPB2) lead to protection of mammary epithelial cells (MCF-10A) from doxorubicin-induced senescence. In contrast
ID1	5360	3397	Human	No	Inhibits	Overexpression of ID1 delayed the onset of replicative senescence in human endothelial cells and resulted in increased replicative capacity correlated with low gene expression of senescence markers
ID4	5363	3400	Human	Yes	Induces	ID4 was found to promote cellular senescence in prostate cancer cells (DU145). Ectopic overexpression of ID4 in androgen receptor-negative DU145 cells resulted in increased expression of p16
IGFBP1	5469	3484	Human	Yes	Induces	Transfection of IGFBP1 or addition of condition medium from IGFBP1-transfected cells to breast cancer cells (MCF-7) caused induction of several senescent phenotypes
IFNG	5438	3458	Human	No	Induces	IFN-gamma (IFNG) treatment induced cellular senescence in umbilical vein endothelial cells (HUVECs)
IGFBP3	5472	3486	Human	No	Induces	RNA interference of IGFBP3 attenuated the premature senescence induced by sub lethal doses of tert-butylhydroperoxide or ethanol.
IGFBP6	5475	3489	Human	No	Inhibits	Downregulation of IGFBP6 inhibited cell proliferation
IGFBP5	5474	3488	Human	No	Induces	Knockdown of IGFBP5 in old human umbilical endothelial cells lead to a partial reduction of the senescence phenotype
IL1A	5991	3552	Human	No	Induces	Treatment of human endothelial cells with an antisense oligodeoxynucleotide of IL-1 alpha (IL1A) prevented cell senescence and extended the proliferative lifespan of cells.
IL8	6025	3576	Human	No	Induces	RNA interference of the chemokine receptor CXCR2 (IL8) alleviated both replicative and oncogene-induced senescence and diminished the DNA-damage response. Conversely
ING1	6062	3621	Human	No	Induces	Fibroblasts overexpressing the ING1a isoform resulted in cell cycle arrest with cells displaying a senescent-like flattened morphology
ING2	6063	3622	Human	No	Induces	Overexpression of ING2 induced cellular senescence in young fibroblasts in a p53-dependent manner. In contrast
IRF3	6118	3661	Human	No	Induces	Overexpression of IRF3 in foreskin fibroblasts (BJ cells) decreased cell growth and increased SA-beta-galactosidase activity by activating p53.
IRF5	6120	3663	Human	Yes	Induces	Overexpression of IRF5 in immortal MDAH041 cells resulted in reduced proliferation rates
IRF7	6122	3665	Human	Yes	Induces	Overexpression of IRF7 in immortal MDAH041 cells resulted in reduced proliferation rates
ITPK1	6177	3705	Human	No	Induces	A library of 200 constitutively activated kinases was screened in order to identify kinases whose constitutive expression decreased cell proliferation and induced expression of senescence markers; p16 and SASP components. A total of 33 kinases showed pro-senescence effects (particularly MAP3K7		and GP293 cells"
ITGB4	6158	3691	Human	No	Induces	RNA interference of integrin beta4 (ITGB4) in vascular endothelial cells attenuated the senescence phenotype.
ITPKB	6179	3707	Human	No	Induces	A library of 200 constitutively activated kinases was screened in order to identify kinases whose constitutive expression decreased cell proliferation and induced expression of senescence markers; p16 and SASP components. A total of 33 kinases showed pro-senescence effects (particularly MAP3K7		and GP293 cells"
ITSN2	6184	50618	Human	No	Induces	Overexpression of ITSN2 independently induced expression of the p16 and p57
KCNJ12	6258	3768	Human	Yes	Inhibits	Knockdown of Kir2.2 (KCNJ12) induced a significant increase in reactive oxygen species
KDM4A	22978	9682	Human	Yes	Unclear	The expression of JMJD2A (KDM4A) inhibited Ras-mediated CHD5 induction
KDM5B	18039	10765	Human	Yes	Inhibits	Depletion of JARID1B (KDM5B) resulted in loss of epithelial differentiation and suppressed CRC cell growth
KIAA1524	29302	57650	Human	Yes	Inhibits	Depletion of CIP2A (KIAA1524)
KL	6344	9365	Human	No	Inhibits	Downregulation of Klotho (KL) by RNA interference up-regulated p21 expression
KSR2	18610	283455	Human	Yes	Unclear	Using a high-content siRNA screening assay for cell morphology and proliferation measures
LATS1	6514	9113	Human	Yes	Inhibits	Using a high-content siRNA screening assay for cell morphology and proliferation measures
LEO1	30401	123169	Human	No	Unclear	Overexpression of RDL (LEO1) slightly delayed fibroblast senescence
LGALS3	6563	3958	Human	Yes	Inhibits	In galectin-3 (LGALS3) depleted gastric cancer cells premature senescence		SNU-601	SNU-638	SNU-668	and SNU-719)"
LIMA1	24636	51474	Human	No	Inhibits	Functional studies were performed by silencing nine genes in young cells
LIMK1	6613	3984	Human	No	Induces	A library of 200 constitutively activated kinases was screened in order to identify kinases whose constitutive expression decreased cell proliferation and induced expression of senescence markers; p16 and SASP components. A total of 33 kinases showed pro-senescence effects (particularly MAP3K7		and GP293 cells"
MAGEA2	6800	4101	Human	No	Inhibits	Overexpression of MAGEA2 inhibited ras-induced cellular senescence and increased proliferation in human foreskin fibroblasts.	BJ/ET/RasV12ER cells
MAGOH	6815	4116	Human	No	Inhibits	Functional studies were performed by silencing nine genes in young cells
MAD2L1	6763	4085	Human	No	Inhibits	RNA interference of Mad2 (MAD2L1) induced aneuploidy and premature cellular senescence in human lung fibroblasts. These displayed typical features of senescent cells
MAGOHB	25504	55110	Human	No	Inhibits	Functional studies were performed by silencing nine genes in young cells
MAP2K1	6840	5604	Human	No	Induces	Constitutive expression of MEK1 (MAP2K1) caused cells to stop proliferating and become arrested in the G0/G1 phase. This was accompanied by a flatter and enlarged cell morphology
MAP2K3	6843	5606	Human	Yes	Inhibits	Using a high-content siRNA screening assay for cell morphology and proliferation measures
MAP2K2	6842	5605	Human	No	Induces	Activated MEK (MAP2K2) caused cell cycle arrest
MAP2K6	6846	5608	Human	Yes	Induces	Expression of activated MKK6 (MAP2K6) induced morphological
MAP3K6	6858	9064	Human	No	Induces	A library of 200 constitutively activated kinases was screened in order to identify kinases whose constitutive expression decreased cell proliferation and induced expression of senescence markers; p16 and SASP components. A total of 33 kinases showed pro-senescence effects (particularly MAP3K7		and GP293 cells"
MAP2K7	6847	5609	Human	No	Induces	A library of 200 constitutively activated kinases was screened in order to identify kinases whose constitutive expression decreased cell proliferation and induced expression of senescence markers; p16 and SASP components. A total of 33 kinases showed pro-senescence effects (particularly MAP3K7		and GP293 cells"
MAP4K1	6863	11184	Human	Yes	Inhibits	Using a high-content siRNA screening assay for cell morphology and proliferation measures
MAP3K7	6859	6885	Human	No	Induces	A library of 200 constitutively activated kinases was screened in order to identify kinases whose constitutive expression decreased cell proliferation and induced expression of senescence markers; p16 and SASP components. A total of 33 kinases showed pro-senescence effects (particularly MAP3K7		and GP293 cells"
MAPK12	6874	6300	Human	No	Induces	A library of 200 constitutively activated kinases was screened in order to identify kinases whose constitutive expression decreased cell proliferation and induced expression of senescence markers; p16 and SASP components. A total of 33 kinases showed pro-senescence effects (particularly MAP3K7		and GP293 cells"
MAPKAPK5	6889	8550	Human	No	Induces	Knockout of PARK (MAPKAPK5) inhibited ras-induced senescence in human foreskin fibroblasts (BJ cells) and promoted oncogenic transformation. This prevented proliferative arrest and the accumulation of SA-beta-galactosidase.
2024-03-05	26025	54708	Human	yes	Inhibits	Knockdown of MARCH5 resulted in increased cellular senescence
MAPK14	6876	1432	Human	No	Induces	Knockout of p38 (MAPK14) with a specific inhibitor (SB203580) in lung fibroblasts inhibited senescence. 80% of cells with inhibited p38 showed BrdU incorporation. There was also a large decrease in SA-beta-galactosidase activity and the cells changed from the flat enlarged morphology associated with senescence to a spindle shaped one.
MAST1	19034	22983	Human	No	Induces	A library of 200 constitutively activated kinases was screened in order to identify kinases whose constitutive expression decreased cell proliferation and induced expression of senescence markers; p16 and SASP components. A total of 33 kinases showed pro-senescence effects (particularly MAP3K7		and GP293 cells"
MATK	6906	4145	Human	No	Induces	A library of 200 constitutively activated kinases was screened in order to identify kinases whose constitutive expression decreased cell proliferation and induced expression of senescence markers; p16 and SASP components. A total of 33 kinases showed pro-senescence effects (particularly MAP3K7		and GP293 cells"
MCL1	6943	4170	Human	Yes	Inhibits	Overexpression of MCL1 in p53+ cell lines inhibited chemotherapy-induced senescence. Conversely
MDH1	6970	4190	Human	No	Inhibits	In young dermal or lung fibroblasts knockdown of MDH1
MCRS1	6960	10445	Human	No	Induces	Ectopic expression of MSP58 (MCRS1) in normal human lung and foreskin fibroblasts and mammary epithelial cells resulted in induction of premature senescence
MECP2	6990	4204	Human	No	Inhibits	Partial silencing of MECP2 in human mesenchymal stem cells induced a significant shift of cells from the S-phase towards the G(1) phase
MOB3A	29802	126308	Human	No	Induces	A library of 200 constitutively activated kinases was screened in order to identify kinases whose constitutive expression decreased cell proliferation and induced expression of senescence markers; p16 and SASP components. A total of 33 kinases showed pro-senescence effects (particularly MAP3K7		and GP293 cells"
MMP9	7176	4318	Human	Yes	Inhibits	RNA interference of MMP9 in Daoy medulloblastoma cells inhibited cell proliferation
MORC3	23572	23515	Human	No	Induces	Overexpression of MORC3 inhibited proliferation of WI-38 human normal fibroblasts and induced premature senescence
MORF4	15773	10934	Human	Yes	Induces	Overexpression of MORF4 induced a senescent-like phenotype in fibrosarcoma-derived cells
MXD4	13906	10608	Human	No	Induces	Overexpression of hMad4 (MXD4) in human lung fibroblasts induced a replicative-like senescent phenotype
MVK	7530	4598	Human	No	Induces	A library of 200 constitutively activated kinases was screened in order to identify kinases whose constitutive expression decreased cell proliferation and induced expression of senescence markers; p16 and SASP components. A total of 33 kinases showed pro-senescence effects (particularly MAP3K7		and GP293 cells"
MYC	7553	4609	Human	No	Inhibits	Knockdown of c-Myc (MYC) signalling in human diploid fibroblats (HDFs) was found to trigger telomere-independent senescence. This process was mediated by cyclin-dependent kinase inhibitor p16
MYLK	7590	4638	Human	Yes	Inhibits	Using a high-content siRNA screening assay for cell morphology and proliferation measures
NADK	29831	65220	Human	No	Induces	A library of 200 constitutively activated kinases was screened in order to identify kinases whose constitutive expression decreased cell proliferation and induced expression of senescence markers; p16 and SASP components. A total of 33 kinases showed pro-senescence effects (particularly MAP3K7		and GP293 cells"
NANOG	20857	79923	Human	Yes	Inhibits	NANOG enhanced the proliferation of both NIH 3T3 and primary fibroblast cells. NANOG transduction into primary fibroblasts resulted in decreased SA-beta-galactosidase activity. Investigation of cell cycle factors revealed that transient activation of NANOG correlated with consistent downregulation of the cell cycle inhibitor p27
NDRG1	7679	10397	Human	Yes	Induces	NDRG1 significantly impaired liver cancer cell growth by inducing extensive cellular senescence of liver cancer cells both in vitro and in vivo
NEK1	7744	4750	Human	Yes	Inhibits	Using a high-content siRNA screening assay for cell morphology and proliferation measures
NEK4	11399	6787	Human	No	Induces	RNA interference of the Never in Mitosis Gene A (NIMA)-related protein kinase gene NEK4 disrupted entry into cellular senescence and extended the number of population doublings required to reach replicative senescence in several human fibroblast strains. These cells showed decreased transcription of the cyclin-dependent kinase inhibitor p21
NEK6	7749	10783	Human	Yes	Inhibits	NEK6 expression was decreased both in the replicative senescence of human normal fibroblasts and premature senescence induced by p53 expression in EJ human bladder cancer cells and H1299 human lung cancer cells. Overexpression of NEK6 in EJ and H1299 cells completely suppressed p53-induced senescence
NFE2L2	7782	4780	Human	No	Inhibits	Knockdown of NRF2 (NFE2L2) resulted in inhibition of proliferation and induction of premature senescence in HFL-1 fibroblasts
NINJ1	7824	4814	Human	Yes	Induces	Overexpression of Ninjurin1 (NINJ1) resulted in growth inhibition
NOTCH3	7883	4854	Human	Yes	Induces	NOTCH3 expression was elevated upon various senescence-inducing stimuli. This upregulation of Notch3 was required for the induction of p21 expression in senescent cells. Downregulation of Notch3 led to delayed onset of senescence and extended replicative lifespan		HT144	T98G	U-87 MG	J82	T24	HeLa and 293T)"
NOX4	7891	50507	Human	No	Induces	Stable overexpression of NOX4 in normal breast epithelial cells resulted in H2O2 production
NR2E1	7973	7101	Human	No	Unclear	NR2E1 knockdown human fibroblasts and epithelial cells showed restrained senescence. It was also shown that NR2E1 regulated CBX7 and restrained senescence in NSCs.	Human fibroblasts and epithelial cells.
NTN4	13658	59277	Human	Yes	Inhibits	The suppression of either ITGB4 or NTN4 in glioblastoma cells (U87MG) significantly enhanced cellular senescence. The sensitivity of glioblastoma cells to TMZ was primarily determined by the expression of MGMT. To omit the effect of MGMT
NUAK1	14311	9891	Human	No	Induces	Knockdown of the AMPK-related protein kinase 5 (NUAK1) resulted in an extension of cellular replicative lifespan in normal human diploid fibroblasts. In contrast
OTX2	8522	5015	Human	Yes	Induces	Conditional overexpression of OTX2 inhibited proliferation and induced a senescence-like phenotype in both MED8A and DAOY medulloblastoma cell lines.
P3H1	19316	64175	Human	No	Inhibits	Functional studies were performed by silencing nine genes in young cells
PATZ1	13071	23598	Human	No	Inhibits	Knockdown of PATZ1 in young endothelial cells accelerated premature senescence
PAK4	16059	10298	Human	No	Induces	A library of 200 constitutively activated kinases was screened in order to identify kinases whose constitutive expression decreased cell proliferation and induced expression of senescence markers; p16 and SASP components. A total of 33 kinases showed pro-senescence effects (particularly MAP3K7		and GP293 cells"
PBRM1	30064	55193	Human	No	Induces	BAF180 (PBRM1) depletion using RNA interference resulted in both increased proliferation and delayed senescence.
PCGF2	12929	7703	Human	No	Induces	Overexpression of Mel-18 (PCGF2) in normal human diploid fibroblasts lead to inhibition of cellular proliferation and induced premature senescence
PDCD10	8761	11235	Human	No	Induces	Loss of CCM3 (PDCD10) impaired the senescence response. CCM3 normally acts to induce the transcription factor C/EPB-beta
PDIK1L	18981	149420	Human	No	Induces	A library of 200 constitutively activated kinases was screened in order to identify kinases whose constitutive expression decreased cell proliferation and induced expression of senescence markers; p16 and SASP components. A total of 33 kinases showed pro-senescence effects (particularly MAP3K7		and GP293 cells"
PDZD2	18486	23037	Human	Yes	Induces	Expression of PDZD2 induced senescence of prostate cancer cells (DU145) and quiescence of breast cancer cells (MCF-7) and liver cancer cells (Hep-G2).	No access to full article
PDPK1	8816	5170	Human	No	Induces	A library of 200 constitutively activated kinases was screened in order to identify kinases whose constitutive expression decreased cell proliferation and induced expression of senescence markers; p16 and SASP components. A total of 33 kinases showed pro-senescence effects (particularly MAP3K7		and GP293 cells"
PEBP1	8630	5037	Human	Yes	Induces	Overexpression of RKIP (PEBP1) induced cellular senescence in several types of cell lines
PEX19	9713	5824	Human	Yes	Induces	Overexpression of PEX19 made cells more sensitive to 5AZA-dC-induced senescence
PIAS4	17002	51588	Human	No	Induces	Overexpression of PIAS4 lead to a irreversible cell growth arrest (predominantly in the G1 phase)
PIK3R5	30035	23533	Human	No	Induces	A library of 200 constitutively activated kinases was screened in order to identify kinases whose constitutive expression decreased cell proliferation and induced expression of senescence markers; p16 and SASP components. A total of 33 kinases showed pro-senescence effects (particularly MAP3K7		and GP293 cells"
PIK3C2A	8971	5286	Human	Yes	Unclear	Using a high-content siRNA screening assay for cell morphology and proliferation measures
PIM1	8986	5292	Human	No	Induces	The expression of proto-oncogene PIM1 was induced at the transcriptional level during senescence. Ectopic expression of PIM1 resulted in premature senescence. Conversely
PLA2R1	9042	22925	Human	No	Induces	Knockdown of the M-type receptor PLA2R1 prevented the onset of replicative senescence and diminished stress-induced senescence. Contrastly
PKM	9021	5315	Human	No	Induces	A library of 200 constitutively activated kinases was screened in order to identify kinases whose constitutive expression decreased cell proliferation and induced expression of senescence markers; p16 and SASP components. A total of 33 kinases showed pro-senescence effects (particularly MAP3K7		and GP293 cells"
PML	9113	5371	Human	No	Induces	Overexpression of PML induced senescence in human lung fibroblasts
PNPT1	23166	87178	Human	Yes	Induces	Overexpression of PNPT1 in melanoma cells (HO-1
PMVK	9141	10654	Human	No	Induces	A library of 200 constitutively activated kinases was screened in order to identify kinases whose constitutive expression decreased cell proliferation and induced expression of senescence markers; p16 and SASP components. A total of 33 kinases showed pro-senescence effects (particularly MAP3K7		and GP293 cells"
POT1	17284	25913	Human	No	Inhibits	RNA interference of POT1 lead to the loss of telomeric single-stranded overhangs and induced apoptosis
POU5F1	9221	5460	Human	No	Induces	Overexpression of OCT4 (POU5F1) induced early senescence and resulted in increased expression of senescence factors
PPM1B	9276	5495	Human	No	Inhibits	PPM1B depletion induced a robust senescence phenotype as evidenced by significant growth arrest and senescence marker expression. Given that PPM1B depletion-induced senescence was partially rescued by inactivating p38 MAPK
PPM1D	9277	8493	Human	No	Inhibits	Expression of the WIP1 protein (encoded by the PPM1D gene) significantly lowered the expression of p16 and lead to p38 MAPK inactivation
PRMT6	18241	55170	Human	Yes	Inhibits	Knockdown of PRMT6 resulted in p21 derepression in breast cancer cells leading to cell cycle arrest
PRKCH	9403	5583	Human	Yes	Induces	It was shown that PKC-eta (PRKCH)
PRKCD	9399	5580	Human	No	Induces	Adenoviral transduction of PKC-delta (PRKCD) induced growth inhibition in lung fibroblasts (TIG-1 cells)
PROX1	9459	5629	Human	Yes	Induces	It was demonstrated that PROX1 induced a senescence-like phenotype in liver cancer cells and resulted in reduced cell proliferation. p53 was found to be a key mediator of PROX1-induced growth suppression because Prox1 only induced senescence-like phenotype in HCC cells harboring wild type p53. In addition
PRPF19	17896	27339	Human	No	Inhibits	Overexpression of SNEV (PRPF19) lead to a significant extension of cellular lifespan
PSMB5	9542	5693	Human	No	Inhibits	PSMB5 knockdown led to decreased proteasomal activity concurrent with reduced cell proliferation in early-stage hBMSCs
PTRF	9688	284119	Human	No	Induces	Overexpression of PTRF induced characteristic features of cellular senescence
PTTG1	9690	9232	Human	No	Induces	Overexpression of PTTG1 in normal human fibroblasts inhibited cell proliferation and resulted in several signs of cellular senescence
PSMD14	16889	10213	Human	Yes	Inhibits	In several carcinoma cell types
RAD21	9811	5885	Human	No	Inhibits	RAD21 knockdown resulted in the appearance of several senescent markers
RAF1	9829	5894	Human	No	Induces	Activation of RAF1 in normal human lung fibroblasts lead to an irreversible arrest of cellular proliferation and the premature onset of senescence
RB1	9884	5925	Human	No	Induces	RB1 expression was knocked down in primary osteoblasts. These were then exposed to ionising radiation. Survival was enhanced in cells where RB1 had been knocked down due to the attenuated induction of senescence. Control cells showed increased SA-beta-galactosidase activity and changes in morphology when compared to cells where RB1 had been inhibited
RBP2	9920	5948	Human	Yes	Inhibits	In gastric and cervical cancer cells
RBX1	9928	9978	Human	Yes	Inhibits	RNA interference of ROC1 (RBX1)
RNASEL	10050	6041	Human	No	Induces	Ectopic expression of RNase-L (RNASEL) induced a senescent morphology
RPS6KA6	10435	27330	Human	No	Induces	Overexpression of RSK4 (RPS6KA6) induced cell arrest and cell senescence features (including morphogenic changes
RSL1D1	24534	26156	Human	No	Inhibits	Overexpression of CSIG (RSL1D1) lead to elevated proliferation rates
RUNX1	10471	861	Human	No	Induces	Expression of RUNX1 in human primary foreskin fibroblasts induced growth arrest with cells showing the early onset of senescence
RUVBL2	10475	10856	Human	Yes	Inhibits	Depletion of reptin (RUVBL2) expression substantially inhibited clonogenic cancer cell potential and induced senescence of kidney cancer cells. Moreover
SENP1	17927	29843	Human	No	Inhibits	Repression of SENP1 by RNA interference resulted in dramatic growth inhibition
SENP2	23116	59343	Human	No	Inhibits	Repression of SENP2 by RNA interference resulted in dramatic growth inhibition
SENP7	30402	57337	Human	No	Inhibits	Repression of SENP7 by RNA interference resulted in dramatic growth inhibition
SERPINE1	8583	5054	Human	No	Induces	RNA interference of PAI-1 (SERPINE1)
SFN	10773	2810	Human	Yes	Induces	Overexpression of SFN induced cellular senescence in melanoma cells and was involved in melanoma cell senescence under genotoxic stress.
SIK1	11142	150094	Human	No	Induces	A library of 200 constitutively activated kinases was screened in order to identify kinases whose constitutive expression decreased cell proliferation and induced expression of senescence markers; p16 and SASP components. A total of 33 kinases showed pro-senescence effects (particularly MAP3K7		and GP293 cells"
SGK1	10810	6446	Human	No	Inhibits	Umbilical vein endothelial cells overexpressing full-length SGK1 showed a decrease in SA-beta-galactosidase and p21 expression and a corresponding increase in hTERT activity in the early stages of aging.	Human umbilical vein endothelial cells (HUVECs)
SIN3B	19354	23309	Human	No	Induces	SIN3B overexpression induced senescence in primary human fibroblasts (IMR-90) with the cells displaying increased SA-beta-galactosidase activity compared to controls.	Article is mostly about MEFs
SIRT1	14929	23411	Human	No	Inhibits	Overexpression of SIRT1 promoted cell proliferation and antagonized cellular senescence with characteristic features of delayed senescence
SIRT6	14934	51548	Human	No	Inhibits	SIRT6 inhibition significantly reduced proliferation and increased SA-beta-galactosidase positive chondrocytes. SIRT6 inhibition also led to increased p16 levels. Immunofluorescence microscopy showed that gamma-H2AX foci and TIFs were increased by SIRT6 inhibition.	Human chondrocytes
SIX1	10887	6495	Human	No	Inhibits	Silencing of SIX1 in human fibroblasts triggered senescence
SLC13A3	14430	64849	Human	No	Induces	Overexpression of NaDC3 ( SLC13A3) accelerated cellular senescence in young human diploid cells (MRC-5 and WI-38) and primary renal tubular cells
SLC16A7	10928	9194	Human	Yes	Inhibits	Knockdown of monocarboxylate transporter 2 (SLC16A7)
SMARCA4	11100	6597	Human	No	Inhibits	Knockdown of BRG1 (SMARCA4) expression in mesenchymal stem cells induced a significant increase in senescent cells and a decrease in apoptotic cells. This was also accompanied by an increase in heterochromatin and activation of the retinoblastoma-like protein 2 (RB2)/P130- and P53-related pathways.
SMG1	30045	23049	Human	Yes	Inhibits	Using a high-content siRNA screening assay for cell morphology and proliferation measures
SMARCB1	11103	6598	Human	Yes	Induces	Expression of hSNF5 (SMARCB1) in malignant rhabdoid tumor cells (G-401) blocked cell proliferation and induced senescence. Cells accumulated in the G1 phase and displayed characteristic features of cellular senescence including enlarged
SMURF2	16809	64750	Human	No	Induces	Overexpression of SMURF2 in early passage fibroblasts resulted in proliferative arrest
SNAI1	11128	6615	Human	yes	Inhibits	Suppression of Snail (SNAI1) expression induced senescence in LNCaP cells.	Prostate carcinoma cell lines: LNCaP and PC-3
SOCS1	19383	8651	Human	No	Induces	Expression of SOCS1 inhibited cell growth and induced senescence in normal lung fibroblasts
SOD1	11179	6647	Human	No	Inhibits	RNA interference of SOD1 induced cellular senescence in normal human fibroblasts
SORBS2	24098	8470	Human	No	Induces	SORBS2 and TLR3 were found to induce senescence in primary human fibroblasts and keratinocytes but not in HPV-immortalized cell lines.	Primary human keratinocytes and fibroblasts
SOX2	11195	6657	Human	Yes	Induces	It was found that SOX2 induced autophagy enhanced cellular senescence by up-regulating tumor suppressors or senescence factors
SPIN1	11243	10927	Human	Yes	Induces	Overexpression of SPINDLIN1 (SPIN1) in HeLa cells resulted in multinucleation with cells exhibiting characteristic features of senescence and apoptosis
SOX5	11201	6660	Human	Yes	Induces	Overexpression of SOX5
SP1	11205	6667	Human	No	Induces	Overexpression of SP1 induced p16 promoter activity and increased SA-beta-galactosidase activity. In contrast
SPOP	11254	8405	Human	No	Induces	It was shown that SPOP promoted senescence by targeting the SENP7 deSUMOylase for degradation. SPOP was upregulated during senescence. This correlated with ubiquitin-mediated degradation of SENP7
SRC	11283	6714	Human	Yes	Inhibits	Overexpression of SRC lead to the inhibition of Adriamycin-induced senescence
SREBF1	11289	6720	Human	No	Induces	Ectopic expression of the mature form of SREBP-1 (SREBF1) in primary young human diploid fibroblasts induced cellular senescence.
SRSF1	10780	6426	Human	No	Induces	Consistent with the stabilization of p53
STAT5B	11367	6777	Human	No	Induces	STAT5B was overexpressed in normal lung fibroblasts. Constitutive activation of the JAK/STAT5 signalling pathway induced cellular senescence through the activation of the p53 and Rb tumor suppressor pathways and mitochondrial dysfunction.
STK32C	21332	282974	Human	No	Induces	A library of 200 constitutively activated kinases was screened in order to identify kinases whose constitutive expression decreased cell proliferation and induced expression of senescence markers; p16 and SASP components. A total of 33 kinases showed pro-senescence effects (particularly MAP3K7		and GP293 cells"
STK40	21373	83931	Human	No	Induces	A library of 200 constitutively activated kinases was screened in order to identify kinases whose constitutive expression decreased cell proliferation and induced expression of senescence markers; p16 and SASP components. A total of 33 kinases showed pro-senescence effects (particularly MAP3K7		and GP293 cells"
SUPT5H	11469	6829	Human	Yes	Inhibits	Knockdown of Spt5 (SUPT5H) caused senescence
SYK	11491	6850	Human	Yes	Induces	Expression of SYK in melanoma cells
TACC3	11524	10460	Human	Yes	Inhibits	RNAi-mediated depletion of TACC3 in breast carcinoma cells resulted in a progressive loss of the pro-apoptotic Bcl-2 protein Bim
TERC	11727	7012	Human	Yes	Inhibits	TERC is the RNA component of telomerase. Cervical cancer cells (HeLa) transfected with antisense hTR (TERC) lost telomeric DNA and their proliferative capacity after 23 to 26 doublings.
TBX2	11597	6909	Human	Yes	Inhibits	Expression of dnTBX2
TERF2	11729	7014	Human	Yes	Inhibits	Knockdown of TERF2 in neuroblastoma cells resulted in a significant reduction in their proliferation
TERT	11730	7015	Human	No	Inhibits	Expression of TERT (hTRT) delayed senescence in normal retinal pigment epithelial cells. RPE-340 cells were transfected with a MPSV-hTRT vector. In cells without hTRT activity (hTRT- RPE) telomere length was found to decrease. In cells that expressed telomerase activity (hTRT+ RPE) endogenous telomere length increased. hTRT+ RPE clones exceeded the mean lifepspan of hTRT- RPE by ~20 doublings
TFAP4	11745	7023	Human	Yes	Induces	Long term cultures of confluent retinal pigment epithelial (RPE) cells were used as a model to examine the role of overexpression of AP4 (TFAP4)
TFDP1	11749	7027	Human	Yes	Inhibits	Impairment of TFDP1
TGFB1I1	11767	7041	Human	No	Induces	The ectopic expression of HIC-5 (TGFB1I1) in nontumorigenic immortalized human fibroblasts decreased colony-forming efficiency and lead to a senescence-like phenotype
TLR3	11849	7098	Human	No	Induces	SORBS2 and TLR3 were found to induce senescence in primary human fibroblasts and keratinocytes but not in HPV-immortalized cell lines.	Primary human keratinocytes and fibroblasts
TMSB4X	11881	7114	Human	No	Inhibits	Nucleus pulposus (NP) cells transfected with recombinant TB-4 (TMSB4X) showed slower cell aging
TNFSF13	11928	8741	Human	Yes	Inhibits	Knockdown of APRIL (TNFSF13) levels in colon carcinoma cells inhibited cell proliferation and partially led to a senescence phenotype
TNFSF15	11931	9966	Human	No	Induces	TL1A (TNFSF15) expression was significantly enhanced in senescent circulating endothelial progenitor cells and knockdown of TL1A partially reverted senescence. Contrastly
TOP1	11986	7150	Human	No	Induces	Knockdown of topoisomerase I (TOP1) lead to an increased replicative potential
TP63	15979	8626	Human	No	Induces	Expression of the alpha
TPR	12017	7175	Human	Yes	Inhibits	Depletion of TPR by RNA interference triggered G0-G1 arrest and ultimately induced a senescent-like phenotype dependent on the presence of p53 in HeLa cells as well as in U2OS osteosarcoma and A375 melanoma cells.	HeLa cells
TP53	11998	7157	Human	Yes	Induces	Overexpression of wild type p53 (TP53) in EJ cells (which have lost functional p53) triggered rapid growth arrest with senescence features. Growth arrest in response to p53 induction was irreversible within 48-72 hrs. 95% of EJ-p53 cells showed high levels of SA-beta-galactosidase staining. The cells also showed the flattened
TRIM28	16384	10155	Human	No	Induces	TRIM28 accumulated during oncogene induced senescence
TRPM8	17961	79054	Human	Yes	Inhibits	RNA interference of TRPM8 induced replicative senescence in pancreatic adenocarcinoma cells.	Pancreatic adenocarcinoma cells
TXN	12435	7295	Human	No	Inhibits	Suppression of TRX1 (TXN) expression via RNA interference induced premature senescence in young human skin fibroblasts through upregulation of the p53/p21 and p16 tumor suppressor pathways.
TXNIP	16952	10628	Human	No	Induces	VDUP1 (TXNIP) is up-regulated during the senescence process and its overexpression in young cells lead to typical signs of senescence. Contrastly
UBTD1	25683	80019	Human	Yes	Induces	Ubiquitin domain-containing 1 (UBTD1) gene
TYK2	12440	7297	Human	No	Induces	A library of 200 constitutively activated kinases was screened in order to identify kinases whose constitutive expression decreased cell proliferation and induced expression of senescence markers; p16 and SASP components. A total of 33 kinases showed pro-senescence effects (particularly MAP3K7		and GP293 cells"
VENTX	13639	27287	Human	Yes	Induces	Ectopic expression of VENTX in cancer cells (U2OS and HeLa) caused an irreversible cell cycle arrest with a typical senescence-like phenotype. Conversely
USP1	12607	7398	Human	No	Inhibits	Silencing of USP1 expression in WI-38 and BJ cells resulted in cell-cycle arrest with senescence features. Repression of USP1 induced FANCD2 chromatin aggregation and replication stress. Replication was then repressed through FANCD2-FI-ATR-CHK1-p53-CDKN1A signalling. Thus
VEGFA	12680	7422	Human	No	Inhibits	Supplementation with VEGFA in dermal microvascular endothelial cells resulted in cells having a longer replicative lifespan
WNT16	16267	51384	Human	No	Induces	RNA interference of WNT16B increased the replicative potential of presenescent lung fibroblasts.
WNT2	12780	7472	Human	No	Inhibits	RNA interference of WNT2 in young
WRN	12791	7486	Human	Yes	Inhibits	WRN expression was required to avoid cellular senescence upon MYC up-regulation in hTERT-immortalized fibroblasts. Cells that were WRN depleted lost proliferative capacity and showed increased SA-beta-galactosidase activity. Thus
WT1	12796	7490	Human	Yes	Inhibits	Loss of Wilms Tumor 1 (WT1) in human lung cancer cells dependent on oncogenic KRAS resulted in reduced proliferation and induced senescence
XAF1	30932	54739	Human	No	Induces	XAF1 expression was increased by genotoxic agents
WWP1	17004	11059	Human	No	Inhibits	Overexpression of WWP1 delayed senescence
YAP1	16262	10413	Human	No	Inhibits	Silencing of YAP1 inhibited cell proliferation and induced premature senescence. In additional experiments
YPEL3	18327	83719	Human	Yes	Induces	YPEL3 expression
ZFP36	12862	7538	Human	Yes	Induces	Expression of TTP (ZFP36) in HeLA cells resulted in a marked reduction in proliferation
ZMAT3	29983	64393	Human	Yes	Inhibits	Depletion of Wig1 (ZMAT3) prohibited miRNA-mediated p21 mRNA decay and resulted in premature senescence.	MCF-7
ZNF148	12933	7707	Human	Yes	Inhibits	In human lung cancer cells RNA interference of ZBP-89 (ZNF148) stimulated cellular senescence

## Sheet: CSGene
Table S3. Four databases of aging-related genes.
GeneID	GeneSymb	NumberOfEvidence	EvidenceDetail	NumberOfLiterature	Alias	Link	Cytoband	FullName	GeneType
7157	TP53	3	GOA,GeneRif,Reactome,	53	BCC7|LFS1|P53|TRP53	MIM:191170|HGNC:HGNC:11998|Ensembl:ENSG00000141510|HPRD:01859|Vega:OTTHUMG00000162125	17p13.1	tumor protein p53	protein-coding
7014	TERF2	3	GOA,GeneRif,Reactome,	3	TRBF2|TRF2	MIM:602027|HGNC:HGNC:11729|Ensembl:ENSG00000132604|HPRD:03610|Vega:OTTHUMG00000137566	16q22.1	telomeric repeat binding factor 2	protein-coding
1432	MAPK14	3	GOA,GeneRif,Reactome,	7	CSBP|CSBP1|CSBP2|CSPB1|EXIP|Mxi2|PRKM14|PRKM15|RK|SAPK2A|p38|p38ALPHA	MIM:600289|HGNC:HGNC:6876|Ensembl:ENSG00000112062|HPRD:02619|Vega:OTTHUMG00000159806	6p21.3-p21.2	mitogen-activated protein kinase 14	protein-coding
1029	CDKN2A	3	GOA,GeneRif,Reactome,	37	ARF|CDK4I|CDKN2|CMM2|INK4|INK4A|MLM|MTS-1|MTS1|P14|P14ARF|P16|P16-INK4A|P16INK4|P16INK4A|P19|P19ARF|TP16	MIM:600160|HGNC:HGNC:1787|Ensembl:ENSG00000147889|HPRD:02542|Vega:OTTHUMG00000019686	9p21	cyclin-dependent kinase inhibitor 2A	protein-coding
1026	CDKN1A	3	GOA,GeneRif,Reactome,	27	CAP20|CDKN1|CIP1|MDA-6|P21|SDI1|WAF1|p21CIP1	MIM:116899|HGNC:HGNC:1784|Ensembl:ENSG00000124762|HPRD:00298|Vega:OTTHUMG00000014603	6p21.2	cyclin-dependent kinase inhibitor 1A (p21, Cip1)	protein-coding
898	CCNE1	2	GeneRif,Reactome,	1	CCNE	MIM:123837|HGNC:HGNC:1589|Ensembl:ENSG00000105173|HPRD:00455|Vega:OTTHUMG00000177626	19q12	cyclin E1	protein-coding
8900	CCNA1	2	GeneRif,Reactome,	1	CT146	MIM:604036|HGNC:HGNC:1577|Ensembl:ENSG00000133101|HPRD:04946|Vega:OTTHUMG00000016733	13q12.3-q13	cyclin A1	protein-coding
8550	MAPKAPK5	2	GOA,Reactome,		MAPKAP-K5|MK-5|MK5|PRAK	MIM:606723|HGNC:HGNC:6889|HPRD:09467	12q24.13	mitogen-activated protein kinase-activated protein kinase 5	protein-coding
8535	CBX4	2	GeneRif,Reactome,	1	NBP16|PC2	MIM:603079|HGNC:HGNC:1554|Ensembl:ENSG00000141582|HPRD:04357|Vega:OTTHUMG00000150415	17q25.3		protein-coding
7295	TXN	2	GeneRif,Reactome,	1	TRDX|TRX|TRX1	MIM:187700|HGNC:HGNC:12435|Ensembl:ENSG00000136810|HPRD:01761|Vega:OTTHUMG00000020480	9q31	thioredoxin	protein-coding
6909	TBX2	2	GOA,GeneRif,	1	-	MIM:600747|HGNC:HGNC:11597|Ensembl:ENSG00000121068|HPRD:02850|Vega:OTTHUMG00000156986	17q23.2	T-box 2	protein-coding
6774	STAT3	2	GeneRif,Reactome,	2	ADMIO|APRF|HIES	MIM:102582|HGNC:HGNC:11364|Ensembl:ENSG00000168610|HPRD:00026|Vega:OTTHUMG00000150645	17q21.31	signal transducer and activator of transcription 3 (acute-phase response factor)	protein-coding
6722	SRF	2	GOA,GeneRif,	1	MCM1	MIM:600589|HGNC:HGNC:11291|Ensembl:ENSG00000112658|HPRD:02788|Vega:OTTHUMG00000014722	6p21.1	serum response factor (c-fos serum response element-binding transcription factor)	protein-coding
648	BMI1	2	GeneRif,Reactome,	4	FLVI2/BMI1|PCGF4|RNF51	MIM:164831|HGNC:HGNC:1066|Ensembl:ENSG00000168283|HPRD:01277|Vega:OTTHUMG00000017807	10p11.23	BMI1 proto-oncogene, polycomb ring finger	protein-coding
6416	MAP2K4	2	GeneRif,Reactome,	1	JNKK|JNKK1|MAPKK4|MEK4|MKK4|PRKMK4|SAPKK-1|SAPKK1|SEK1|SERK1|SKK1	MIM:601335|HGNC:HGNC:6844|Ensembl:ENSG00000065559|HPRD:03213|Vega:OTTHUMG00000178267	17p12	mitogen-activated protein kinase kinase 4	protein-coding
5608	MAP2K6	2	GeneRif,Reactome,	1	MAPKK6|MEK6|MKK6|PRKMK6|SAPKK-3|SAPKK3	MIM:601254|HGNC:HGNC:6846|HPRD:03155	17q24.3	mitogen-activated protein kinase kinase 6	protein-coding
5606	MAP2K3	2	GeneRif,Reactome,	2	MAPKK3|MEK3|MKK3|PRKMK3|SAPKK-2|SAPKK2	MIM:602315|HGNC:HGNC:6843|Ensembl:ENSG00000034152|HPRD:03816|Vega:OTTHUMG00000134322	17q11.2	mitogen-activated protein kinase kinase 3	protein-coding
5599	MAPK8	2	GeneRif,Reactome,	2	JNK|JNK-46|JNK1|JNK1A2|JNK21B1/2|PRKM8|SAPK1|SAPK1c	MIM:601158|HGNC:HGNC:6881|Ensembl:ENSG00000107643|HPRD:03100|Vega:OTTHUMG00000018172	10q11.22	mitogen-activated protein kinase 8	protein-coding
5595	MAPK3	2	GeneRif,Reactome,	1	ERK-1|ERK1|ERT2|HS44KDAP|HUMKER1A|P44ERK1|P44MAPK|PRKM3|p44-ERK1|p44-MAPK	MIM:601795|HGNC:HGNC:6877|Ensembl:ENSG00000102882|HPRD:03479|Vega:OTTHUMG00000132149	16p11.2	mitogen-activated protein kinase 3	protein-coding
5594	MAPK1	2	GeneRif,Reactome,	3	ERK|ERK-2|ERK2|ERT1|MAPK2|P42MAPK|PRKM1|PRKM2|p38|p40|p41|p41mapk|p42-MAPK	MIM:176948|HGNC:HGNC:6871|Ensembl:ENSG00000100030|HPRD:01496|Vega:OTTHUMG00000030508	22q11.21	mitogen-activated protein kinase 1	protein-coding
5580	PRKCD	2	GOA,GeneRif,	1	ALPS3|CVID9|MAY1|PKCD|nPKC-delta	MIM:176977|HGNC:HGNC:9399|Ensembl:ENSG00000163932|HPRD:01501|Vega:OTTHUMG00000133659	3p21.31	protein kinase C, delta	protein-coding
5371	PML	2	GOA,GeneRif,	5	MYL|PP8675|RNF71|TRIM19	MIM:102578|HGNC:HGNC:9113|Ensembl:ENSG00000140464|HPRD:00023|Vega:OTTHUMG00000137607	15q22	promyelocytic leukemia	protein-coding
4976	OPA1	2	GOA,GeneRif,	1	MGM1|NPG|NTG|largeG	MIM:605290|HGNC:HGNC:8140|Ensembl:ENSG00000198836|HPRD:05596|Vega:OTTHUMG00000149897	3q29	optic atrophy 1 (autosomal dominant)	protein-coding
472	ATM	2	GeneRif,Reactome,	1	AT1|ATA|ATC|ATD|ATDC|ATE|TEL1|TELO1	MIM:607585|HGNC:HGNC:795|Ensembl:ENSG00000149311|HPRD:06347|Vega:OTTHUMG00000166480	11q22-q23	ATM serine/threonine kinase	protein-coding
4193	MDM2	2	GeneRif,Reactome,	3	ACTFS|HDMX|hdm2	MIM:164785|HGNC:HGNC:6973|Ensembl:ENSG00000135679|HPRD:01272	12q14.3-q15	MDM2 proto-oncogene, E3 ubiquitin protein ligase	protein-coding
3576	CXCL8	2	GeneRif,Reactome,	1	GCP-1|GCP1|IL8|LECT|LUCT|LYNAP|MDNCF|MONAP|NAF|NAP-1|NAP1	MIM:146930|HGNC:HGNC:6025|Ensembl:ENSG00000169429|HPRD:00909|Vega:OTTHUMG00000151316	4q13-q21	chemokine (C-X-C motif) ligand 8	protein-coding
3569	IL6	2	GeneRif,Reactome,	2	BSF2|HGF|HSF|IFNB2|IL-6	MIM:147620|HGNC:HGNC:6018|Ensembl:ENSG00000136244|HPRD:00970|Vega:OTTHUMG00000023178	7p21	interleukin 6	protein-coding
3490	IGFBP7	2	GeneRif,Reactome,	2	AGM|FSTL2|IBP-7|IGFBP-7|IGFBP-7v|IGFBPRP1|MAC25|PSF|RAMSVPS|TAF	MIM:602867|HGNC:HGNC:5476|Ensembl:ENSG00000163453|HPRD:04183|Vega:OTTHUMG00000128772	4q12	insulin-like growth factor binding protein 7	protein-coding
3397	ID1	2	GeneRif,Reactome,	2	ID|bHLHb24	MIM:600349|HGNC:HGNC:5360|Ensembl:ENSG00000125968|HPRD:08980|Vega:OTTHUMG00000032181	20q11	inhibitor of DNA binding 1, dominant negative helix-loop-helix protein	protein-coding
3265	HRAS	2	GOA,GeneRif,	1	C-BAS/HAS|C-H-RAS|C-HA-RAS1|CTLO|H-RASIDX|HAMSV|HRAS1|RASH1|p21ras	MIM:190020|HGNC:HGNC:5173|Ensembl:ENSG00000174775|HPRD:01813|Vega:OTTHUMG00000131919	11p15.5	Harvey rat sarcoma viral oncogene homolog	protein-coding
3014	H2AFX	2	GeneRif,Reactome,	1	H2A.X|H2A/X|H2AX	MIM:601772|HGNC:HGNC:4739|Ensembl:ENSG00000188486|HPRD:03465|Vega:OTTHUMG00000166196	11q23.3	H2A histone family, member X	protein-coding
25913	POT1	2	GeneRif,Reactome,	1	CMM10|HPOT1	MIM:606478|HGNC:HGNC:17284|Ensembl:ENSG00000128513|HPRD:07572|Vega:OTTHUMG00000157194	7q31.33	protection of telomeres 1	protein-coding
23411	SIRT1	2	GOA,GeneRif,	13	SIR2|SIR2L1|hSIR2	MIM:604479|HGNC:HGNC:14929|Ensembl:ENSG00000096717|HPRD:08381|Vega:OTTHUMG00000018340	10q21.3	sirtuin 1	protein-coding
23135	KDM6B	2	GeneRif,Reactome,	1	JMJD3	MIM:611577|HGNC:HGNC:29012|Ensembl:ENSG00000132510|Vega:OTTHUMG00000178021	17p13.1	lysine (K)-specific demethylase 6B	protein-coding
22925	PLA2R1	2	GOA,GeneRif,	1	CLEC13C|PLA2-R|PLA2G1R|PLA2IR|PLA2R	MIM:604939|HGNC:HGNC:9042|Ensembl:ENSG00000153246|HPRD:09222|Vega:OTTHUMG00000154087	2q23-q24	phospholipase A2 receptor 1, 180kDa	protein-coding
2146	EZH2	2	GeneRif,Reactome,	4	ENX-1|ENX1|EZH1|EZH2b|KMT6|KMT6A|WVS|WVS2	MIM:601573|HGNC:HGNC:3527|Ensembl:ENSG00000106462|HPRD:03342|Vega:OTTHUMG00000158973	7q35-q36	enhancer of zeste 2 polycomb repressive complex 2 subunit	protein-coding
1871	E2F3	2	GeneRif,Reactome,	1	E2F-3	MIM:600427|HGNC:HGNC:3115|Ensembl:ENSG00000112242|HPRD:02693|Vega:OTTHUMG00000016389	6p22	E2F transcription factor 3	protein-coding
1869	E2F1	2	GeneRif,Reactome,	3	E2F-1|RBAP1|RBBP3|RBP3	MIM:189971|HGNC:HGNC:3113|Ensembl:ENSG00000101412|HPRD:01806|Vega:OTTHUMG00000032265	20q11.2	E2F transcription factor 1	protein-coding
1051	CEBPB	2	GeneRif,Reactome,	1	C/EBP-beta|IL6DBP|NF-IL6|TCF5	MIM:189965|HGNC:HGNC:1834|Ensembl:ENSG00000172216|HPRD:01801|Vega:OTTHUMG00000032715	20q13.1	CCAAT/enhancer binding protein (C/EBP), beta	protein-coding
1032	CDKN2D	2	GeneRif,Reactome,	1	INK4D|p19|p19-INK4D	MIM:600927|HGNC:HGNC:1790|Ensembl:ENSG00000129355|HPRD:02957|Vega:OTTHUMG00000180583	19p13	cyclin-dependent kinase inhibitor 2D (p19, inhibits CDK4)	protein-coding
1030	CDKN2B	2	GeneRif,Reactome,	1	CDK4I|INK4B|MTS2|P15|TP15|p15INK4b	MIM:600431|HGNC:HGNC:1788|Ensembl:ENSG00000147883|HPRD:02696|Vega:OTTHUMG00000019691	9p21	cyclin-dependent kinase inhibitor 2B (p15, inhibits CDK4)	protein-coding
1027	CDKN1B	2	GeneRif,Reactome,	2	CDKN4|KIP1|MEN1B|MEN4|P27KIP1	MIM:600778|HGNC:HGNC:1785|Ensembl:ENSG00000111276|HPRD:02867|Vega:OTTHUMG00000149914	12p13.1-p12	cyclin-dependent kinase inhibitor 1B (p27, Kip1)	protein-coding
1021	CDK6	2	GeneRif,Reactome,	1	MCPH12|PLSTIRE	MIM:603368|HGNC:HGNC:1777|Ensembl:ENSG00000105810|HPRD:04533|Vega:OTTHUMG00000131697	7q21-q22	cyclin-dependent kinase 6	protein-coding
1019	CDK4	2	GeneRif,Reactome,	1	CMM3|PSK-J3	MIM:123829|HGNC:HGNC:1773|Ensembl:ENSG00000135446|HPRD:00447|Vega:OTTHUMG00000170382	12q14	cyclin-dependent kinase 4	protein-coding
1017	CDK2	2	GeneRif,Reactome,	1	CDKN2|p33(CDK2)	MIM:116953|HGNC:HGNC:1771|Ensembl:ENSG00000123374|HPRD:00310|Vega:OTTHUMG00000170575	12q13	cyclin-dependent kinase 2	protein-coding
998	CDC42	1	GeneRif,	1	CDC42Hs|G25K	MIM:116952|HGNC:HGNC:1736|Ensembl:ENSG00000070831|HPRD:00309|Vega:OTTHUMG00000002753	1p36.1	cell division cycle 42	protein-coding
9978	RBX1	1	GeneRif,	1	BA554C12.1|RNF75|ROC1	MIM:603814|HGNC:HGNC:9928|HPRD:06794	22q13.2	ring-box 1, E3 ubiquitin protein ligase	protein-coding
996	CDC27	1	Reactome,		ANAPC3|APC3|CDC27Hs|D0S1430E|D17S978E|H-NUC|HNUC|NUC2	MIM:116946|HGNC:HGNC:1728|Ensembl:ENSG00000004897|HPRD:00304|Vega:OTTHUMG00000166429	17q21.32	cell division cycle 27	protein-coding
983	CDK1	1	GeneRif,	1	CDC2|CDC28A|P34CDC2	MIM:116940|HGNC:HGNC:1722|Ensembl:ENSG00000170312|HPRD:00302|Vega:OTTHUMG00000018290	10q21.1	cyclin-dependent kinase 1	protein-coding
9794	MAML1	1	GeneRif,	1	Mam-1|Mam1	MIM:605424|HGNC:HGNC:13632|Ensembl:ENSG00000161021|HPRD:05665|Vega:OTTHUMG00000163237	5q35	mastermind-like 1 (Drosophila)	protein-coding
960	CD44	1	GeneRif,	2	CDW44|CSPG8|ECMR-III|HCELL|HUTCH-I|IN|LHR|MC56|MDU2|MDU3|MIC4|Pgp1	MIM:107269|HGNC:HGNC:1681|Ensembl:ENSG00000026508|HPRD:00115|Vega:OTTHUMG00000044388	11p13	CD44 molecule (Indian blood group)	protein-coding
9587	MAD2L1BP	1	GeneRif,	1	CMT2	HGNC:HGNC:21059|Ensembl:ENSG00000124688|HPRD:10065|Vega:OTTHUMG00000014747	6p21.1	MAD2L1 binding protein	protein-coding
9448	MAP4K4	1	Reactome,		FLH21957|HEL-S-31|HGK|MEKKK4|NIK	MIM:604666|HGNC:HGNC:6866|Ensembl:ENSG00000071054|HPRD:05235|Vega:OTTHUMG00000155394	2q11.2-q12	mitogen-activated protein kinase kinase kinase kinase 4	protein-coding
9447	AIM2	1	GeneRif,	1	PYHIN4	MIM:604578|HGNC:HGNC:357|Ensembl:ENSG00000163568|HPRD:05202|Vega:OTTHUMG00000037183	1q22	absent in melanoma 2	protein-coding
9401	RECQL4	1	GeneRif,	1	RECQ4	MIM:603780|HGNC:HGNC:9949|Ensembl:ENSG00000160957|HPRD:04805|Vega:OTTHUMG00000165178	8q24.3	RecQ protein-like 4	protein-coding
93663	ARHGAP18	1	GeneRif,	1	MacGAP|SENEX|bA307O14.2	MIM:613351|HGNC:HGNC:21035|Ensembl:ENSG00000146376|HPRD:12474|Vega:OTTHUMG00000015547	6q22.33	Rho GTPase activating protein 18	protein-coding
9365	KL	1	GeneRif,	2	-	MIM:604824|HGNC:HGNC:6344|Ensembl:ENSG00000133116|HPRD:05316|Vega:OTTHUMG00000017408	13q12	klotho	protein-coding
9261	MAPKAPK2	1	Reactome,		MAPKAP-K2|MK-2|MK2	MIM:602006|HGNC:HGNC:6887|Ensembl:ENSG00000162889|HPRD:11882|Vega:OTTHUMG00000036342	1q32	mitogen-activated protein kinase-activated protein kinase 2	protein-coding
9212	AURKB	1	GeneRif,	1	AIK2|AIM-1|AIM1|ARK2|AurB|IPL1|PPP1R48|STK12|STK5|aurkb-sv1|aurkb-sv2	MIM:604970|HGNC:HGNC:11390|Ensembl:ENSG00000178999|HPRD:05397|Vega:OTTHUMG00000108189	17p13.1	aurora kinase B	protein-coding
9194	SLC16A71	1	GeneRif,	1	MCT2	MIM:603654|HGNC:HGNC:10928|Ensembl:ENSG00000118596|HPRD:06791|Vega:OTTHUMG00000169923	12q13	solute carrier family 16 (monocarboxylate transporter), member 7	protein-coding
9134	CCNE2	1	Reactome,		CYCE2	MIM:603775|HGNC:HGNC:1590|Ensembl:ENSG00000175305|HPRD:04801|Vega:OTTHUMG00000164696	8q22.1	cyclin E2	protein-coding
8970	HIST1H2BJ	1	Reactome,		H2B/r|H2BFR|H2BJ	MIM:615044|HGNC:HGNC:4761|HPRD:13657	6p22.1	histone cluster 1, H2bj	protein-coding
8968	HIST1H3F	1	Reactome,		H3/i|H3FI	MIM:602816|HGNC:HGNC:4773|Ensembl:ENSG00000277775|HPRD:11910|Vega:OTTHUMG00000014435	6p22.2	histone cluster 1, H3f	protein-coding
890	CCNA2	1	Reactome,		CCN1|CCNA	MIM:123835|HGNC:HGNC:1578|Ensembl:ENSG00000145386|HPRD:00453|Vega:OTTHUMG00000133072	4q27	cyclin A2	protein-coding
8888	MCM3AP	1	GeneRif,	1	GANP|MAP80|SAC3MIM:603294|HGNC:HGNC:6946|Ensembl:ENSG00000160294|HPRD:04483|Vega:OTTHUMG00000090630		21q22.3	minichromosome maintenance complex component 3 associated protein	protein-coding
8881	CDC16	1	Reactome,		ANAPC6|APC6|CUT9	MIM:603461|HGNC:HGNC:1720|Ensembl:ENSG00000130177|HPRD:04587|Vega:OTTHUMG00000017402	13q34	cell division cycle 16	protein-coding
8848	TSC22D11	1	GeneRif,	1	Ptg-2|TGFB1I4|TSC22	MIM:607715|HGNC:HGNC:16826|Ensembl:ENSG00000102804|HPRD:07414|Vega:OTTHUMG00000016838	13q14	TSC22 domain family, member 1	protein-coding
875	CBS	1	GeneRif,	1	HIP4	MIM:613381|HGNC:HGNC:1550|Ensembl:ENSG00000160200|HPRD:01994|Vega:OTTHUMG00000086834	21q22.3	cystathionine-beta-synthase	protein-coding
8741	TNFSF131	1	GeneRif,	1	APRIL|CD256|TALL-2|TALL2|TRDL-1|UNQ383/PRO715|ZTNF2	MIM:604472|HGNC:HGNC:11928|Ensembl:ENSG00000161955|Vega:OTTHUMG00000108145	17p13.1	tumor necrosis factor (ligand) superfamily, member 13	protein-coding
8727	CTNNAL11	1	GeneRif,	1	ACRP|CLLP|alpha-CATU	MIM:604785|HGNC:HGNC:2512|Ensembl:ENSG00000119326|HPRD:09210|Vega:OTTHUMG00000020466	9q31.2	catenin (cadherin-associated protein), alpha-like 1	protein-coding
8726	EED	1	Reactome,		HEED|WAIT1	MIM:605984|HGNC:HGNC:3188|Ensembl:ENSG00000074266|HPRD:09343|Vega:OTTHUMG00000167209	11q14.2-q22.3	embryonic ectoderm development	protein-coding
87178	PNPT1	1	GeneRif,	3	COXPD13|DFNB70|OLD35|PNPASE|old-35	MIM:610316|HGNC:HGNC:23166|Ensembl:ENSG00000138035|HPRD:18493|Vega:OTTHUMG00000129335	2p15	polyribonucleotide nucleotidyltransferase 1	protein-coding
8697	CDC23	1	Reactome,		ANAPC8|APC8|CUT23	MIM:603462|HGNC:HGNC:1724|Ensembl:ENSG00000094880|HPRD:07221|Vega:OTTHUMG00000129198	5q31	cell division cycle 23	protein-coding
8635	RNASET21	1	GeneRif,	1	RNASE6PL|bA514O12.3	MIM:612944|HGNC:HGNC:21686|Ensembl:ENSG00000026297|HPRD:10197|Vega:OTTHUMG00000016009	6q27	ribonuclease T2	protein-coding
8626	TP63	1	GeneRif,	1	AIS|B(p51A)|B(p51B)|EEC3|KET|LMS|NBP|OFC8|RHS|SHFM4|TP53CP|TP53L|TP73L|p40|p51|p53CP|p63|p73H|p73L	MIM:603273|HGNC:HGNC:15979|Ensembl:ENSG00000073282|HPRD:04469|Vega:OTTHUMG00000156313	3q28	tumor protein p63	protein-coding
857	CAV1	1	GeneRif,	3	BSCL3|CGL3|LCCNS|MSTP085|PPH3|VIP21	MIM:601047|HGNC:HGNC:1527|Ensembl:ENSG00000105974|HPRD:03028|Vega:OTTHUMG00000023413	7q31.1	caveolin 1, caveolae protein, 22kDa	protein-coding
8569	MKNK1	1	GeneRif,	1	MNK1	MIM:606724|HGNC:HGNC:7110|Ensembl:ENSG00000079277|HPRD:09468|Vega:OTTHUMG00000007983	1p33	MAP kinase interacting serine/threonine kinase 1	protein-coding
85480	TSLP	1	GeneRif,	1	-	MIM:607003|HGNC:HGNC:30743|Ensembl:ENSG00000145777|HPRD:06108|Vega:OTTHUMG00000128791	5q22.1	thymic stromal lymphopoietin	protein-coding
85236	HIST1H2BK	1	Reactome,		H2B/S|H2BFAiii|H2BFT|H2BK	MIM:615045|HGNC:HGNC:13954|HPRD:13658	6p21.33	histone cluster 1, H2bk	protein-coding
8493	PPM1D	1	GeneRif,	1	PP2C-DELTA|WIP1	MIM:605100|HGNC:HGNC:9277|Ensembl:ENSG00000170836|HPRD:05482|Vega:OTTHUMG00000180052	17q23.2	protein phosphatase, Mg2/Mn2 dependent, 1D	protein-coding
84868	HAVCR2	1	GeneRif,	1	CD366|HAVcr-2|KIM-3|TIM3|TIMD-3|TIMD3|Tim-3	MIM:606652|HGNC:HGNC:18437|Ensembl:ENSG00000135077|HPRD:16227|Vega:OTTHUMG00000130249	5q33.3	hepatitis A virus cellular receptor 2	protein-coding
84733	CBX2	1	Reactome,		CDCA6|M33|SRXY5	MIM:602770|HGNC:HGNC:1552|Ensembl:ENSG00000173894|HPRD:14397|Vega:OTTHUMG00000177463	17q25.3	chromobox homolog 2	protein-coding
84678	KDM2B	1	GeneRif,	1	CXXC2|FBXL10|Fbl10|JHDM1B|PCCX2	MIM:609078|HGNC:HGNC:13610|Ensembl:ENSG00000089094|HPRD:12362|Vega:OTTHUMG00000169071		lysine (K)-specific demethylase 2B	protein-coding
84661	DPY30	1	GeneRif,	1	Cps25|HDPY-30|Saf19	MIM:612032|HGNC:HGNC:24590|Ensembl:ENSG00000162961|HPRD:17434|Vega:OTTHUMG00000128457	2p22.3	dpy-30 homolog (C. elegans)	protein-coding
84417	C2orf401	1	GOA,		ECRG4	MIM:611752|HGNC:HGNC:24642|Ensembl:ENSG00000119147|HPRD:13261|Vega:OTTHUMG00000130921	2q12.2	chromosome 2 open reading frame 40	protein-coding
83719	YPEL3	1	GeneRif,	1	-	MIM:609724|HGNC:HGNC:18327|Ensembl:ENSG00000090238|HPRD:15683|Vega:OTTHUMG00000176853	16p11.2	yippee-like 3 (Drosophila)	protein-coding
8370	HIST2H4A	1	Reactome,		FO108|H4|H4/n|H4F2|H4FN|HIST2H4	MIM:142750|HGNC:HGNC:4794|HPRD:11821	1q21.2	histone cluster 2, H4a	protein-coding
8368	HIST1H4L	1	Reactome,		H4.k|H4/k|H4FK	MIM:602831|HGNC:HGNC:4791|Ensembl:ENSG00000275126|HPRD:11922|Vega:OTTHUMG00000016211	6p22.1	histone cluster 1, H4l	protein-coding
8367	HIST1H4E	1	Reactome,		H4/j|H4FJ	MIM:602830|HGNC:HGNC:4790|Ensembl:ENSG00000276966|HPRD:11921|Vega:OTTHUMG00000014441	6p22.2	histone cluster 1, H4e	protein-coding
8366	HIST1H4B	1	Reactome,		H4/I|H4FI	MIM:602829|HGNC:HGNC:4789|Ensembl:ENSG00000278705|HPRD:11920|Vega:OTTHUMG00000014417	6p22.2	histone cluster 1, H4b	protein-coding
8365	HIST1H4H	1	Reactome,		H4/h|H4FH	MIM:602828|HGNC:HGNC:4788|Ensembl:ENSG00000158406|HPRD:11919|Vega:OTTHUMG00000014454	6p22.1	histone cluster 1, H4h	protein-coding
8364	HIST1H4C	1	Reactome,		H4/g|H4FG|dJ221C16.1	MIM:602827|HGNC:HGNC:4787|HPRD:11918	6p22.1	histone cluster 1, H4c	protein-coding
8363	HIST1H4J	1	Reactome,		H4/e|H4F2iv|H4FE|dJ160A22.2	MIM:602826|HGNC:HGNC:4785|Ensembl:ENSG00000197238|HPRD:11917|Vega:OTTHUMG00000014487	6p22.1	histone cluster 1, H4j	protein-coding
8362	HIST1H4K	1	Reactome,		H4/d|H4F2iii|H4FD|dJ160A22.1	MIM:602825|HGNC:HGNC:4784|Ensembl:ENSG00000273542|HPRD:11916|Vega:OTTHUMG00000014488	6p22.1	histone cluster 1, H4k	protein-coding
8361	HIST1H4F	1	Reactome,		H4|H4/c|H4FC	MIM:602824|HGNC:HGNC:4783|Ensembl:ENSG00000274618|HPRD:11915|Vega:OTTHUMG00000014443	6p22.2	histone cluster 1, H4f	protein-coding
8360	HIST1H4D	1	Reactome,		H4/b|H4FB|dJ221C16.9	MIM:602823|HGNC:HGNC:4782|Ensembl:ENSG00000277157|HPRD:11914|Vega:OTTHUMG00000014423	6p22.2	histone cluster 1, H4d	protein-coding
8359	HIST1H4A	1	Reactome,		H4FA	MIM:602822|HGNC:HGNC:4781|Ensembl:ENSG00000278637|HPRD:04157|Vega:OTTHUMG00000014419	6p22.2	histone cluster 1, H4a	protein-coding
8358	HIST1H3B	1	Reactome,		H3/l|H3FL	MIM:602819|HGNC:HGNC:4776|Ensembl:ENSG00000274267|HPRD:11913|Vega:OTTHUMG00000014415	6p22.2	histone cluster 1, H3b	protein-coding
8357	HIST1H3H	1	Reactome,		H3/k|H3F1K|H3FK	MIM:602818|HGNC:HGNC:4775|HPRD:11912	6p22.1	histone cluster 1, H3h	protein-coding
8356	HIST1H3J	1	Reactome,		H3/j|H3FJ	MIM:602817|HGNC:HGNC:4774|Ensembl:ENSG00000197153|HPRD:11911|Vega:OTTHUMG00000016185	6p22.1	histone cluster 1, H3j	protein-coding
8355	HIST1H3G	1	Reactome,		H3/h|H3FH	MIM:602815|HGNC:HGNC:4772|HPRD:11909	6p22.2	histone cluster 1, H3g	protein-coding
8354	HIST1H3I	1	Reactome,		H3.f|H3/f|H3FF	MIM:602814|HGNC:HGNC:4771|Ensembl:ENSG00000275379|HPRD:11908|Vega:OTTHUMG00000016184	6p22.1	histone cluster 1, H3i	protein-coding
8353	HIST1H3E	1	Reactome,		H3.1|H3/d|H3FD	MIM:602813|HGNC:HGNC:4769|Ensembl:ENSG00000274750|HPRD:11907|Vega:OTTHUMG00000014434	6p22.2	histone cluster 1, H3e	protein-coding
8352	HIST1H3C	1	Reactome,		H3.1|H3/c|H3FC	MIM:602812|HGNC:HGNC:4768|Ensembl:ENSG00000278272|HPRD:11906|Vega:OTTHUMG00000014416	6p22.2	histone cluster 1, H3c	protein-coding
8351	HIST1H3D	1	Reactome,		H3/b|H3FB	MIM:602811|HGNC:HGNC:4767|HPRD:11905	6p22.1	histone cluster 1, H3d	protein-coding
8350	HIST1H3A	1	Reactome,		H3/A|H3FA	MIM:602810|HGNC:HGNC:4766|Ensembl:ENSG00000275714|HPRD:04155|Vega:OTTHUMG00000014418	6p22.2	histone cluster 1, H3a	protein-coding
8349	HIST2H2BE	1	Reactome,		GL105|H2B|H2B.1|H2BFQ|H2BGL105|H2BQ	MIM:601831|HGNC:HGNC:4760|Ensembl:ENSG00000184678|HPRD:03494|Vega:OTTHUMG00000012095	1q21.2	histone cluster 2, H2be	protein-coding
8348	HIST1H2BO	1	Reactome,		H2B.2|H2B/n|H2BFN|dJ193B12.2	MIM:602808|HGNC:HGNC:4758|Ensembl:ENSG00000274641|HPRD:11904|Vega:OTTHUMG00000014493	6p22.1	histone cluster 1, H2bo	protein-coding
8347	HIST1H2BC	1	Reactome,		H2B.1|H2B/l|H2BFL|dJ221C16.3	MIM:602847|HGNC:HGNC:4757|HPRD:13656	6p22.1	histone cluster 1, H2bc	protein-coding
8346	HIST1H2BI	1	Reactome,		H2B/k|H2BFK	MIM:602807|HGNC:HGNC:4756|Ensembl:ENSG00000278588|HPRD:11903|Vega:OTTHUMG00000014448	6p22.2	histone cluster 1, H2bi	protein-coding
8345	HIST1H2BH	1	Reactome,		H2B/j|H2BFJ	MIM:602806|HGNC:HGNC:4755|Ensembl:ENSG00000275713|HPRD:11902|Vega:OTTHUMG00000014447	6p22.2	histone cluster 1, H2bh	protein-coding
8344	HIST1H2BE	1	Reactome,		H2B.h|H2B/h|H2BFH|dJ221C16.8	MIM:602805|HGNC:HGNC:4753|Ensembl:ENSG00000274290|HPRD:11901|Vega:OTTHUMG00000014427	6p22.2	histone cluster 1, H2be	protein-coding
8343	HIST1H2BF	1	Reactome,		H2B/g|H2BFG	MIM:602804|HGNC:HGNC:4752|Ensembl:ENSG00000277224|HPRD:11900|Vega:OTTHUMG00000014445	6p22.2	histone cluster 1, H2bf	protein-coding
8342	HIST1H2BM	1	Reactome,		H2B/e|H2BFE|dJ160A22.3	MIM:602802|HGNC:HGNC:4750|Ensembl:ENSG00000273703|HPRD:04154|Vega:OTTHUMG00000014489	6p22.1	histone cluster 1, H2bm	protein-coding
8341	HIST1H2BN	1	Reactome,		H2B/d|H2BFD	MIM:602801|HGNC:HGNC:4749|HPRD:11899	6p22.1	histone cluster 1, H2bn	protein-coding
8340	HIST1H2BL	1	Reactome,		H2B/c|H2BFC|dJ97D16.4	MIM:602800|HGNC:HGNC:4748|Ensembl:ENSG00000185130|HPRD:11898|Vega:OTTHUMG00000014485	6p22.1	histone cluster 1, H2bl	protein-coding
8339	HIST1H2BG	1	Reactome,		H2B.1A|H2B/a|H2BFA|dJ221C16.8	MIM:602798|HGNC:HGNC:4746|HPRD:11897	6p22.2	histone cluster 1, H2bg	protein-coding
8338	HIST2H2AC	1	Reactome,		H2A|H2A-GL101|H2A/q|H2AFQ	MIM:602797|HGNC:HGNC:4738|Ensembl:ENSG00000184260|HPRD:09107|Vega:OTTHUMG00000035825	1q21.2	histone cluster 2, H2ac	protein-coding
8337	HIST2H2AA3	1	Reactome,		H2A|H2A.2|H2A/O|H2A/q|H2AFO|H2a-615|HIST2H2AA	MIM:142720|HGNC:HGNC:4736|Ensembl:ENSG00000203812|HPRD:08851|Vega:OTTHUMG00000188678	1q21.2	histone cluster 2, H2aa3	protein-coding
8335	HIST1H2AB	1	Reactome,		H2A/m|H2AFM	MIM:602795|HGNC:HGNC:4734|Ensembl:ENSG00000278463|HPRD:09105|Vega:OTTHUMG00000014420	6p22.2	histone cluster 1, H2ab	protein-coding
8334	HIST1H2AC	1	Reactome,		H2A/l|H2AFL|dJ221C16.4	MIM:602794|HGNC:HGNC:4733|HPRD:09104	6p22.1	histone cluster 1, H2ac	protein-coding
8331	HIST1H2AJ	1	Reactome,		H2A/E|H2AFE|dJ160A22.4	MIM:602791|HGNC:HGNC:4727|Ensembl:ENSG00000276368|HPRD:09102|Vega:OTTHUMG00000014486	6p22.1	histone cluster 1, H2aj	protein-coding
8294	HIST1H4I	1	Reactome,		H4/m|H4FM|H4M	MIM:602833|HGNC:HGNC:4793|HPRD:09109	6p21.33	histone cluster 1, H4i	protein-coding
8290	HIST3H31	1	Reactome,		H3.4|H3/g|H3FT|H3t	MIM:602820|HGNC:HGNC:4778|Ensembl:ENSG00000168148|HPRD:04156|Vega:OTTHUMG00000040044	1q42	histone cluster 3, H3	protein-coding
811	CALR	1	GOA,		CRT|HEL-S-99n|RO|SSA|cC1qR	MIM:109091|HGNC:HGNC:1455|Ensembl:ENSG00000179218|HPRD:00169|Vega:OTTHUMG00000180574	19p13.3-p13.2	calreticulin	protein-coding
8091	HMGA2	1	GOA,		BABL|HMGI-C|HMGIC|LIPO|STQTL9	MIM:600698|HGNC:HGNC:5009|Ensembl:ENSG00000149948|HPRD:02827|Vega:OTTHUMG00000168936	12q15	high mobility group AT-hook 2	protein-coding
80012	PHC3	1	Reactome,		EDR3|HPH3	HGNC:HGNC:15682|Ensembl:ENSG00000173889|HPRD:10149|Vega:OTTHUMG00000158777	3q26.2	polyhomeotic homolog 3 (Drosophila)	protein-coding
7994	KAT6A	1	GOA,		MOZ|MRD32|MYST-3|MYST3|RUNXBP2|ZC2HC6A|ZNF220	MIM:601408|HGNC:HGNC:13013|Ensembl:ENSG00000083168|HPRD:03244|Vega:OTTHUMG00000150453	8p11	K(lysine) acetyltransferase 6A	protein-coding
79813	EHMT1	1	Reactome,		EUHMTASE1|Eu-HMTase1|FP13812|GLP|GLP1|KMT1D|bA188C12.1	MIM:607001|HGNC:HGNC:24650|Ensembl:ENSG00000181090|HPRD:07383|Vega:OTTHUMG00000020995	9q34.3	euchromatic histone-lysine N-methyltransferase 1	protein-coding
79677	SMC6	1	GOA,		SMC-6|SMC6L1|hSMC6	MIM:609387|HGNC:HGNC:20466|Ensembl:ENSG00000163029|HPRD:10242|Vega:OTTHUMG00000090675	2p24.2	structural maintenance of chromosomes 6	protein-coding
7965	AIMP2	1	GeneRif,	1	JTV-1|JTV1|P38|PRO0992	MIM:600859|HGNC:HGNC:20609|Ensembl:ENSG00000106305|HPRD:02915|Vega:OTTHUMG00000122077	7p22	aminoacyl tRNA synthetase complex-interacting multifunctional protein 2	protein-coding
796	CALCA	1	GeneRif,	1	CALC1|CGRP|CGRP-I|CGRP1|CT|KC	MIM:114130|HGNC:HGNC:1437|Ensembl:ENSG00000110680|HPRD:00238|Vega:OTTHUMG00000159731	11p15.2	calcitonin-related polypeptide alpha	protein-coding
7913	DEK	1	GeneRif,	2	D6S231E	MIM:125264|HGNC:HGNC:2768|Ensembl:ENSG00000124795|HPRD:00503|Vega:OTTHUMG00000014319	6p22.3	DEK proto-oncogene	protein-coding
7867	MAPKAPK3	1	Reactome,		3PK|MAPKAP-K3|MAPKAP3|MAPKAPK-3|MK-3	MIM:602130|HGNC:HGNC:6888|Ensembl:ENSG00000114738|HPRD:03678|Vega:OTTHUMG00000156850	3p21.3	mitogen-activated protein kinase-activated protein kinase 3	protein-coding
7707	ZNF148	1	GeneRif,	1	BERF-1|BFCOL1|HT-BETA|ZBP-89|ZFP148|pHZ-52	MIM:601897|HGNC:HGNC:12933|Ensembl:ENSG00000163848|HPRD:03540|Vega:OTTHUMG00000159448	3q21	zinc finger protein 148	protein-coding
7528	YY1	1	GeneRif,	1	DELTA|INO80S|NF-E1|UCRBP|YIN-YANG-1	MIM:600013|HGNC:HGNC:12856|HPRD:02482	14q	YY1 transcription factor	protein-coding
7486	WRN	1	GeneRif,	2	RECQ3|RECQL2|RECQL3	MIM:604611|HGNC:HGNC:12791|Ensembl:ENSG00000165392|HPRD:05212|Vega:OTTHUMG00000163894	8p12	Werner syndrome, RecQ helicase-like	protein-coding
7474	WNT5A	1	GeneRif,	1	hWNT5A	MIM:164975|HGNC:HGNC:12784|Ensembl:ENSG00000114251|HPRD:01293|Vega:OTTHUMG00000158361	3p21-p14	wingless-type MMTV integration site family, member 5A	protein-coding
7376	NR1H2	1	GeneRif,	1	LXR-b|LXRB|NER|NER-I|RIP15|UNR	MIM:600380|HGNC:HGNC:7965|Ensembl:ENSG00000131408|HPRD:02660|Vega:OTTHUMG00000183036	19q13.3	nuclear receptor subfamily 1, group H, member 2	protein-coding
7337	UBE3A	1	GeneRif,	1	ANCR|AS|E6-AP|EPVE6AP|HPVE6A	MIM:601623|HGNC:HGNC:12496|Ensembl:ENSG00000114062|HPRD:03375|Vega:OTTHUMG00000171548	15q11.2	ubiquitin protein ligase E3A	protein-coding
7324	UBE2E1	1	Reactome,		UBCH6	MIM:602916|HGNC:HGNC:12477|Ensembl:ENSG00000170142|HPRD:04225|Vega:OTTHUMG00000130483	3p24.2	ubiquitin-conjugating enzyme E2E 1	protein-coding
7321	UBE2D1	1	Reactome,		E2(17)KB1|SFT|UBC4/5|UBCH5|UBCH5A	MIM:602961|HGNC:HGNC:12474|Ensembl:ENSG00000072401|HPRD:04267|Vega:OTTHUMG00000018269	10q21.1	ubiquitin-conjugating enzyme E2D 1	protein-coding
7316	UBC	1	Reactome,		HMG20	MIM:191340|HGNC:HGNC:12468|Ensembl:ENSG00000150991|HPRD:07038|Vega:OTTHUMG00000044421	12q24.3	ubiquitin C	protein-coding
7314	UBB	1	Reactome,		-	MIM:191339|HGNC:HGNC:12463|Ensembl:ENSG00000170315|HPRD:06771|Vega:OTTHUMG00000058987	17p12-p11.2	ubiquitin B	protein-coding
7311	UBA52	1	Reactome,		CEP52|HUBCEP52|L40|RPL40	MIM:191321|HGNC:HGNC:12458|Ensembl:ENSG00000221983|HPRD:08931|Vega:OTTHUMG00000183110	19p13.1-p12	ubiquitin A-52 residue ribosomal protein fusion product 1
729948	CDC26P11	1	Reactome,		CDC26P	HGNC:HGNC:22770 7q32.1		cell division cycle 26 pseudogene 1 pseudo	protein-coding
7298	TYMS	1	GeneRif,	1	HST422|TMS|TS	MIM:188350|HGNC:HGNC:12441|Ensembl:ENSG00000176890|HPRD:01774|Vega:OTTHUMG00000131473	18p11.32	thymidylate synthetase	protein-coding
7291	TWIST1	1	GeneRif,	2	ACS3|BPES2|BPES3|CRS|CRS1|CSO|SCS|TWIST|bHLHa38	MIM:601622|HGNC:HGNC:12428|Ensembl:ENSG00000122691|HPRD:03374|Vega:OTTHUMG00000090821	7p21.2	twist family bHLH transcription factor 1	protein-coding
7290	HIRA	1	Reactome,		DGCR1|TUP1|TUPLE1	MIM:600237|HGNC:HGNC:4916|Ensembl:ENSG00000100084|HPRD:02583|Vega:OTTHUMG00000150134	22q11.21	histone cell cycle regulator	protein-coding
728590	RPS27AP11	1	Reactome,		RPS27A_4_740	HGNC:HGNC:36126	6q21	ribosomal protein S27a pseudogene 11 pseudo	protein-coding
723790	HIST2H2AA4	1	Reactome,		H2A/R	HGNC:HGNC:29668|Ensembl:ENSG00000272196|Vega:OTTHUMG00000012097	1q21.2	histone cluster 2, H2aa4	protein-coding
7161	TP73	1	GeneRif,	1	P73	MIM:601990|HGNC:HGNC:12003|Ensembl:ENSG00000078900|HPRD:03587|Vega:OTTHUMG00000000610	1p36.3	tumor protein p73	protein-coding
7150	TOP1	1	GeneRif,	1	TOPI	MIM:126420|HGNC:HGNC:11986|Ensembl:ENSG00000198900|HPRD:00535|Vega:OTTHUMG00000033057	20q12-q13.1	topoisomerase (DNA) I	protein-coding
7124	TNF	1	GeneRif,	2	DIF|TNF-alpha|TNFA|TNFSF2	MIM:191160|HGNC:HGNC:11892|Ensembl:ENSG00000232810|HPRD:01855|Vega:OTTHUMG00000031194	6p21.3	tumor necrosis factor	protein-coding
7042	TGFB2	1	GeneRif,	1	LDS4|TGF-beta2	MIM:190220|HGNC:HGNC:11768|Ensembl:ENSG00000092969|HPRD:01828|Vega:OTTHUMG00000039521	1q41	transforming growth factor, beta 2	protein-coding
7040	TGFB1	1	GeneRif,	5	CED|DPD1|LAP|TGFB|TGFbeta	MIM:190180|HGNC:HGNC:11766|Ensembl:ENSG00000105329|HPRD:01821|Vega:OTTHUMG00000182760	19q13.1	transforming growth factor, beta 1	protein-coding
7027	TFDP1	1	Reactome,		DP1|DRTF1|Dp-1	MIM:189902|HGNC:HGNC:11749|Ensembl:ENSG00000198176|HPRD:01792|Vega:OTTHUMG00000017388	13q34	transcription factor Dp-1	protein-coding
7015	TERT	1	GeneRif,	10	CMM9|DKCA2|DKCB4|EST2|PFBMFT1|TCS1|TP2|TRT|hEST2|hTRT	MIM:187270|HGNC:HGNC:11730|Ensembl:ENSG00000164362|HPRD:01754|Vega:OTTHUMG00000090357	5p15.33	telomerase reverse transcriptase	protein-coding
7013	TERF1	1	Reactome,		PIN2|TRBF1|TRF|TRF1|hTRF1-AS|t-TRF1	MIM:600951|HGNC:HGNC:11728|Ensembl:ENSG00000147601|HPRD:02975|Vega:OTTHUMG00000164522	8q21.11	telomeric repeat binding factor (NIMA-interacting) 1	protein-coding
701	BUB1B	1	GeneRif,	1	BUB1beta|BUBR1|Bub1A|MAD3L|MVA1|SSK1|hBUBR1	MIM:602860|HGNC:HGNC:1149|Ensembl:ENSG00000156970|HPRD:04176|Vega:OTTHUMG00000129877	15q15	BUB1 mitotic checkpoint serine/threonine kinase B	protein-coding
699	BUB1	1	GeneRif,	1	BUB1A|BUB1L|hBUB1	MIM:602452|HGNC:HGNC:1148|Ensembl:ENSG00000169679|HPRD:03907|Vega:OTTHUMG00000153638	2q14	BUB1 mitotic checkpoint serine/threonine kinase	protein-coding
6929	TCF3	1	GeneRif,	1	E2A|E47|ITF1|TCF-3|VDIR|bHLHb21	MIM:147141|HGNC:HGNC:11633|Ensembl:ENSG00000071564|HPRD:00918|Vega:OTTHUMG00000180031	19p13.3	transcription factor 3	protein-coding
6926	TBX3	1	GOA,		TBX3-ISO|UMS|XHL	MIM:601621|HGNC:HGNC:11602|Ensembl:ENSG00000135111|HPRD:03373|Vega:OTTHUMG00000169586	12q24.21	T-box 3 protein-coding	protein-coding
6876	TAGLN	1	GeneRif,	1	SM22|SMCC|TAGLN1|WS3-10	MIM:600818|HGNC:HGNC:11553|Ensembl:ENSG00000149591|HPRD:02891|Vega:OTTHUMG00000167067	11q23.2	transgelin	protein-coding
6778	STAT6	1	GeneRif,	1	D12S1644|IL-4-STAT|STAT6B|STAT6C	MIM:601512|HGNC:HGNC:11368|Ensembl:ENSG00000166888|HPRD:03302|Vega:OTTHUMG00000171194	12q13	signal transducer and activator of transcription 6, interleukin-4 induced	protein-coding
6772	STAT1	1	GeneRif,	2	CANDF7|IMD31A|IMD31B|IMD31C|ISGF-3|STAT91	MIM:600555|HGNC:HGNC:11362|Ensembl:ENSG00000115415|HPRD:02777|Vega:OTTHUMG00000132699	2q32.2	signal transducer and activator of transcription 1, 91kDa	protein-coding
673	BRAF	1	GeneRif,	5	B-RAF1|BRAF1|NS7|RAFB1	MIM:164757|HGNC:HGNC:1097|Ensembl:ENSG00000157764|HPRD:01264|Vega:OTTHUMG00000157457	7q34	B-Raf proto-oncogene, serine/threonine kinase	protein-coding
6720	SREBF1	1	GeneRif,	1	SREBP-1c|SREBP1|bHLHd1	MIM:184756|HGNC:HGNC:11289|Ensembl:ENSG00000072310|HPRD:01701|Vega:OTTHUMG00000059313	17p11.2	sterol regulatory element binding transcription factor 1	protein-coding
672	BRCA1	1	GeneRif,	3	BRCAI|BRCC1|BROVCA1|FANCS|IRIS|PNCA4|PPP1R53|PSCP|RNF53	MIM:113705|HGNC:HGNC:1100|Ensembl:ENSG00000012048|HPRD:00218|Vega:OTTHUMG00000157426	17q21	breast cancer 1, early onset	protein-coding
6667	SP1	1	Reactome,		-	MIM:189906|HGNC:HGNC:11205|Ensembl:ENSG00000185591|HPRD:01796|Vega:OTTHUMG00000170047	12q13.1	Sp1 transcription factor	protein-coding
6660	SOX5	1	GeneRif,	1	L-SOX5|L-SOX5B|L-SOX5F	MIM:604975|HGNC:HGNC:11201|Ensembl:ENSG00000134532|HPRD:18086|Vega:OTTHUMG00000169026	12p12.1	SRY (sex determining region Y)-box 5	protein-coding
6648	SOD2	1	GeneRif,	1	IPOB|MNSOD|MVCD6	MIM:147460|HGNC:HGNC:11180|Ensembl:ENSG00000112096|HPRD:00938|Vega:OTTHUMG00000015940	6q25.3	superoxide dismutase 2, mitochondrial	protein-coding
6615	SNAI1	1	GeneRif,	1	SLUGH2|SNA|SNAH|SNAIL|SNAIL1|dJ710H13.1MIM:604238|HGNC:HGNC:11128|Ensembl:ENSG00000124216|HPRD:05025|Vega:OTTHUMG00000033048		20q13.2	snail family zinc finger 1	protein-coding
6598	SMARCB11	1	GeneRif,	2	BAF47|INI1|MRD15|PPP1R144|RDT|RTPS1|SNF5|SNF5L1|SWNTS1|Sfh1p|Snr1|hSNFS	MIM:601607|HGNC:HGNC:11103|Ensembl:ENSG00000099956|HPRD:03364|Vega:OTTHUMG00000150737	22q11.23|22q11	SWI/SNF related, matrix associated, actin dependent regulator of chromatin, subfamily b, member 1	protein-coding
6595	SMARCA21	1	GeneRif,	1	BAF190|BRM|NCBRS|SNF2|SNF2L2|SNF2LA|SWI2|Sth1p|hBRM|hSNF2a	MIM:600014|HGNC:HGNC:11098|Ensembl:ENSG00000080503|HPRD:02483|Vega:OTTHUMG00000019445	9p22.3	SWI/SNF related, matrix associated, actin dependent regulator of chromatin, subfamily a, member 2	protein-coding
653604	HIST2H3D	1	Reactome,		-	HGNC:HGNC:25311|Ensembl:ENSG00000183598|Vega:OTTHUMG00000012092	1q21.2	histone cluster 2, H3d	protein-coding
653441	PHC1P1	1	Reactome,		PHC1B	HGNC:HGNC:34502	12q13.2	polyhomeotic homolog 1 (Drosophila) pseudogene 1	pseudo
65057	ACD	1	Reactome,		PIP1|PTOP|TINT1|TPP1	MIM:609377|HGNC:HGNC:25070|Ensembl:ENSG00000102977|HPRD:12417|Vega:OTTHUMG00000137547	16q22.1adrenocorticaldysplasiahomolog(mouse)	protein-coding	protein-coding
6498	SKIL	1	GeneRif,	1	SNO|SnoA|SnoI|SnoN	MIM:165340|HGNC:HGNC:10897|Ensembl:ENSG00000136603|HPRD:01319|Vega:OTTHUMG00000158831	3q26	SKI-like proto-oncogene	protein-coding
649620	LOC649620	1	Reactome,		-	-	-	cell division cycle protein 27 homolog pseudogene	pseudo
64849	SLC13A31	1	GeneRif,	1	NADC3|SDCT2	MIM:606411|HGNC:HGNC:14430|Ensembl:ENSG00000158296|HPRD:10450|Vega:OTTHUMG00000033042	20q13.12	solute carrier family 13 (sodium-dependent dicarboxylate transporter), member 3	protein-coding
647654	LOC647654	1	Reactome,		-	-	-	cell division cycle protein 27 homolog pseudogene	pseudo
64750	SMURF2	1	GeneRif,	1	-	MIM:605532|HGNC:HGNC:16809|HPRD:06901	17q22-q23	SMAD specific E3 ubiquitin protein ligase 2	protein-coding
64682	ANAPC1	1	Reactome,		APC1|MCPR|TSG24	MIM:608473|HGNC:HGNC:19988|Ensembl:ENSG00000153107|HPRD:09769|Vega:OTTHUMG00000131277	2q12.1	anaphase promoting complex subunit 1	protein-coding
6464	SHC1	1	GeneRif,	1	SHC|SHCA	MIM:600560|HGNC:HGNC:10840|Ensembl:ENSG00000160691|HPRD:02780|Vega:OTTHUMG00000037295	1q21	SHC (Src homology 2 domain containing) transforming protein 1	protein-coding
64506	CPEB1	1	GeneRif,	2	CPE-BP1|CPEB|CPEB-1|h-CPEB|hCPEB-1	MIM:607342|HGNC:HGNC:21744|Ensembl:ENSG00000214575|HPRD:09553	15q25.2	cytoplasmic polyadenylation element binding protein 1	protein-coding
644914	H3F3AP61	1	Reactome,		p21	HGNC:HGNC:42982	4q31.1	H3 histone, family 3A, pseudogene 6	pseudo
64393	ZMAT3	1	GeneRif,	1	PAG608|WIG-1|WIG1	MIM:606452|HGNC:HGNC:29983|Ensembl:ENSG00000172667|HPRD:07343|Vega:OTTHUMG00000157290	3q26.32	zinc finger, matrin-type 3	protein-coding
642954	RBBP4P11	1	Reactome,		RBBP4P	HGNC:HGNC:42368	5p15.2	retinoblastoma binding protein 4 pseudogene 1	pseudo
6428	SRSF3	1	GeneRif,	1	SFRS3|SRp20	MIM:603364|HGNC:HGNC:10785|HPRD:04530	6p21	serine/arginine-rich splicing factor 3	protein-coding
6426	SRSF1	1	GeneRif,	2	ASF|SF2|SF2p33|SFRS1|SRp30a	MIM:600812|HGNC:HGNC:10780|HPRD:02887	17q22	serine/arginine-rich splicing factor 1	protein-coding
6304	SATB1	1	GeneRif,	1	-	MIM:602075|HGNC:HGNC:10541|Ensembl:ENSG00000182568|HPRD:03647|Vega:OTTHUMG00000129890	3p23	SATB homeobox 1	protein-coding
6277	S100A6	1	GeneRif,	1	2A9|5B10|CABP|CACY|PRA	MIM:114110|HGNC:HGNC:10496|Ensembl:ENSG00000197956|HPRD:00237|Vega:OTTHUMG00000013549	1q21	S100 calcium binding protein A6	protein-coding
6257	RXRB	1	GeneRif,	1	DAUDI6|H-2RIIBP|NR2B2|RCoR-1	MIM:180246|HGNC:HGNC:10478|Ensembl:ENSG00000204231|HPRD:01578|Vega:OTTHUMG00000031298	6p21.3	retinoid X receptor, beta	protein-coding
6241	RRM2	1	GeneRif,	1	R2|RR2|RR2M	MIM:180390|HGNC:HGNC:10452|Ensembl:ENSG00000171848|HPRD:01587|Vega:OTTHUMG00000090449	2p25-p24	ribonucleotide reductase M2	protein-coding
6240	RRM1	1	GeneRif,	1	R1|RIR1|RR1	MIM:180410|HGNC:HGNC:10451|Ensembl:ENSG00000167325|HPRD:01588|Vega:OTTHUMG00000133361	11p15.5	ribonucleotide reductase M1	protein-coding
6233	RPS27A	1	Reactome,		CEP80|HEL112|S27A|UBA80|UBC|UBCEP1|UBCEP80	MIM:191343|HGNC:HGNC:10417|Ensembl:ENSG00000143947|HPRD:01878|Vega:OTTHUMG00000151919	2p16	ribosomal protein S27a	protein-coding
6197	RPS6KA31	1	Reactome,		CLS|HU-3|ISPK-1|MAPKAPK1B|MRX19|RSK|RSK2|S6K-alpha3|p90-RSK2|pp90RSK2	MIM:300075|HGNC:HGNC:10432|Ensembl:ENSG00000177189|HPRD:02092|Vega:OTTHUMG00000021231	Xp22.2-p22.1	ribosomal protein S6 kinase, 90kDa, polypeptide 3	protein-coding
6196	RPS6KA21	1	Reactome,		HU-2|MAPKAPK1C|RSK|RSK3|S6K-alpha|S6K-alpha2|p90-RSK3|pp90RSK3	MIM:601685|HGNC:HGNC:10431|Ensembl:ENSG00000071242|HPRD:03403|Vega:OTTHUMG00000016007	6q27	ribosomal protein S6 kinase, 90kDa, polypeptide 2	protein-coding
6195	RPS6KA11	1	Reactome,		HU-1|MAPKAPK1A|RSK|RSK1|p90Rsk	MIM:601684|HGNC:HGNC:10430|Ensembl:ENSG00000117676|HPRD:03402|Vega:OTTHUMG00000004003	1p	ribosomal protein S6 kinase, 90kDa, polypeptide 1	protein-coding
6125	RPL5	1	GeneRif,	1	DBA6|L5|MSTP030|PPP1R135	MIM:603634|HGNC:HGNC:10360|Ensembl:ENSG00000122406|HPRD:04699|Vega:OTTHUMG00000010899	1p22.1	ribosomal protein L5	protein-coding
6045	RNF2	1	Reactome,		BAP-1|BAP1|DING|HIPI3|RING1B|RING2	MIM:608985|HGNC:HGNC:10061|Ensembl:ENSG00000121481|HPRD:07028|Vega:OTTHUMG00000035391	1q25.3	ring finger protein 2	protein-coding
6016	RIT1	1	GeneRif,	1	NS8|RIBB|RIT|ROC1	MIM:609591|HGNC:HGNC:10023|Ensembl:ENSG00000143622|HPRD:10195|Vega:OTTHUMG00000014104	1q22	Ras-like without CAAX 1	protein-coding
6015	RING1	1	Reactome,		RING1A|RNF1	MIM:602045|HGNC:HGNC:10018|Ensembl:ENSG00000204227|HPRD:03624|Vega:OTTHUMG00000031278	6p21.3	ring finger protein 1	protein-coding
598	BCL2L1	1	GeneRif,	3	BCL-XL/S|BCL2L|BCLX|BCLXL|BCLXS|Bcl-X|PPP1R52|bcl-xL|bcl-xS	MIM:600039|HGNC:HGNC:992|Ensembl:ENSG00000171552|HPRD:02497|Vega:OTTHUMG00000032192	20q11.21	BCL2-like 1	protein-coding
5970	RELA	1	GeneRif,	1	NFKB3|p65	MIM:164014|HGNC:HGNC:9955|Ensembl:ENSG00000173039|HPRD:01241|Vega:OTTHUMG00000166566	11q13	v-rel avian reticuloendotheliosis viral oncogene homolog A	protein-coding
596	BCL2	1	GeneRif,	2	Bcl-2|PPP1R50	MIM:151430|HGNC:HGNC:990|HPRD:01045	18q21.3	B-cell CLL/lymphoma 2	protein-coding
595	CCND1	1	GeneRif,	1	BCL1|D11S287E|PRAD1|U21B31	MIM:168461|HGNC:HGNC:1582|Ensembl:ENSG00000110092|HPRD:01346|Vega:OTTHUMG00000167877	11q13	cyclin D1	protein-coding
5948	RBP2	1	GeneRif,	1	CRABP-II|CRBP2|CRBPII|RBPC2	MIM:180280|HGNC:HGNC:9920|Ensembl:ENSG00000114113|HPRD:07184|Vega:OTTHUMG00000159956	3q23	retinol binding protein 2, cellular	protein-coding
5934	RBL2	1	GeneRif,	2	P130|Rb2	MIM:180203|HGNC:HGNC:9894|Ensembl:ENSG00000103479|HPRD:01576|Vega:OTTHUMG00000133198	16q12.2	retinoblastoma-like 2	protein-coding
5933	RBL1	1	GeneRif,	2	CP107|PRB1|p107	MIM:116957|HGNC:HGNC:9893|Ensembl:ENSG00000080839|HPRD:00312|Vega:OTTHUMG00000032406	20q11.2	retinoblastoma-like 1	protein-coding
5931	RBBP7	1	Reactome,		RbAp46	MIM:300825|HGNC:HGNC:9890|Ensembl:ENSG00000102054|HPRD:04231|Vega:OTTHUMG00000021198	Xp22.2	retinoblastoma binding protein 7	protein-coding
5928	RBBP4	1	Reactome,		NURF55|RBAP48|lin-53	MIM:602923|HGNC:HGNC:9887|Ensembl:ENSG00000162521|HPRD:04232|Vega:OTTHUMG00000007998	1p35.1	retinoblastoma binding protein 4	protein-coding
59277	NTN4	1	GeneRif,	1	PRO3091	MIM:610401|HGNC:HGNC:13658|Ensembl:ENSG00000074527|HPRD:10121|Vega:OTTHUMG00000170290	12q22	netrin 4	protein-coding
5925	RB1	1	GeneRif,	6	OSRC|PPP1R130|RB|p105-Rb|pRb|pp110	MIM:614041|HGNC:HGNC:9884|Ensembl:ENSG00000139687|HPRD:01574|Vega:OTTHUMG00000016900	13q14.2	retinoblastoma 1	protein-coding
59067	IL21	1	GeneRif,	1	CVID11|IL-21|Za11	MIM:605384|HGNC:HGNC:6005|Ensembl:ENSG00000138684|HPRD:05650|Vega:OTTHUMG00000133073	4q26-q27	interleukin 21	protein-coding
5901	RAN	1	GeneRif,	1	ARA24|Gsp1|TC4	MIM:601179|HGNC:HGNC:9846|Ensembl:ENSG00000132341|HPRD:03109|Vega:OTTHUMG00000134328	12q24.3	RAN, member RAS oncogene family	protein-coding
5894	RAF1	1	GeneRif,	1	CMD1NN|CRAF|NS5|Raf-1|c-Raf	MIM:164760|HGNC:HGNC:9829|Ensembl:ENSG00000132155|HPRD:01265|Vega:OTTHUMG00000129789	3p25	Raf-1 proto-oncogene, serine/threonine kinase	protein-coding
5879	RAC1	1	GeneRif,	1	MIG5|Rac-1|TC-25|p21-Rac1	MIM:602048|HGNC:HGNC:9801|Ensembl:ENSG00000136238|HPRD:03627|Vega:OTTHUMG00000023540	7p22	ras-related C3 botulinum toxin substrate 1 (rho family, small GTP binding protein Rac1)	protein-coding
57690	TNRC6C	1	Reactome,		-	MIM:610741|HGNC:HGNC:29318|Ensembl:ENSG00000078687|HPRD:10026|Vega:OTTHUMG00000132642	17q25.3	trinucleotide repeat containing 6C	protein-coding
57650	KIAA1524	1	GeneRif,	1	CIP2A|p90	MIM:610643|HGNC:HGNC:29302|Ensembl:ENSG00000163507|HPRD:11151|Vega:OTTHUMG00000159233	3q13.13	KIAA1524	protein-coding
57634	EP400	1	GeneRif,	2	CAGH32|P400|TNRC12	MIM:606265|HGNC:HGNC:11958|Ensembl:ENSG00000183495|HPRD:09378|Vega:OTTHUMG00000187346	12q24.33	E1A binding protein p400	protein-coding
57472	CNOT6	1	GeneRif,	1	CCR4|Ccr4a	MIM:608951|HGNC:HGNC:14099|Ensembl:ENSG00000113300|HPRD:12341|Vega:OTTHUMG00000130935	5q35.3	CCR4-NOT transcription complex, subunit 6	protein-coding
57332	CBX8	1	Reactome,		PC3|RC1	HGNC:HGNC:15962|HPRD:13006	17q25.3	chromoboxhomolog 8	protein-coding
5728	PTEN	1	GeneRif,	3	10q23del|BZS|CWS1|DEC|GLM2|MHAM|MMAC1|PTEN1|TEP1	MIM:601728|HGNC:HGNC:9588|Ensembl:ENSG00000171862|HPRD:03431|Vega:OTTHUMG00000018688	10q23.3	phosphatase and tensin homo log	protein-coding
57190	SEPN1	1	GeneRif,	1	CFTD|MDRS1|RSMD1|RSS|SELN	MIM:606210|HGNC:HGNC:15999|Ensembl:ENSG00000162430|HPRD:05867|Vega:OTTHUMG00000007375	1p36.13	seleno protein N,1	protein-coding
571	BACH1	1	GeneRif,	2	BACH-1|BTBD24	MIM:602751|HGNC:HGNC:935|Ensembl:ENSG00000156273|HPRD:04127|Vega:OTTHUMG00000078878	21q22.11	BTB and CNC homology 1, basic leucine zipper transcription factor 1	protein-coding
5693	PSMB5	1	GeneRif,	1	LMPX|MB1|X	MIM:600306|HGNC:HGNC:9542|Ensembl:ENSG00000100804|HPRD:02629|Vega:OTTHUMG00000028713	14q11.2	proteasome (prosome, macropain) subunit, beta type, 5	protein-coding
5629	PROX1	1	GeneRif,	1	-	MIM:601546|HGNC:HGNC:9459|Ensembl:ENSG00000117707|HPRD:03330|Vega:OTTHUMG00000036946	1q41	prospero homeobox 1	protein-coding
5617	PRL	1	GeneRif,	1	-	MIM:176760|HGNC:HGNC:9445|Ensembl:ENSG00000172179|HPRD:07180|Vega:OTTHUMG00000016111	6p22.3	prolactin	protein-coding
5609	MAP2K7	1	Reactome,		JNKK2|MAPKK7|MEK|MEK7|MKK7|PRKMK7|SAPKK-4|SAPKK4	MIM:603014|HGNC:HGNC:6847|Ensembl:ENSG00000076984|Vega:OTTHUMG00000137368	19p13.3-p13.2	mitogen-activated protein kinase kinase 7	protein-coding
5604	MAP2K1	1	GOA,		CFC3|MAPKK1|MEK1|MKK1|PRKMK1	MIM:176872|HGNC:HGNC:6840|HPRD:01469	15q22.1-q22.33	mitogen-activated protein kinase kinase 1	protein-coding
5602	MAPK10	1	Reactome,		JNK3|JNK3A|PRKM10|SAPK1b|p493F12|p54bSAPK	MIM:602897|HGNC:HGNC:6872|Ensembl:ENSG00000109339|HPRD:04207|Vega:OTTHUMG00000130604	4q22.1-q23	mitogen-activated protein kinase 10	protein-coding
5601	MAPK9	1	Reactome,		JNK-55|JNK2|JNK2A|JNK2ALPHA|JNK2B|JNK2BETA|PRKM9|SAPK|SAPK1a|p54a|p54aSAPK	MIM:602896|HGNC:HGNC:6886|Ensembl:ENSG00000050748|HPRD:04206|Vega:OTTHUMG00000130934	5q35	mitogen-activated protein kinase 9	protein-coding
5600	MAPK11	1	Reactome,		P38B|P38BETA2|PRKM11|SAPK2|SAPK2B|p38-2|p38Beta	MIM:602898|HGNC:HGNC:6873|Ensembl:ENSG00000185386|HPRD:04208|Vega:OTTHUMG00000150226	22q13.33	mitogen-activated protein kinase 11	protein-coding
5598	MAPK7	1	Reactome,		BMK1|ERK4|ERK5|PRKM7	MIM:602521|HGNC:HGNC:6880|Ensembl:ENSG00000166484|HPRD:03952|Vega:OTTHUMG00000059587	17p11.2	mitogen-activated protein kinase 7	protein-coding
5591	PRKDC	1	GeneRif,	1	DNA-PKcs|DNAPK|DNPK1|HYRC|HYRC1|IMD26|XRCC7|p350	MIM:600899|HGNC:HGNC:9413|Ensembl:ENSG00000253729|HPRD:02941|Vega:OTTHUMG00000164239	8q11	protein kinase, DNA-activated, catalytic polypeptide	protein-coding
55905	RNF114	1	GeneRif,	1	PSORS12|ZNF313	MIM:612451|HGNC:HGNC:13094|Ensembl:ENSG00000124226|HPRD:10329|Vega:OTTHUMG00000032709	20q13.13	ring finger protein 114 protein-coding	protein-coding
5584	PRKCI	1	GeneRif,	1	DXS1179E|PKCI|nPKC-iota	MIM:600539|HGNC:HGNC:9404|Ensembl:ENSG00000163558|HPRD:02105|Vega:OTTHUMG00000150214	3q26.3	protein kinase C, iota	protein-coding
55729	ATF7IP	1	GeneRif,	1	AM|ATF-IP|MCAF|MCAF1|p621	MIM:613644|HGNC:HGNC:20092|Ensembl:ENSG00000171681|HPRD:09811|Vega:OTTHUMG00000168656	12p13.1	activating transcription factor 7 interacting protein	protein-coding
55669	MFN1	1	GeneRif,	1	hfzo1|hfzo2	MIM:608506|HGNC:HGNC:18262|HPRD:16344	3q26.33	mitofusin 1	protein-coding
5563	PRKAA2	1	GeneRif,	1	AMPK|AMPK2|AMPKa2|PRKAA	MIM:600497|HGNC:HGNC:9377|Ensembl:ENSG00000162409|HPRD:02735|Vega:OTTHUMG00000008282	1p31	protein kinase, AMP-activated, alpha 2 catalytic subunit	protein-coding
55602	CDKN2AIP	1	GeneRif,	1	CARF	MIM:615914|HGNC:HGNC:24325|Ensembl:ENSG00000168564|HPRD:16683|Vega:OTTHUMG00000160626	4q35.1	CDKN2A interacting protein	protein-coding
55544	RBM38	1	GeneRif,	1	HSRNASEB|RNPC1|SEB4B|SEB4D|dJ800J21.2	MIM:612428|HGNC:HGNC:15818|Ensembl:ENSG00000132819|HPRD:15268|Vega:OTTHUMG00000032820	20q13.31	RNA binding motif protein 38	protein-coding
5553	PRG2	1	GeneRif,	1	BMPG|MBP|MBP1	MIM:605601|HGNC:HGNC:9362|Ensembl:ENSG00000186652|HPRD:09283|Vega:OTTHUMG00000167027	11q12	proteoglycan 2, bone marrow (natural killer cell activator, eosinophil granule major basic protein)	protein-coding
554313	HIST2H4B	1	Reactome,		H4/o	HGNC:HGNC:29607	1q21	histone cluster 2, H4b	protein-coding
55355	HJURP	1	GeneRif,	1	FAKTS|URLC9|hFLEG1	MIM:612667|HGNC:HGNC:25444|Ensembl:ENSG00000123485|Vega:OTTHUMG00000059125	2q37.1	Holliday junction recognition protein	protein-coding
55281	TMEM1401	1	GeneRif,	24	-	HGNC:HGNC:21870|Ensembl:ENSG00000146859|HPRD:07723|Vega:OTTHUMG00000155413	7q33	transmembrane protein 140	protein-coding
55193	PBRM1	1	GeneRif,	1	BAF180|PB1	MIM:606083|HGNC:HGNC:30064|Ensembl:ENSG00000163939|Vega:OTTHUMG00000152663	3p21	polybromo 1	protein-coding
54708	2024-03-05	1	GeneRif,	1	MARCH-V|MITOL|RNF153	MIM:610637|HGNC:HGNC:26025|Ensembl:ENSG00000198060|HPRD:07909|Vega:OTTHUMG00000018757	10q23.32-q23.33	membrane-associated ring finger (C3HC4) 5	protein-coding
5468	PPARG	1	GeneRif,	1	CIMT1|GLM1|NR1C3|PPARG1|PPARG2|PPARgamma	MIM:601487|HGNC:HGNC:9236|Ensembl:ENSG00000132170|HPRD:03288|Vega:OTTHUMG00000129764	3p25	peroxisome proliferator-activated receptor gamma	protein-coding
5467	PPARD	1	GeneRif,	1	FAAR|NR1C2|NUC1|NUCI|NUCII|PPARB	MIM:600409|HGNC:HGNC:9235|Ensembl:ENSG00000112033|HPRD:02679|Vega:OTTHUMG00000014567	6p21.2	peroxisome proliferator-activated receptor delta	protein-coding
5451	POU2F1	1	GeneRif,	1	OCT1|OTF1|oct-1B	MIM:164175|HGNC:HGNC:9212|Ensembl:ENSG00000143190|HPRD:01250|Vega:OTTHUMG00000034436	1q24.2	POU class 2 homeobox 1	protein-coding
54386	TERF2IP1	1	Reactome,		DRIP5|RAP1	MIM:605061|HGNC:HGNC:19246|Ensembl:ENSG00000166848|HPRD:05452|Vega:OTTHUMG00000177136	16q23.1	telomeric repeat binding factor 2, interacting protein	protein-coding
54206	ERRFI1	1	GeneRif,	1	GENE-33|MIG-6|MIG6|RALT	MIM:608069|HGNC:HGNC:18185|Ensembl:ENSG00000116285|HPRD:09218|Vega:OTTHUMG00000001221	1p36	ERBB receptor feedback inhibitor 1	protein-coding
54145	H2BFS	1	Reactome,		-	HGNC:HGNC:4762|HPRD:11017	21q22.3	H2B histone family, member S (pseudogene)	pseudo
5347	PLK1	1	GeneRif,	1	PLK|STPK13	MIM:602098|HGNC:HGNC:9077|Ensembl:ENSG00000166851|HPRD:03652|Vega:OTTHUMG00000096984	16p12.2polo-likekinase1	protein-coding	protein-coding
5329	PLAUR	1	GeneRif,	1	CD87|U-PAR|UPAR|URKR	MIM:173391|HGNC:HGNC:9053|Ensembl:ENSG00000011422|HPRD:01421|Vega:OTTHUMG00000182778	19q13	plasminogen activator, urokinase receptor	protein-coding
5300	PIN1	1	GeneRif,	1	DOD|UBL5	MIM:601052|HGNC:HGNC:8988|Ensembl:ENSG00000127445|HPRD:03031|Vega:OTTHUMG00000180388	19p13	peptidylprolyl cis/trans isomerase, NIMA-interacting 1	protein-coding
5292	PIM1	1	GeneRif,	1	PIM	MIM:164960|HGNC:HGNC:8986|Ensembl:ENSG00000137193|HPRD:01292|Vega:OTTHUMG00000016426	6p21.2	Pim-1 proto-oncogene, serine/threonine kinase	protein-coding
5290	PIK3CA	1	GeneRif,	2	CLOVE|CWS5|MCAP|MCM|MCMTC|PI3K|p110-alpha	MIM:171834|HGNC:HGNC:8975|Ensembl:ENSG00000121879|HPRD:01382|Vega:OTTHUMG00000157311	3q26.3	phosphatidylinositol-4,5-bisphosphate 3-kinase, catalytic subunit alpha protein-coding	protein-coding
5245	PHB	1	GeneRif,	1	HEL-215|HEL-S-54e|PHB1	MIM:176705|HGNC:HGNC:8912|Ensembl:ENSG00000167085|HPRD:01454|Vega:OTTHUMG00000134271	17q21	prohibitin	protein-coding
5241	PGR	1	GeneRif,	1	NR3C3|PR	MIM:607311|HGNC:HGNC:8910|Ensembl:ENSG00000082175|HPRD:07077|Vega:OTTHUMG00000167531	11q22-q23	progesterone receptor	protein-coding
5226	PGD	1	GeneRif,	1	6PGD	MIM:172200|HGNC:HGNC:8891|Ensembl:ENSG00000142657|HPRD:01391|Vega:OTTHUMG00000001905	1p36.22	phosphogluconate dehydrogenase	protein-coding
51588	PIAS4	1	GeneRif,	1	PIAS-gamma|PIASY|Piasg|ZMIZ6	MIM:605989|HGNC:HGNC:17002|Ensembl:ENSG00000105229|HPRD:06910|Vega:OTTHUMG00000181759	19p13.3	protein inhibitor of activated STAT, 4	protein-coding
5155	PDGFB	1	GeneRif,	1	IBGC5|PDGF-2|PDGF2|SIS|SSV|c-sis	MIM:190040|HGNC:HGNC:8800|Ensembl:ENSG00000100311|HPRD:01815|Vega:OTTHUMG00000151029	22q13.1	platelet-derived growth factor beta polypeptide	protein-coding
51548	SIRT6	1	GeneRif,	1	SIR2L6	MIM:606211|HGNC:HGNC:14934|Ensembl:ENSG00000077463|HPRD:12093|Vega:OTTHUMG00000181847	19p13.3	sirtuin 6	protein-coding
51529	ANAPC111	1	Reactome,		APC11|Apc11p|HSPC214	MIM:614534|HGNC:HGNC:14452|Ensembl:ENSG00000141552|HPRD:12452|Vega:OTTHUMG00000177982	17q25.3	anaphase promoting complex subunit 11	protein-coding
51434	ANAPC7	1	Reactome,		APC7	MIM:606949|HGNC:HGNC:17380|Ensembl:ENSG00000196510|HPRD:16233|Vega:OTTHUMG00000157009	12q24.11	anaphase promoting complex subunit 7	protein-coding
51433	ANAPC5	1	Reactome,		APC5	MIM:606948|HGNC:HGNC:15713|Ensembl:ENSG00000089053|HPRD:10453|Vega:OTTHUMG00000169157	12q24.31	anaphase promoting complex subunit 5	protein-coding
51384	WNT16	1	GOA,	-		MIM:606267|HGNC:HGNC:16267|Ensembl:ENSG00000002745|HPRD:05882|Vega:OTTHUMG00000156963	7q31	wingless-type MMTV integration site family, member 16	protein-coding
51343	FZR1	1	Reactome,		CDC20C|CDH1|FZR|FZR2|HCDH|HCDH1	MIM:603619|HGNC:HGNC:24824|HPRD:04687	19p13.3	fizzy/cell division cycle 20 related 1 (Drosophila)	protein-coding
51341	ZBTB7A	1	GeneRif,	1	FBI-1|FBI1|LRF|ZBTB7|ZNF857A|pokemon	MIM:605878|HGNC:HGNC:18078|Ensembl:ENSG00000178951|HPRD:10433|Vega:OTTHUMG00000181792	19p13.3	zinc finger and BTB domain containing 7A	protein-coding
51290	ERGIC2	1	GeneRif,	1	CDA14|Erv41|PTX1|cd002	MIM:612236|HGNC:HGNC:30208|HPRD:17932	12p11.22	ERGIC and golgi 2	protein-coding
5111	PCNA	1	GeneRif,	1	ATLD2	MIM:176740|HGNC:HGNC:8729|Ensembl:ENSG00000132646|HPRD:01456|Vega:OTTHUMG00000031798	20pter-p12	proliferating cell nuclear antigen	protein-coding
51024	FIS1	1	GeneRif,	1	CGI-135|TTC11	MIM:609003|HGNC:HGNC:21689|Ensembl:ENSG00000214253|HPRD:12352|Vega:OTTHUMG00000157106	7q22.1	fission 1 (mitochondrial outer membrane) homolog (S. cerevisiae)	protein-coding
5077	PAX3	1	GeneRif,	1	CDHS|HUP2|WS1|WS3	MIM:606597|HGNC:HGNC:8617|Ensembl:ENSG00000135903|HPRD:09421|Vega:OTTHUMG00000133157	2q35	paired box 3	protein-coding
50507	NOX4	1	GeneRif,	1	KOX|KOX-1|RENOX	MIM:605261|HGNC:HGNC:7891|Ensembl:ENSG00000086991|HPRD:09243|Vega:OTTHUMG00000167298	11q14.2-q21	NADPH oxidase 4	protein-coding
50488	MINK1	1	Reactome,		B55|MAP4K6|MINK|YSK2|ZC3|hMINK|hMINKbeta	MIM:609426|HGNC:HGNC:17565|Ensembl:ENSG00000141503|HPRD:11366|Vega:OTTHUMG00000177932	17p13.2	misshapen-likekinase1	protein-coding
5037	PEBP1	1	GeneRif,	1	HCNP|HCNPpp|HEL-210|HEL-S-34|PBP|PEBP|PEBP-1|RKIP	MIM:604591|HGNC:HGNC:8630|Ensembl:ENSG00000089220|HPRD:06850|Vega:OTTHUMG00000168860	12q24.23	phosphatidylethanolamine binding protein 1	protein-coding
4904	YBX1	1	GeneRif,	1	BP-8|CSDA2|CSDB|DBPB|MDR-NF1|NSEP-1|NSEP1|YB-1|YB1	MIM:154030|HGNC:HGNC:8014|Ensembl:ENSG00000065978|HPRD:01095|Vega:OTTHUMG00000007523	1p34	Y box binding protein 1 protein-coding	protein-coding
4814	NINJ1	1	GeneRif,	1	NIN1|NINJURIN	MIM:602062|HGNC:HGNC:7824|Ensembl:ENSG00000131669|HPRD:03639|Vega:OTTHUMG00000020242	9q22	ninjurin 1	protein-coding
4790	NFKB1	1	GeneRif,	1	EBP-1|KBF1|NF-kB1|NF-kappa-B|NF-kappaB|NFKB-p105|NFKB-p50|NFkappaB|p105|p50	MIM:164011|HGNC:HGNC:7794|Ensembl:ENSG00000109320|HPRD:01238|Vega:OTTHUMG00000161080	4q24	nuclear factor of kappa light polypeptide gene enhancer in B-cells 1	protein-coding
474382	H2AFB1	1	Reactome,		H2A.Bbd	HGNC:HGNC:22516|Ensembl:ENSG00000274183|HPRD:18664|Vega:OTTHUMG00000034291	Xq28	H2A histone family, member B1	protein-coding
4692	NDN	1	GeneRif,	1	HsT16328|PWCR	MIM:602117|HGNC:HGNC:7675|Ensembl:ENSG00000182636|HPRD:03667|Vega:OTTHUMG00000129161	15q11.2-q12	necdin, melanoma antigen (MAGE) family member	protein-coding
4684	NCAM1	1	GeneRif,	1	CD56|MSK39|NCA	MMIM:116930|HGNC:HGNC:7656|Ensembl:ENSG00000149294|HPRD:00301|Vega:OTTHUMG00000167196	11q23.1	neural cell adhesion molecule 1 protein-coding	protein-coding
4683	NBN	1	Reactome,		AT-V1|AT-V2|ATV|NBS|NBS1|P95	MIM:602667|HGNC:HGNC:7652|Ensembl:ENSG00000104320|HPRD:04050|Vega:OTTHUMG00000153546	8q21	nibrin	protein-coding
4609	MYC	1	GeneRif,	7	MRTL|MYCC|bHLHe39|c-Myc	MIM:190080|HGNC:HGNC:7553|Ensembl:ENSG00000136997|HPRD:01818|Vega:OTTHUMG00000128475	8q24.21	v-myc avian myelocytomatosis viral oncogene homolog	protein-coding
4605	MYBL2	1	GeneRif,	1	B-MYB|BMYB	MIM:601415|HGNC:HGNC:7548|Ensembl:ENSG00000101057|HPRD:03247|Vega:OTTHUMG00000033062	20q13.1	v-myb avian myeloblastosis viral oncogene homolog-like 2	protein-coding
4478	MSN	1	GeneRif,	2	HEL70	MIM:309845|HGNC:HGNC:7373|Ensembl:ENSG00000147065|HPRD:02399|Vega:OTTHUMG00000021723	Xq11.1	moesin	protein-coding
445	ASS1	1	GeneRif,	1	ASS|CTLN1	MIM:603470|HGNC:HGNC:758|Ensembl:ENSG00000130707|HPRD:04590|Vega:OTTHUMG00000020806	9q34.1	argininosuccinate synthase 1	protein-coding
441488	LOC441488	1	Reactome,		-	-	Xp21.1	transcription factor Dp-1-like pseudogene	pseudo
4361	MRE11A	1	Reactome,		ATLD|HNGS1|MRE11|MRE11B	MIM:600814|HGNC:HGNC:7230|Ensembl:ENSG00000020922|HPRD:02889|Vega:OTTHUMG00000167780	11q21	MRE11 meiotic recombination 11 homolog A (S. cerevisiae)	protein-coding
4343	MOV10	1	Reactome,		fSAP113|gb110	MIM:610742|HGNC:HGNC:7200|Ensembl:ENSG00000155363|HPRD:14732|Vega:OTTHUMG00000011906	1p13.2	Mov10 RISC complex RNA helicase	protein-coding
4316	MMP7	1	GeneRif,	2	MMP-7|MPSL1|PUMP-1	MIM:178990|HGNC:HGNC:7174|Ensembl:ENSG00000137673|HPRD:01525|Vega:OTTHUMG00000048193	11q22.2	matrix metallopeptidase 7	protein-coding
4282	MIF	1	GeneRif,	1	GIF|GLIF|MMIF	MIM:153620|HGNC:HGNC:7097|HPRD:01091	22q11.23	macrophage migration inhibitory factor (glycosylation-inhibiting factor)	protein-coding
4217	MAP3K5	1	Reactome,		ASK1|MAPKKK5|MEKK5	MIM:602448|HGNC:HGNC:6857|Ensembl:ENSG00000197442|HPRD:03904|Vega:OTTHUMG00000015647	6q22.33	mitogen-activated protein kinase kinase kinase 5	protein-coding
4214	MAP3K1	1	GeneRif,	1	MAPKKK1|MEKK|MEKK1|MEKK1|SRXY6	MIM:600982|HGNC:HGNC:6848|Ensembl:ENSG00000095015|Vega:OTTHUMG00000059486	5q11.2	mitogen-activated protein kinase kinase kinase 1, E3 ubiquitin protein ligase	protein-coding
4204	MECP2	1	GeneRif,	1	AUTSX3|MRX16|MRX79|MRXS13|MRXSL|PPMX|RS|RTS|RTT	MIM:300005|HGNC:HGNC:6990|Ensembl:ENSG00000169057|HPRD:02050|Vega:OTTHUMG00000024229	Xq28	methyl CpG binding protein 2	protein-coding
4170	MCL1	1	GeneRif,	2	BCL2L3|EAT|MCL1-ES|MCL1L|MCL1S|Mcl-1|TM|bcl2-L-3|mcl1/EAT	MIM:159552|HGNC:HGNC:6943|Ensembl:ENSG00000143384|HPRD:08870|Vega:OTTHUMG00000034867	1q21	myeloid cell leukemia 1
4101	MAGEA2	1	GOA,		CT1.2|MAGE2|MAGEA2A	MIM:300173|HGNC:HGNC:6800|Ensembl:ENSG00000268606|HPRD:02165|Vega:OTTHUMG00000188622	Xq28	melanoma antigen family A2	protein-coding
4093	SMAD9	1	GeneRif,	1	MADH6|MADH9|PPH2|SMAD8|SMAD8A|SMAD8B	MIM:603295|HGNC:HGNC:6774|Ensembl:ENSG00000120693|Vega:OTTHUMG00000016740	13q12-q14	SMAD family member 9	protein-coding
4092	SMAD7	1	GeneRif,	1	CRCS3|MADH7|MADH8	MIM:602932|HGNC:HGNC:6773|Ensembl:ENSG00000101665|HPRD:04241|Vega:OTTHUMG00000132655	18q21.1	SMAD family member 7	protein-coding
4091	SMAD6	1	GeneRif,	1	AOVD2|HsT17432|MADH6|MADH7	MIM:602931|HGNC:HGNC:6772|HPRD:04240	15q22.31	SMAD family member 6	protein-coding
4090	SMAD5	1	GeneRif,	1	DWFC|JV5-1|MADH5	MIM:603110|HGNC:HGNC:6771|Ensembl:ENSG00000113658|HPRD:04381|Vega:OTTHUMG00000163212	5q31	SMAD family member 5	protein-coding
4089	SMAD4	1	GeneRif,	1	DPC4|JIP|MADH4|MYHRS	MIM:600993|HGNC:HGNC:6770|Ensembl:ENSG00000141646|HPRD:02995|Vega:OTTHUMG00000132696	18q21.1	SMAD family member 4	protein-coding
4088	SMAD3	1	GeneRif,	1	HSPC193|HsT17436|JV15-2|LDS1C|LDS3|MADH3	MIM:603109|HGNC:HGNC:6769|Ensembl:ENSG00000166949|HPRD:04380|HPRD:08533|Vega:OTTHUMG00000133230	15q22.33	SMAD family member 3	protein-coding
4087	SMAD2	1	GeneRif,	1	JV18|JV18-1|MADH2|MADR2|hMAD-2|hSMAD2	MIM:601366|HGNC:HGNC:6768|Ensembl:ENSG00000175387|HPRD:03221|Vega:OTTHUMG00000132652	18q21.1	SMAD family member 2	protein-coding
4086	SMAD1	1	GeneRif,	1	BSP-1|BSP1|JV4-1|JV41|MADH1|MADR1	MIM:601595|HGNC:HGNC:6767|HPRD:03356	4q31	SMAD family member 1	protein-coding
4085	MAD2L1	1	GeneRif,	1	HSMAD2|MAD2	MIM:601467|HGNC:HGNC:6763|HPRD:03274	4q27	MAD2 mitotic arrest deficient-like 1 (yeast)	protein-coding
4084	MXD1	1	GeneRif,	1	BHLHC58|MAD|MAD1	MIM:600021|HGNC:HGNC:6761|Ensembl:ENSG00000059728|HPRD:02487|Vega:OTTHUMG00000129646	2p13-p12	MAX dimerization protein 1	protein-coding
407040	MIR34A	1	GeneRif,	1	MIRN34A|miRNA34A|mir-34	MIM:611172|HGNC:HGNC:31635|Ensembl:ENSG00000207865|miRBase:MI0000268	1p36.22|1p36.22	microRNA 34a	ncRNA
407029	MIR30A	1	GeneRif,	1	MIRN30A	MIM:612329|HGNC:HGNC:31624|Ensembl:ENSG00000207827|miRBase:MI0000088	6q13	microRNA 30a	ncRNA
407023	MIR299	1	GeneRif,	1	MIRN299	HGNC:HGNC:31618|miRBase:MI0000744	14q32.31	microRNA 299	ncRNA
407021	MIR29A	1	GeneRif,	1	MIRN29|MIRN29A|hsa-mir-29|hsa-mir-29a|miRNA29A	MIM:610782|HGNC:HGNC:31616|miRBase:MI0000087	7q32.3	microRNA 29a	ncRNA
407004	MIR22	1	GeneRif,	1	MIRN22|hsa-mir-22|miR-22	MIM:612077|HGNC:HGNC:31599|miRBase:MI0000078	17p13.3	microRNA 22	ncRNA
406999	MIR217	1	GeneRif,	1	MIRN217|mir-217	MIM:615096|HGNC:HGNC:31594|miRBase:MI0000293	2p16.1	microRNA 217	ncRNA
406991	MIR21	1	GeneRif,	1	MIRN21|hsa-mir-21|miR-21|miRNA21	MIM:611020|HGNC:HGNC:31586|Ensembl:ENSG00000199004|miRBase:MI0000077	17q23.1	microRNA 21	ncRNA
406988	MIR205	1	GeneRif,	2	MIRN205	MIM:613147|HGNC:HGNC:31583|miRBase:MI0000285	1q32.2	microRNA 205	ncRNA
406986	MIR203A1	1	GeneRif,	1	MIR203|MIRN203|hsa-mir-203a|miR-203|miRNA203	MIM:611899|HGNC:HGNC:31581|Ensembl:ENSG00000207568|miRBase:MI0000283	14q32.33	microRNA 203a	ncRNA
406966	MIR191	1	GeneRif,	1	MIRN191|miR-191	MIM:615150|HGNC:HGNC:31561|Ensembl:ENSG00000207605|miRBase:MI0000465	3p21.31	microRNA 191	ncRNA
406938	MIR146A1	1	GeneRif,	3	MIRN146|MIRN146A|miR-146a|miRNA146A	MIM:610566|HGNC:HGNC:31533|Ensembl:ENSG00000277727|miRBase:MI0000477	5q34	microRNA 146a	ncRNA
406933	MIR141	1	GeneRif,	1	MIRN141	MIM:612093|HGNC:HGNC:31528|Ensembl:ENSG00000207708|miRBase:MI0000457	12p13.31	microRNA 141	ncRNA
406903	MIR10B	1	GeneRif,	1	MIRN10B|hsa-mir-10b|miRNA10B|mir-10b	MIM:611576|HGNC:HGNC:31498|Ensembl:ENSG00000207744|miRBase:MI0000267	2q31.1	microRNA 10b	ncRNA
406	ARNTL	1	GOA,		BMAL1|BMAL1c|JAP3|MOP3|PASD3|TIC|bHLHe5	MIM:602550|HGNC:HGNC:701|Ensembl:ENSG00000133794|HPRD:03973|Vega:OTTHUMG00000150623	11p15	aryl hydrocarbon receptor nuclear translocator-like	protein-coding
4001	LMNB1	1	GeneRif,	2	ADLD|LMN|LMN2|LMNB	MIM:150340|HGNC:HGNC:6637|Ensembl:ENSG00000113368|HPRD:01036|Vega:OTTHUMG00000128969	5q23.2	lamin B1	protein-coding
4000	LMNA	1	GeneRif,	8	CDCD1|CDDC|CMD1A|CMT2B1|EMD2|FPL|FPLD|FPLD2|HGPS|IDC|LDP1|LFP|LGMD1B|LMN1|LMNC|LMNL1|PRO1	MIM:150330|HGNC:HGNC:6636|Ensembl:ENSG00000160789|HPRD:01035|Vega:OTTHUMG00000013961	1q22	lamin A/C	protein-coding
3965	LGALS9	1	GeneRif,	1	HUAT|LGALS9A	MIM:601879|HGNC:HGNC:6570|Ensembl:ENSG00000168961|HPRD:03528|Vega:OTTHUMG00000179831	17q11.2	lectin,galactoside-binding,soluble,9	protein-coding
387	RHOA	1	GeneRif,	1	ARH12|ARHA|RHO12|RHOH12	MIM:165390|HGNC:HGNC:667|Ensembl:ENSG00000067560|HPRD:01323|Vega:OTTHUMG00000156838	3p21.3	ras homolog family member A	protein-coding
3852	KRT5	1	GeneRif,	1	CK5|DDD|DDD1|EBS2|K5|KRT5A	MIM:148040|HGNC:HGNC:6442|Ensembl:ENSG00000186081|HPRD:01010|Vega:OTTHUMG00000169657	12q13.13	keratin 5, type II	protein-coding
3845	KRAS	1	GeneRif,	1	C-K-RAS|CFC2|K-RAS2A|K-RAS2B|K-RAS4A|K-RAS4B|KI-RAS|KRAS1|KRAS2|NS|NS3|RASK2	MIM:190070|HGNC:HGNC:6407|Ensembl:ENSG00000133703|HPRD:01817|Vega:OTTHUMG00000171193	12p12.1	Kirsten rat sarcoma viral oncogene homolog
3815	KIT	1	GeneRif,	1	C-Kit|CD117|PBT|SCFR	MIM:164920|HGNC:HGNC:6342|Ensembl:ENSG00000157404|HPRD:01287|Vega:OTTHUMG00000128713	4q12	v-kit Hardy-Zuckerman 4 feline sarcoma viral oncogene homolog	protein-coding
3805	KIR2DL41	1	GeneRif,	1	CD158D|G9P|KIR-103AS|KIR103|KIR103AS	MIM:604945|HGNC:HGNC:6332|Ensembl:ENSG00000189013|HPRD:16082|Vega:OTTHUMG00000065880	19q13.4	killer cell immunoglobulin-like receptor, two domains, long cytoplasmic tail, 4	protein-coding
3768	KCNJ12	1	GeneRif,	1	IRK-2|IRK2|KCNJN1|Kir2.2|Kir2.2v|hIRK|hIRK1|hkir2.2x|kcnj12x	MIM:602323|HGNC:HGNC:6258|Ensembl:ENSG00000184185|HPRD:09083|Vega:OTTHUMG00000132039	17p11.2	potassium channel, inwardly rectifying subfamily J, member 12	protein-coding
3725	JUN	1	Reactome,		AP-1|AP1|c-Jun	MIM:165160|HGNC:HGNC:6204|Ensembl:ENSG00000177606|HPRD:01302|Vega:OTTHUMG00000008376	1p32-p31	jun proto-oncogene	protein-coding
3717	JAK2	1	GeneRif,	1	JTK10|THCYT3	MIM:147796|HGNC:HGNC:6192|Ensembl:ENSG00000096968|HPRD:00993|Vega:OTTHUMG00000019490	9p24	Janus kinase 2	protein-coding
3691	ITGB4	1	GeneRif,	2	CD104	MIM:147557|HGNC:HGNC:6158|Ensembl:ENSG00000132470|HPRD:00946|Vega:OTTHUMG00000179814	17q25	integrin, beta 4	protein-coding
3667	IRS1	1	GeneRif,	1	HIRS-1	MIM:147545|HGNC:HGNC:6125|Ensembl:ENSG00000169047|HPRD:00943|Vega:OTTHUMG00000133179	2q36	insulin receptor substrate 1	protein-coding
3665	IRF7	1	GeneRif,	1	IRF-7H|IRF7A|IRF7B|IRF7C|IRF7H	MIM:605047|HGNC:HGNC:6122|Ensembl:ENSG00000185507|HPRD:05441|Vega:OTTHUMG00000132019	11p15.5	interferon regulatory factor 7	protein-coding
3663	IRF5	1	GeneRif,	1	SLEB10	MIM:607218|HGNC:HGNC:6120|Ensembl:ENSG00000128604|HPRD:06240|Vega:OTTHUMG00000158410	7q32	interferon regulatory factor 5	protein-coding
3661	IRF3	1	GeneRif,	1	-	MIM:603734|HGNC:HGNC:6118|Ensembl:ENSG00000126456|HPRD:04769|Vega:OTTHUMG00000183287	19q13.3-q13.4	interferon regulatory factor 3	protein-coding
3621	ING1	1	GeneRif,	3	p24ING1c|p33|p33ING1|p33ING1b|p47|p47ING1a	MIM:601566|HGNC:HGNC:6062|Ensembl:ENSG00000153487|HPRD:03337|Vega:OTTHUMG00000017346	13q34	inhibitor of growth family, member 1	protein-coding
3620	IDO1	1	GeneRif,	1	IDO|IDO-1|INDO	MIM:147435|HGNC:HGNC:6059|HPRD:00935	8p12-p11	indoleamine 2,3-dioxygenase 1	protein-coding
3609	ILF3	1	GeneRif,	1	CBTF|DRBF|DRBP76|MMP4|MPHOSPH4|MPP4|NF-AT-90|NF110|NF110b|NF90|NF90a|NF90b|NFAR|NFAR-1|NFAR2|TCP110|TCP80	MIM:603182|HGNC:HGNC:6038|Ensembl:ENSG00000129351|HPRD:04420|Vega:OTTHUMG00000180587	19p13.2	interleukin enhancer binding factor 3, 90kDa	protein-coding
3600	IL15	1	GeneRif,	1	IL-15	MIM:600554|HGNC:HGNC:5977|Ensembl:ENSG00000164136|HPRD:02776|Vega:OTTHUMG00000133418	4q31	interleukin 15	protein-coding
3593	IL12B	1	GeneRif,	1	CLMF|CLMF2|IL-12B|IMD28|IMD29|NKSF|NKSF2	MIM:161561|HGNC:HGNC:5970|Ensembl:ENSG00000113302|HPRD:01194|Vega:OTTHUMG00000130307	5q31.1-q33.1	interleukin 12B	protein-coding
3579	CXCR2	1	GeneRif,	1	CD182|CDw128b|CMKAR2|IL8R2|IL8RA|IL8RB	MIM:146928|HGNC:HGNC:6027|Ensembl:ENSG00000180871|HPRD:00907|Vega:OTTHUMG00000133107	2q35	chemokine (C-X-C motif) receptor 2	protein-coding
3565	IL4	1	GeneRif,	1	BCGF-1|BCGF1|BSF-1|BSF1|IL-4	MIM:147780|HGNC:HGNC:6014|Ensembl:ENSG00000113520|HPRD:00989|Vega:OTTHUMG00000059724	5q31.1	interleukin 4	protein-coding
3488	IGFBP5	1	GeneRif,	2	IBP5	MIM:146734|HGNC:HGNC:5474|Ensembl:ENSG00000115461|HPRD:00901|Vega:OTTHUMG00000133058	2q35	insulin-like growth factor binding protein 5	protein-coding
3486	IGFBP3	1	GeneRif,	3	BP-53|IBP3	MIM:146732|HGNC:HGNC:5472|Ensembl:ENSG00000146674|HPRD:00899|Vega:OTTHUMG00000023769	7p12.3	insulin-like growth factor binding protein 3	protein-coding
3484	IGFBP1	1	GeneRif,	1	AFBP|IBP1|IGF-BP25|PP12|hIGFBP-1	MIM:146730|HGNC:HGNC:5469|Ensembl:ENSG00000146678|HPRD:00897|Vega:OTTHUMG00000152343	7p12.3	insulin-like growth factor binding protein 1	protein-coding
3480	IGF1R	1	GeneRif,	1	CD221|IGFIR|IGFR|JTK13	MIM:147370|HGNC:HGNC:5465|Ensembl:ENSG00000140443|HPRD:00932|Vega:OTTHUMG00000149851	15q26.3	insulin-like growth factor 1 receptor	protein-coding
3479	IGF1	1	GeneRif,	3	IGF-I|IGF1A|IGFI	MIM:147440|HGNC:HGNC:5464|Ensembl:ENSG00000017427|HPRD:00936|Vega:OTTHUMG00000149910	12q23.2	insulin-like growth factor 1 (somatomedin C)	protein-coding
347376	H3F3AP51	1	Reactome,		p55	HGNC:HGNC:42981	Xp11.22H3	histone, family 3A, pseudogene 5 pseudo	protein-coding
3458	IFNG	1	GeneRif,	1	IFG|IFI	MIM:147570|HGNC:HGNC:5438|Ensembl:ENSG00000111537|HPRD:00957|Vega:OTTHUMG00000169113	12q14	interferon, gamma	protein-coding
3428	IFI16	1	GeneRif,	3	IFNGIP1|PYHIN2	MIM:147586|HGNC:HGNC:5395|Ensembl:ENSG00000163565|HPRD:00969|Vega:OTTHUMG00000037108	1q22	interferon, gamma-inducible protein 16	protein-coding
3417	IDH1	1	GeneRif,	1	HEL-216|HEL-S-26|IDCD|IDH|IDP|IDPC|PICD	MIM:147700|HGNC:HGNC:5382|Ensembl:ENSG00000138413|HPRD:00984|Vega:OTTHUMG00000132943	2q33.3	isocitratedehydrogenase1(NADP), soluble	protein-coding
3398	ID2	1	GOA,		GIG8|ID2A|ID2H|bHLHb26	MIM:600386|HGNC:HGNC:5361|Ensembl:ENSG00000115738|HPRD:02664	2p25	inhibitor of DNA binding 2, dominant negative helix-loop-helix protein	protein-coding
333932	HIST2H3A	1	Reactome,		H3/n|H3/o	HGNC:HGNC:20505|HPRD:13626	1q21.2	histone cluster 2, H3a	protein-coding
332	BIRC5	1	GeneRif,	1	API4|EPR-1	MIM:603352|HGNC:HGNC:593|Ensembl:ENSG00000089685|HPRD:04520|Vega:OTTHUMG00000177505	17q25	baculoviral IAP repeat containing 5	protein-coding
3315	HSPB1	1	GeneRif,	1	CMT2F|HEL-S-102|HMN2B|HS.76067|HSP27|HSP28|Hsp25|SRP27	MIM:602195|HGNC:HGNC:5246|Ensembl:ENSG00000106211|HPRD:09076|Vega:OTTHUMG00000023228	7q11.23	heat shock 27kDa protein 1	protein-coding
3313	HSPA9	1	GeneRif,	3	CRP40|CSA|GRP-75|GRP75|HEL-S-124m|HSPA9B|MOT|MOT2|MTHSP75|PBP74	MIM:600548|HGNC:HGNC:5244|Ensembl:ENSG00000113013|HPRD:02770|Vega:OTTHUMG00000129206	5q31.1	heat shock 70kDa protein 9 (mortalin)	protein-coding
3309	HSPA5	1	GeneRif,	1	BIP|GRP78|HEL-S-89n|MIF2	MIM:138120|HGNC:HGNC:5238|Ensembl:ENSG00000044574|HPRD:00682|Vega:OTTHUMG00000020672	9q33.3	heat shock 70kDa protein 5 (glucose-regulated protein, 78kDa)	protein-coding
3303	HSPA1A	1	GeneRif,	2	HEL-S-103|HSP70-1|HSP70-1A|HSP70I|HSP72|HSPA1	MIM:140550|HGNC:HGNC:5232|Ensembl:ENSG00000204389|HPRD:00774|Vega:OTTHUMG00000031201	6p21.3	heat shock 70kDa protein 1A	protein-coding
328	APEX1	1	GeneRif,	1	APE|APE1|APEN|APEX|APX|HAP1|REF1	MIM:107748|HGNC:HGNC:587|Ensembl:ENSG00000100823|HPRD:00136|Vega:OTTHUMG00000029544	14q11.2	APEX nuclease (multifunctional DNA repair enzyme) 1	protein-coding
3178	HNRNPA11	1	GeneRif,	1	ALS19|ALS20|HNRPA1|HNRPA1L3|IBMPFD3|hnRNPA1|hnRNP-A1	MIM:164017|HGNC:HGNC:5031|Ensembl:ENSG00000135486|HPRD:01242|Vega:OTTHUMG00000169702	12q13.1	heterogeneous nuclear ribonucleoprotein A1	protein-coding
3171	FOXA3	1	GeneRif,	1	FKHH3|HNF3G|TCF3G	MIM:602295|HGNC:HGNC:5023|Ensembl:ENSG00000170608|HPRD:03802|Vega:OTTHUMG00000182484	19q13.32	forkhead box A3	protein-coding
3170	FOXA2	1	GeneRif,	1	HNF3B|TCF3B	MIM:600288|HGNC:HGNC:5022|Ensembl:ENSG00000125798|HPRD:02618|Vega:OTTHUMG00000032041	20p11	forkhead box A2	protein-coding
3169	FOXA1	1	GeneRif,	1	HNF3A|TCF3A	MIM:602294|HGNC:HGNC:5021|Ensembl:ENSG00000129514|HPRD:03801|Vega:OTTHUMG00000140253	14q21.1	forkhead box A1	protein-coding
3159	HMGA1	1	GOA,		HMG-R|HMGA1A|HMGIY	MIM:600701|HGNC:HGNC:5010|Ensembl:ENSG00000137309|HPRD:02829|Vega:OTTHUMG00000014539	6p21	high mobility group AT-hook 1	protein-coding
3091	HIF1A	1	GeneRif,	1	HIF-1A|HIF-1alpha|HIF1|HIF1-ALPHA|MOP1|PASD8|bHLHe78	MIM:603348|HGNC:HGNC:4910|Ensembl:ENSG00000100644|HPRD:04517|Vega:OTTHUMG00000140344	14q23.2	hypoxia inducible factor 1, alpha subunit (basic helix-loop-helix transcription factor)	protein-coding
308	ANXA5	1	GeneRif,	1	ANX5|ENX2|HEL-S-7|PP4|RPRGL3	MIM:131230|HGNC:HGNC:543|Ensembl:ENSG00000164111|HPRD:00568|Vega:OTTHUMG00000133034	4q27	annexin A5	protein-coding
3070	HELLS	1	GeneRif,	1	LSH|Nbla10143|PASG|SMARCA6	MIM:603946|HGNC:HGNC:4861|Ensembl:ENSG00000119969|HPRD:07232|Vega:OTTHUMG00000018793	10q24.2	helicase, lymphoid-specific	protein-coding
3065	HDAC1	1	GeneRif,	2	GON-10|HD1|RPD3|RPD3L1	MIM:601241|HGNC:HGNC:4852|Ensembl:ENSG00000116478|HPRD:03143|Vega:OTTHUMG00000007529	1p34	histone deacetylase 1	protein-coding
3021	H3F3B	1	Reactome,		H3.3B	MIM:601058|HGNC:HGNC:4765|Ensembl:ENSG00000132475|HPRD:03036|Vega:OTTHUMG00000179842	17q25.1	H3 histone, family 3B (H3.3B)	protein-coding
3020	H3F3A	1	Reactome,		H3.3A|H3F3	MIM:601128|HGNC:HGNC:4764|Ensembl:ENSG00000163041|HPRD:03082|Vega:OTTHUMG00000037507	1q42.12	H3 histone, family 3A	protein-coding
3018	HIST1H2BB	1	Reactome,		H2B.1|H2B/f|H2BFF	MIM:602803|HGNC:HGNC:4751|Ensembl:ENSG00000276410|HPRD:07536|Vega:OTTHUMG00000014421	6p21.3	histone cluster 1, H2bb	protein-coding
3017	HIST1H2BD	1	Reactome,		H2B.1B|H2B/b|H2BFB|HIRIP2|dJ221C16.6	MIM:602799|HGNC:HGNC:4747|Ensembl:ENSG00000158373|HPRD:07535|Vega:OTTHUMG00000014426	6p21.3	histone cluster 1, H2bd	protein-coding
3015	H2AFZ	1	Reactome,		H2A.Z-1|H2A.z|H2A/z|H2AZ	MIM:142763|HGNC:HGNC:4741|Ensembl:ENSG00000164032|HPRD:00823|Vega:OTTHUMG00000131048	4q24	H2A histone family, member Z	protein-coding
3013	HIST1H2AD	1	Reactome,		H2A.3|H2A/g|H2AFG	MIM:602792|HGNC:HGNC:4729|HPRD:07534	6p21.3	histone cluster 1, H2ad	protein-coding
3012	HIST1H2AE	1	Reactome,		H2A.1|H2A.2|H2A/a|H2AFA	MIM:602786|HGNC:HGNC:4724|HPRD:04152	6p22.2	histone cluster 1, H2ae	protein-coding
29945	ANAPC4	1	Reactome,		APC4	MIM:606947|HGNC:HGNC:19990|Ensembl:ENSG00000053900|HPRD:09505|Vega:OTTHUMG00000097753	4p15.2	anaphase promoting complex subunit 4	protein-coding
29882	ANAPC2	1	Reactome,		APC2	MIM:606946|HGNC:HGNC:19989|Ensembl:ENSG00000176248|HPRD:07367|Vega:OTTHUMG00000020983	9q34.3	anaphase promoting complex subunit 2	protein-coding
29855	UBN1	1	Reactome,		VT|VT4	MIM:609771|HGNC:HGNC:12506|Ensembl:ENSG00000118900|HPRD:11660|Vega:OTTHUMG00000129531	16p13.3	ubinuclein 1	protein-coding
29843	SENP1	1	GeneRif,	1	SuPr-2	MIM:612157|HGNC:HGNC:17927|Ensembl:ENSG00000079387|HPRD:07153|Vega:OTTHUMG00000169896	12q13.1	SUMO1/sentrin specific peptidase 1	protein-coding
2984	GUCY2C	1	GeneRif,	1	DIAR6|GUC2C|MECIL|MUCIL|STAR	MIM:601330|HGNC:HGNC:4688|Ensembl:ENSG00000070019|HPRD:07529|Vega:OTTHUMG00000168732	12p12	guanylate cyclase 2C	protein-coding
2932	GSK3B	1	GeneRif,	1	-	MIM:605004|HGNC:HGNC:4617|Ensembl:ENSG00000082701|HPRD:05418|Vega:OTTHUMG00000133765	3q13.3	glycogen synthase kinase 3 beta	protein-coding
29128	UHRF1	1	GeneRif,	1	ICBP90|Np95|RNF106|hNP95|hUHRF1|huNp95	MIM:607990|HGNC:HGNC:12556|Ensembl:ENSG00000276043|HPRD:06992|Vega:OTTHUMG00000180251	19p13.3	ubiquitin-like with PHD and ring finger domains 1	protein-coding
29117	BRD7	1	GeneRif,	1	BP75|CELTIX1|NAG4	HGNC:HGNC:14310|Ensembl:ENSG00000166164|Vega:OTTHUMG00000133170	16q12	bromodomain containing 7	protein-coding
286053	NSMCE2	1	GOA,		C8orf36|MMS21|NSE2|ZMIZ7	HGNC:HGNC:26513|Ensembl:ENSG00000156831|HPRD:08131|Vega:OTTHUMG00000164993	8q24.13	non-SMC element 2, MMS21 homolog (S. cerevisiae)	protein-coding
284119	PTRF	1	GeneRif,	1	CAVIN|CAVIN1|CGL4|FKSG13|cavin-1	MIM:603198|HGNC:HGNC:9688|Ensembl:ENSG00000177469|HPRD:04433|Vega:OTTHUMG00000180137	17q21.2	polymerase I and transcript release factor	protein-coding
2821	GPI	1	GeneRif,	1	AMF|GNPI|NLK|PGI|PHI|SA-36|SA36	MIM:172400|HGNC:HGNC:4458|Ensembl:ENSG00000105220|HPRD:01394|Vega:OTTHUMG00000182087	19q13.1	glucose-6-phosphate isomerase	protein-coding
2775	GNAO1	1	GeneRif,	1	EIEE17|G-ALPHA-o|GNAO	MIM:139311|HGNC:HGNC:4389|Ensembl:ENSG00000087258|HPRD:00757|Vega:OTTHUMG00000133241	16q13	guanine nucleotide binding protein (G protein), alpha activating activity polypeptide O	protein-coding
27330	RPS6KA61	1	GeneRif,	3	PP90RSK4|RSK4	MIM:300303|HGNC:HGNC:10435|Ensembl:ENSG00000072133|HPRD:02250	Xq21	ribosomal protein S6 kinase, 90kDa, polypeptide 6	protein-coding
27327	TNRC6A	1	Reactome,		CAGH26|GW1|GW182|TNRC6	MIM:610739|HGNC:HGNC:11969|Ensembl:ENSG00000090905|HPRD:11640|Vega:OTTHUMG00000096999	16p11.2	trinucleotide repeat containing 6A	protein-coding
27161	AGO2	1	GeneRif,	1	EIF2C2|Q10	MIM:606229|HGNC:HGNC:3263|Ensembl:ENSG00000123908|HPRD:06943|Vega:OTTHUMG00000164232	8q24	argonaute RISC catalytic component 2	protein-coding
27087	B3GAT1	1	GeneRif,	2	CD57|GLCATP|GLCUATP|HNK1|LEU7|NK-1|NK1	MIM:151290|HGNC:HGNC:921|Ensembl:ENSG00000109956|HPRD:06969|Vega:OTTHUMG00000167180	11q25	beta-1,3-glucuronyltransferase 1	protein-coding
27000	DNAJC2	1	GeneRif,	1	MPHOSPH11|MPP11|ZRF1|ZUO1	MIM:605502|HGNC:HGNC:13192|Ensembl:ENSG00000105821|Vega:OTTHUMG00000157202	7q22	DnaJ (Hsp40) homolog, subfamily C, member 2	protein-coding
2697	GJA1	1	GeneRif,	1	AVSD3|CMDR|CX43|GJAL|HLHS1|HSS|ODDD	MIM:121014|HGNC:HGNC:4274|Ensembl:ENSG00000152661|HPRD:00414|Vega:OTTHUMG00000015479	6q22.31	gap junction protein, alpha 1, 43kDa	protein-coding
26523	AGO1	1	Reactome,		EIF2C|EIF2C1|GERP95|Q99	MIM:606228|HGNC:HGNC:3262|HPRD:06942	1p34.3	argonaute RISC catalytic component 1	protein-coding
26298	EHF	1	GeneRif,	1	ESE3|ESE3B|ESEJ	MIM:605439|HGNC:HGNC:3246|HPRD:16105	11p12	ets homologous factor	protein-coding
26277	TINF2	1	Reactome,		DKCA3|TIN2	MIM:604319|HGNC:HGNC:11824|Ensembl:ENSG00000092330|HPRD:16056|Vega:OTTHUMG00000171849	14q12	TERF1 (TRF1)-interacting nuclear factor 2	protein-coding
26119	LDLRAP11	1	GeneRif,	1	ARH|ARH1|ARH2|FHCB1|FHCB2	MIM:605747|HGNC:HGNC:18640|Ensembl:ENSG00000157978|HPRD:05765|Vega:OTTHUMG00000007386	1p36.11	low density lipoprotein receptor adaptor protein1	protein-coding
25989	ULK3	1	GOA,	-		MIM:613472|HGNC:HGNC:19703|Ensembl:ENSG00000140474|HPRD:15609|Vega:OTTHUMG00000173020	15q24.1	unc-51 like kinase 3	protein-coding
2597	GAPDH	1	GeneRif,	1	G3PD|GAPD|HEL-S-162eP	MIM:138400|HGNC:HGNC:4141|Ensembl:ENSG00000111640|HPRD:00713|Vega:OTTHUMG00000137379	12p13	glyceraldehyde-3-phosphate dehydrogenase	protein-coding
25890	ABI3BP	1	GeneRif,	1	NESHBP|TARSH	MIM:606279|HGNC:HGNC:17265|Ensembl:ENSG00000154175|HPRD:09380|Vega:OTTHUMG00000159094	3q12	ABI family, member 3 (NESH) binding protein	protein-coding
25842	ASF1A	1	Reactome,		CGI-98|CIA|HSPC146	MIM:609189|HGNC:HGNC:20995|Ensembl:ENSG00000111875|HPRD:16459|Vega:OTTHUMG00000015470	6q22.31anti-silencingfunction1Ahistonechaperone		protein-coding
255626	HIST1H2BA	1	Reactome,		H2BFU|STBP|TSH2B|TSH2B.1|bA317E16.3	MIM:609904|HGNC:HGNC:18730|Ensembl:ENSG00000146047|HPRD:11024|Vega:OTTHUMG00000014408	6p22.2	histone cluster 1, H2ba	protein-coding
2539	G6PD	1	GeneRif,	1	G6PD1	MIM:305900|HGNC:HGNC:4057|Ensembl:ENSG00000160211|HPRD:02377|Vega:OTTHUMG00000024237	Xq28	glucose-6-phosphate dehydrogenase	protein-coding
2532	ACKR1	1	GeneRif,	1	CCBP1|CD234|DARC|Dfy|FY|GPD|GpFy|WBCQ1	MIM:613665|HGNC:HGNC:4035|Ensembl:ENSG00000213088|HPRD:00192|Vega:OTTHUMG00000037182	1q21-q22	atypical chemokine receptor 1 (Duffy blood group)	protein-coding
2475	MTOR	1	GeneRif,	6	FRAP|FRAP1|FRAP2|RAFT1|RAPT1	MIM:601231|HGNC:HGNC:3942|Ensembl:ENSG00000198793|HPRD:03134|Vega:OTTHUMG00000002001	1p36.2	mechanistic target of rapamycin (serine/threonine kinase)	protein-coding
246184	CDC26	1	Reactome,		ANAPC12|APC12|C9orf17	MIM:614533|HGNC:HGNC:17839|Ensembl:ENSG00000176386|HPRD:13012|Vega:OTTHUMG00000020521	9q32	cell division cycle 26	protein-coding
246175	CNOT6L	1	GeneRif,	1	CCR4b	HGNC:HGNC:18042|Ensembl:ENSG00000138767|HPRD:10841|Vega:OTTHUMG00000160832	4q13.3	CCR4-NOT transcription complex, subunit 6-like	protein-coding
2353	FOS	1	Reactome,		AP-1|C-FOS|p55	MIM:164810|HGNC:HGNC:3796|Ensembl:ENSG00000170345|HPRD:01275|Vega:OTTHUMG00000171774	14q24.3	FBJ murine osteosarcoma viral oncogene homolog	protein-coding
23523	CABIN1	1	Reactome,		CAIN|PPP3IN	MIM:604251|HGNC:HGNC:24187|Ensembl:ENSG00000099991|HPRD:10369|Vega:OTTHUMG00000150797	22q11.23	calcineurin binding protein 1	protein-coding
23515	MORC3	1	GeneRif,	1	NXP2|ZCW5|ZCWCC3	MIM:610078|HGNC:HGNC:23572|Ensembl:ENSG00000159256|HPRD:10316|Vega:OTTHUMG00000086620	21q22.13	MORC family CW-type zinc finger 3	protein-coding
23512	SUZ12	1	Reactome,		CHET9|JJAZ1	MIM:606245|HGNC:HGNC:17101|Ensembl:ENSG00000178691|HPRD:06949|Vega:OTTHUMG00000132813	17q11.2	SUZ12 polycomb repressive complex 2 subunit	protein-coding
23467	NPTXR	1	Reactome,		NPR	MIM:609474|HGNC:HGNC:7954|Ensembl:ENSG00000221890|HPRD:14837|Vega:OTTHUMG00000150458	22q13.1	neuronal pentraxin receptor	protein-coding
23466	CBX6	1	Reactome,		-	HGNC:HGNC:1556|Ensembl:ENSG00000183741|HPRD:13005|Vega:OTTHUMG00000150456	22q13.1	chromobox homolog 6	protein-coding
23410	SIRT3	1	GeneRif,	1	SIR2L3	MIM:604481|HGNC:HGNC:14931|Ensembl:ENSG00000142082|HPRD:06836|Vega:OTTHUMG00000119074	11p15.5	sirtuin 3	protein-coding
23373	CRTC1	1	GeneRif,	1	MECT1|TORC-1|TORC1|WAMTP1	MIM:607536|HGNC:HGNC:16062|Ensembl:ENSG00000105662|HPRD:06339|Vega:OTTHUMG00000183115	19p13.11	CREB regulated transcription coactivator 1	protein-coding
23368	PPP1R13B	1	GeneRif,	1	ASPP1|p53BP2-like|p85	MIM:606455|HGNC:HGNC:14950|Ensembl:ENSG00000088808|HPRD:07345|Vega:OTTHUMG00000171647	14q32.33	protein phosphatase 1, regulatory subunit 13B	protein-coding
23353	SUN1	1	GeneRif,	1	UNC84A	MIM:607723|HGNC:HGNC:18587|Ensembl:ENSG00000164828|HPRD:16257|Vega:OTTHUMG00000151426	7p22.3	Sad1 and UNC84 domain containing 1	protein-coding
23137	SMC5	1	GOA,		SMC5L1	MIM:609386|HGNC:HGNC:20465|Ensembl:ENSG00000198887|HPRD:10241|Vega:OTTHUMG00000019992	9q21.12	structural maintenance of chromosomes 5	protein-coding
23112	TNRC6B	1	Reactome,		-	MIM:610740|HGNC:HGNC:29190|Ensembl:ENSG00000100354|Vega:OTTHUMG00000151114	22q13.1	trinucleotide repeat containing 6B	protein-coding
2308	FOXO1	1	GeneRif,	2	FKH1|FKHR|FOXO1A	MIM:136533|HGNC:HGNC:3819|Ensembl:ENSG00000150907|HPRD:00645|Vega:OTTHUMG00000016775	13q14.1	forkhead box O1	protein-coding
2305	FOXM1	1	GeneRif,	1	FKHL16|FOXM1B|HFH-11|HFH11|HNF-3|INS-1|MPHOSPH2|MPP-2|MPP2|PIG29|TGT3|TRIDENT	MIM:602341|HGNC:HGNC:3818|Ensembl:ENSG00000111206|HPRD:03823|Vega:OTTHUMG00000168118	12p13	forkhead box M1	protein-coding
23043	TNIK	1	Reactome,		-	MIM:610005|HGNC:HGNC:30765|Ensembl:ENSG00000154310|HPRD:18206|Vega:OTTHUMG00000159036	3q26.31	TRAF2 and NCK interacting kinase	protein-coding
22955	SCMH1	1	Reactome,		Scml3	HGNC:HGNC:19003|Ensembl:ENSG00000010803|HPRD:11540|Vega:OTTHUMG00000005720	1p34	sex comb on midleg homolog 1 (Drosophila)	protein-coding
22943	DKK1	1	GeneRif,	2	DKK-1|SK	MIM:605189|HGNC:HGNC:2891|Ensembl:ENSG00000107984|HPRD:05544|Vega:OTTHUMG00000018247	10q11.2	dickkopf WNT signaling pathway inhibitor 1	protein-coding
2263	FGFR2	1	GeneRif,	1	BBDS|BEK|BFR-1|CD332|CEK3|CFD1|ECT1|JWS|K-SAM|KGFR|TK14|TK25	MIM:176943|HGNC:HGNC:3689|Ensembl:ENSG00000066468|HPRD:01492|Vega:OTTHUMG00000019175	10q26	fibroblast growth factor receptor 2	protein-coding
2247	FGF2	1	GeneRif,	1	BFGF|FGF-2|FGFB|HBGF-2	MIM:134920|HGNC:HGNC:3676|Ensembl:ENSG00000138685|HPRD:00622|Vega:OTTHUMG00000039506	4q26	fibroblast growth factor 2 (basic)	protein-coding
220296	HEPACAM1	1	GeneRif,	1	GlialCAM|MLC2A|MLC2B	MIM:611642|HGNC:HGNC:26361|Ensembl:ENSG00000165478|HPRD:08068|Vega:OTTHUMG00000165938	11q24.2	hepatic and glial cell adhesion molecule	protein-coding
2177	FANCD2	1	GeneRif,	1	FA-D2|FA4|FACD|FAD|FAD2|FANCD	MIM:613984|HGNC:HGNC:3585|Ensembl:ENSG00000144554|HPRD:01968|Vega:OTTHUMG00000128670	3p26	Fanconi anemia, complementation group D2	protein-coding
2130	EWSR1	1	GeneRif,	1	EWS|bK984G1.4	MIM:133450|HGNC:HGNC:3508|Ensembl:ENSG00000182944|HPRD:00592|Vega:OTTHUMG00000151107	22q12.2	EWS RNA-binding protein 1	protein-coding
2114	ETS2	1	Reactome,		ETS2IT1	MIM:164740|HGNC:HGNC:3489|Ensembl:ENSG00000157557|HPRD:01263|Vega:OTTHUMG00000090769	21q22.2	v-ets avian erythroblastosis virus E26 oncogene homolog 2	protein-coding
2113	ETS1	1	Reactome,		ETS-1|EWSR2|p54	MIM:164720|HGNC:HGNC:3488|Ensembl:ENSG00000134954|HPRD:01260|Vega:OTTHUMG00000165799	11q23.3	v-ets avian erythroblastosis virus E26 oncogene homolog 1	protein-coding
2100	ESR2	1	GeneRif,	1	ER-BETA|ESR-BETA|ESRB|ESTRB|Erb|NR3A2	MIM:601663|HGNC:HGNC:3468|Ensembl:ENSG00000140009|HPRD:03390|Vega:OTTHUMG00000141306	14q23.2	estrogen receptor 2 (ER beta)	protein-coding
2077	ERF	1	Reactome,		CRS4|PE-2|PE2	MIM:611888|HGNC:HGNC:3444|Ensembl:ENSG00000105722|HPRD:09942|Vega:OTTHUMG00000182788	19q13	Ets2 repressor factor	protein-coding
207	AKT1	1	GeneRif,	2	AKT|CWS6|PKB|PKB-ALPHA|PRKBA|RAC|RAC-ALPHA	MIM:164730|HGNC:HGNC:391|Ensembl:ENSG00000142208|HPRD:01261|Vega:OTTHUMG00000170795	14q32.32	v-akt murine thymoma viral oncogene homolog 1	protein-coding
2069	EREG	1	GeneRif,	1	ER	MIM:602061|HGNC:HGNC:3443|Ensembl:ENSG00000124882|HPRD:03638|Vega:OTTHUMG00000130005	4q13.3	epiregulin	protein-coding
2064	ERBB2	1	GeneRif,	1	CD340|HER-2|HER-2/neu|HER2|MLN19|NEU|NGL|TKR1	MIM:164870|HGNC:HGNC:3430|Ensembl:ENSG00000141736|HPRD:01281|Vega:OTTHUMG00000179300	17q12	erb-b2 receptor tyrosine kinase 2	protein-coding
2022	ENG	1	GeneRif,	1	END|HHT1|ORW1	MIM:131195|HGNC:HGNC:3349|Ensembl:ENSG00000106991|HPRD:00565|Vega:OTTHUMG00000020723	9q34.11	endoglin	protein-coding
2006	ELN	1	GeneRif,	1	SVAS|WBS|WS	MIM:130160|HGNC:HGNC:3327|Ensembl:ENSG00000049540|HPRD:00556|Vega:OTTHUMG00000150229	7q11.23	elastin	protein-coding
200186	CRTC2	1	GeneRif,	1	TORC-2|TORC2	MIM:608972|HGNC:HGNC:27301|Ensembl:ENSG00000160741|HPRD:12347|Vega:OTTHUMG00000037156	1q21.3	CREB regulated transcription coactivator 2	protein-coding
1984	EIF5A	1	GeneRif,	1	EIF-5A|EIF5A1|eIF5AI	MIM:600187|HGNC:HGNC:3300|Ensembl:ENSG00000132507|HPRD:02555|Vega:OTTHUMG00000102197	17p13-p12	eukaryotic translation initiation factor 5A	protein-coding
1958	EGR1	1	GeneRif,	1	AT225|G0S30|KROX-24|NGFI-A|TIS8|ZIF-268|ZNF225	MIM:128990|HGNC:HGNC:3238|Ensembl:ENSG00000120738|HPRD:00549|Vega:OTTHUMG00000129197	5q31.1	early growth response 1	protein-coding
1956	EGFR	1	GeneRif,	1	ERBB|ERBB1|HER1|NISBD2|PIG61|mENA	MIM:131550|HGNC:HGNC:3236|Ensembl:ENSG00000146648|HPRD:00579|Vega:OTTHUMG00000023661	7p12	epidermal growth factor receptor	protein-coding
1933	EEF1B2	1	GeneRif,	1	EEF1B|EEF1B1|EF1B	MIM:600655|HGNC:HGNC:3208|Ensembl:ENSG00000114942|HPRD:02804|Vega:OTTHUMG00000132891	2q33.3	eukaryotic translation elongation factor 1 beta 2	protein-coding
192670	AGO4	1	Reactome,		EIF2C4	MIM:607356|HGNC:HGNC:18424|Ensembl:ENSG00000134698|HPRD:09559|Vega:OTTHUMG00000004243	1p34	argonaute RISC catalytic component 4	protein-coding
192669	AGO3	1	Reactome,		EIF2C3	MIM:607355|HGNC:HGNC:18421|Ensembl:ENSG00000126070|HPRD:09558|Vega:OTTHUMG00000184172	1p34	argonaute RISC catalytic component 3	protein-coding
1915	EEF1A1	1	GeneRif,	1	CCS-3|CCS3|EE1A1|EEF-1|EEF1A|EF-Tu|EF1A|GRAF-1EF|HNGC:16303|LENG7|PTI1|eEF1A-1	MIM:130590|HGNC:HGNC:3189|Ensembl:ENSG00000156508|HPRD:00559	6q14.1	eukaryotic translation elongation factor 1 alpha 1	protein-coding
1912	PHC2	1	Reactome,		EDR2|HPH2|PH2	MIM:602979|HGNC:HGNC:3183|Ensembl:ENSG00000134686|HPRD:10340|Vega:OTTHUMG00000004133	1p34.3	polyhomeotic homolog 2 (Drosophila)	protein-coding
1911	PHC1	1	Reactome,		EDR1|HPH1|MCPH11|RAE28	MIM:602978|HGNC:HGNC:3182|Ensembl:ENSG00000111752|HPRD:16009|Vega:OTTHUMG00000168275	12p13	polyhomeotic homolog 1 (Drosophila)	protein-coding
19	ABCA1	1	GeneRif,	1	ABC-1|ABC1|CERP|HDLDT1|TGD	MIM:600046|HGNC:HGNC:29|Ensembl:ENSG00000165029|HPRD:02501|Vega:OTTHUMG00000020417	9q31.1	ATP-binding cassette, sub-family A (ABC1), member 1	protein-coding
1870	E2F2	1	Reactome,		E2F-2	MIM:600426|HGNC:HGNC:3114|Ensembl:ENSG00000007968|HPRD:02692|Vega:OTTHUMG00000003223	1p36	E2F transcription factor 2	protein-coding
1848	DUSP6	1	GeneRif,	1	HH19|MKP3|PYST1MIM:602748|HGNC:HGNC:3072|HPRD:04124		12q22-q23	dual specificity phosphatase 6	protein-coding
1846	DUSP4	1	GeneRif,	1	HVH2|MKP-2|MKP2|TYP	MIM:602747|HGNC:HGNC:3070|Ensembl:ENSG00000120875|HPRD:04123|Vega:OTTHUMG00000133395	8p12-p11	dual specificity phosphatase 4	protein-coding
1839	HBEGF	1	GeneRif,	1	DTR|DTS|DTSF|HEGFL	MIM:126150|HGNC:HGNC:3059|Ensembl:ENSG00000113070|HPRD:00526|Vega:OTTHUMG00000129496	5q23	heparin-binding EGF-like growth factor	protein-coding
183	AGT	1	GeneRif,	1	ANHU|SERPINA8	MIM:106150|HGNC:HGNC:333|Ensembl:ENSG00000135744|HPRD:00106|Vega:OTTHUMG00000037757	1q42.2	angiotensinogen (serpin peptidase inhibitor, clade A, member 8)	protein-coding
1788	DNMT3A	1	GeneRif,	1	DNMT3A2|M.HsaIIIA|TBRS	MIM:602769|HGNC:HGNC:2978|Ensembl:ENSG00000119772|HPRD:04141|Vega:OTTHUMG00000094777	2p23	DNA (cytosine-5-)-methyltransferase 3 alpha	protein-coding
177	AGER	1	GeneRif,	1	RAGE	MIM:600214|HGNC:HGNC:320|Ensembl:ENSG00000204305|HPRD:02568|Vega:OTTHUMG00000031120	6p21.3	advanced glycosylation end product-specific receptor	protein-coding
1736	DKC1	1	GeneRif,	1	CBF5|DKC|DKCX|NAP57|NOLA4|XAP101	MIM:300126|HGNC:HGNC:2890|Ensembl:ENSG00000130826|HPRD:02129|Vega:OTTHUMG00000024242	Xq28	dyskeratosis congenita 1, dyskerin	protein-coding
1616	DAXX	1	GeneRif,	1	BING2|DAP6|EAP1MIM:603186|HGNC:HGNC:2681|Ensembl:ENSG00000204209|HPRD:04424|Vega:OTTHUMG00000031203		6p21.3	death-domain associated protein	protein-coding
1576	CYP3A4	1	GeneRif,	1	CP33|CP34|CYP3A|CYP3A3|CYPIIIA3|CYPIIIA4|HLP|NF-25|P450C3|P450PCN1	MIM:124010|HGNC:HGNC:2637|HPRD:00484	7q21.1	cytochrome P450, family 3, subfamily A, polypeptide 4	protein-coding
1522	CTSZ	1	GeneRif,	1	CTSX	MIM:603169|HGNC:HGNC:2547|Ensembl:ENSG00000101160|HPRD:04410|Vega:OTTHUMG00000032858	20q13.32	cathepsin Z	protein-coding
1509	CTSD	1	GeneRif,	1	CLN10|CPSD|HEL-S-130P	MIM:116840|HGNC:HGNC:2529|Ensembl:ENSG00000117984|HPRD:00291|Vega:OTTHUMG00000044760	11p15.5	cathepsin D	protein-coding
1457	CSNK2A11	1	GeneRif,	4	CK2A1|CKII|CSNK2A3	MIM:115440|HGNC:HGNC:2457|Ensembl:ENSG00000101266|HPRD:00277	20p13	casein kinase 2, alpha 1 polypeptide	protein-coding
144455	E2F7	1	GeneRif,	1	-	MIM:612046|HGNC:HGNC:23820|Ensembl:ENSG00000165891|HPRD:10929|Vega:OTTHUMG00000169969	12q21.2	E2F transcription factor 7	protein-coding
142	PARP1	1	GeneRif,	1	ADPRT|ADPRT1|ADPRT1|ARTD1|PARP|PARP-1|PPOL|pADPRT-1	MIM:173870|HGNC:HGNC:270|Ensembl:ENSG00000143799|HPRD:01435|Vega:OTTHUMG00000037556	1q41-q42	poly (ADP-ribose) polymerase 1	protein-coding
128312	HIST3H2BB	1	Reactome,		H2Bb	MIM:615046|HGNC:HGNC:20514|HPRD:13661	1q42.13	histone cluster 3, H2bb	protein-coding
126961	HIST2H3C	1	Reactome,		H3|H3.2|H3/M|H3F2|H3FM|H3FN	MIM:142780|HGNC:HGNC:20503|HPRD:11822	1q21.2	histone cluster 2, H3c	protein-coding
122953	JDP2	1	GeneRif,	1	JUNDM2	MIM:608657|HGNC:HGNC:17546|Ensembl:ENSG00000140044|HPRD:16360	14q24.3	Jun dimerization protein 2	protein-coding
121504	HIST4H41	1	Reactome,		H4/p	MIM:615069|HGNC:HGNC:20510|HPRD:13662	12p12.3	histone cluster 4, H4	protein-coding
1191	CLU	1	GeneRif,	3	AAG4|APO-J|APOJ|CLI|CLU1|CLU2|KUB1|NA1/NA2|SGP-2|SGP2|SP-40|TRPM-2|TRPM2	MIM:185430|HGNC:HGNC:2095|Ensembl:ENSG00000120885|HPRD:01706|Vega:OTTHUMG00000102114	8p21-p12	clusterin	protein-coding
1152	CKB	1	GeneRif,	1	B-CK|BCK|CKBB|HEL-211|HEL-S-29	MIM:123280|HGNC:HGNC:1991|Ensembl:ENSG00000166165|HPRD:00423|Vega:OTTHUMG00000171786	14q32	creatine kinase, brain	protein-coding
11186	RASSF1	1	GeneRif,	1	123F2|NORE2A|RASSF1A|RDA32|REH3P21	MIM:605082|HGNC:HGNC:9882|Ensembl:ENSG00000068028|HPRD:05470|Vega:OTTHUMG00000149958	3p21.3	Ras association (RalGDS/AF-6) domain family member 1	protein-coding
1111	CHEK1	1	GeneRif,	1	CHK1	MIM:603078|HGNC:HGNC:1925|Ensembl:ENSG00000149554|HPRD:04356|Vega:OTTHUMG00000165853	11q24.2	checkpoint kinase 1	protein-coding
11073	TOPBP1	1	GeneRif,	1	TOP2BP1MIM:607760|HGNC:HGNC:17008|Ensembl:ENSG00000163781|HPRD:09678|Vega:OTTHUMG00000159773		3q22.1	topoisomerase (DNA) II binding protein 1	protein-coding
11065	UBE2C	1	Reactome,		UBCH10|dJ447F3.2	MIM:605574|HGNC:HGNC:15937|Ensembl:ENSG00000175063|HPRD:05717|Vega:OTTHUMG00000033038	20q13.12	ubiquitin-conjugating enzyme E2C	protein-coding
11004	KIF2C	1	GeneRif,	1	CT139|KNSL6|MCAK	MIM:604538|HGNC:HGNC:6393|Ensembl:ENSG00000142945|HPRD:05172|Vega:OTTHUMG00000008416	1p34.1	kinesin family member 2C	protein-coding
10950	BTG3	1	GeneRif,	1	ANA|TOB5|TOB55|TOFA	MIM:605674|HGNC:HGNC:1132|Ensembl:ENSG00000154640|HPRD:10415|Vega:OTTHUMG00000074501	21q21.1	BTG family, member 3	protein-coding
10919	EHMT2	1	Reactome,		BAT8|C6orf30|G9A|GAT8|KMT1C|NG36	MIM:604599|HGNC:HGNC:14129|Ensembl:ENSG00000204371|HPRD:06854|Vega:OTTHUMG00000031180	6p21.31	euchromatic histone-lysine N-methyltransferase 2	protein-coding
10912	GADD45G1	1	GeneRif,	1	CR6|DDIT2|GADD45gamma|GRP17	MIM:604949|HGNC:HGNC:4097|Ensembl:ENSG00000130222|HPRD:05383|Vega:OTTHUMG00000020187	9q22.1-q22.2	growth arrest and DNA-damage-inducible, gamma	protein-coding
10783	NEK6	1	GeneRif,	3	SID6-1512	MIM:604884|HGNC:HGNC:7749|Ensembl:ENSG00000119408|HPRD:05348	9q33.3-q34.11	NIMA-related kinase 6	protein-coding
10771	ZMYND111	1	GeneRif,	1	BRAM1|BS69|MRD30	MIM:608668|HGNC:HGNC:16966|Ensembl:ENSG00000015171|HPRD:09830|Vega:OTTHUMG00000017526	10p14	zinc finger, MYND-type containing 11	protein-coding
10653	SPINT2	1	GeneRif,	1	DIAR3|HAI-2|HAI2|Kop|PBMIM:605124|HGNC:HGNC:11247|Ensembl:ENSG00000167642|HPRD:05495|Vega:OTTHUMG00000181891		19q13.1	serine peptidase inhibitor, Kunitz type, 2	protein-coding
1058	CENPA	1	GeneRif,	1	CENP-A|CenH3	MIM:117139|HGNC:HGNC:1851|Ensembl:ENSG00000115163|HPRD:00313|Vega:OTTHUMG00000097073	2p23.3	centromere protein A	protein-coding
10551	AGR2	1	GeneRif,	1	AG2|GOB-4|HAG-2|HEL-S-116|PDIA17|XAG-2	MIM:606358|HGNC:HGNC:328|Ensembl:ENSG00000106541|HPRD:05896|Vega:OTTHUMG00000023446	7p21.3	anterior gradient 2	protein-coding
1054	CEBPG	1	GeneRif,	1	GPE1BP|IG/EBP-1	MIM:138972|HGNC:HGNC:1837|Ensembl:ENSG00000153879|HPRD:00738|Vega:OTTHUMG00000180469	19q13.11	CCAAT/enhancer binding protein (C/EBP), gamma	protein-coding
10525	HYOU1	1	GeneRif,	1	GRP-170|Grp170|HSP12A|ORP-150|ORP150	MIM:601746|HGNC:HGNC:16931|Ensembl:ENSG00000149428|HPRD:03448|Vega:OTTHUMG00000166354	11q23.1-q23.3	hypoxia up-regulated 1	protein-coding
10474	TADA3	1	GeneRif,	1	ADA3|NGG1|STAF54|TADA3L|hADA3	MIM:602945|HGNC:HGNC:19422|Ensembl:ENSG00000171148|HPRD:04252|Vega:OTTHUMG00000128440	3p25.3	transcriptional adaptor 3	protein-coding
10445	MCRS1	1	GeneRif,	1	ICP22BP|INO80Q|MCRS2|MSP58|P78	MIM:609504|HGNC:HGNC:6960|Ensembl:ENSG00000187778|HPRD:11298|Vega:OTTHUMG00000169620	12q13.12	microspherule protein 1	protein-coding
10397	NDRG1	1	GeneRif,	1	CAP43|CMT4D|DRG-1|DRG1|GC4|HMSNL|NDR1|NMSL|PROXY1|RIT42|RTP|TARG1|TDD5	MIM:605262|HGNC:HGNC:7679|Ensembl:ENSG00000104419|HPRD:05586|Vega:OTTHUMG00000164441	8q24.3	N-myc downstream regulated 1	protein-coding
10393	ANAPC101	1	Reactome,		APC10|DOC1	MIM:613745|HGNC:HGNC:24077|Ensembl:ENSG00000164162|HPRD:16488|Vega:OTTHUMG00000161477	4q31	anaphase promoting complex subunit 10	protein-coding
1031	CDKN2C	1	Reactome,		INK4C|p18|p18-INK4C	MIM:603369|HGNC:HGNC:1789|Ensembl:ENSG00000123080|HPRD:04534|Vega:OTTHUMG00000008046	1p32	cyclin-dependent kinase inhibitor 2C (p18, inhibits CDK4)	protein-coding
10269	ZMPSTE24	1	GeneRif,	1	FACE-1|FACE1|HGPS|PRO1|STE24|Ste24p	MIM:606480|HGNC:HGNC:12877|Ensembl:ENSG00000084073|HPRD:07349|Vega:OTTHUMG00000005762	1p34	zinc metallopeptidase STE24	protein-coding
10213	PSMD14	1	GeneRif,	1	PAD1|POH1|RPN11	MIM:607173|HGNC:HGNC:16889|Ensembl:ENSG00000115233|HPRD:06208|Vega:OTTHUMG00000153882	2q24.2	proteasome (prosome, macropain) 26S subunit, non-ATPase, 14	protein-coding
10135	NAMPT	1	GeneRif,	1	1110035O14Rik|PBEF|PBEF1|VF|VISFATIN	MIM:608764|HGNC:HGNC:30092|Ensembl:ENSG00000105835|HPRD:09938|Vega:OTTHUMG00000140388	7q22.3	nicotinamide phosphoribosyltransferase	protein-coding
10111	RAD50	1	Reactome,		NBSLD|RAD502|hRad50	MIM:604040|HGNC:HGNC:9816|HPRD:04950	5q31	RAD50 homolog (S. cerevisiae)	protein-coding
10107	TRIM10	1	GeneRif,	4	HERF1|RFB30|RNF9	MIM:605701|HGNC:HGNC:10072|Ensembl:ENSG00000204613|HPRD:05752|Vega:OTTHUMG00000031295	6p21.3	tripartite motif containing 10	protein-coding
10059	DNM1L	1	GeneRif,	1	DLP1|DRP1|DVLP|DYMPLE|EMPF|HDYNIV	MIM:603850|HGNC:HGNC:2973|Ensembl:ENSG00000087470|HPRD:04833|Vega:OTTHUMG00000169451	12p11.21	dynamin 1-like	protein-coding
10018	BCL2L111	1	GeneRif,	1	BAM|BIM|BOD	MIM:603827|HGNC:HGNC:994|Ensembl:ENSG00000153094|HPRD:04828|Vega:OTTHUMG00000131256	2q13	BCL2-like 11 (apoptosis facilitator)	protein-coding

## Sheet: Aging Atlas
Table S3. Four databases of aging-related genes.
Symbol	Alias	Description	Function	Gene_Set	Species	Literature_Name	Literature_Link	KEGG_ID	KEGG_Name	Gene_ID
IL2RB	IL-2R Subunit Beta	Interleukin 2 Receptor Subunit Beta	Receptor for interleukin-2. This beta subunit is involved in receptor mediated endocytosis and transduces the mitogenic signals of IL2. Probably in association with IL15RA, involved in the stimulation of neutrophil phagocytosis by IL15.	others	Homo sapiens	Defective CD8 Signaling Pathways Delay Rejection in Older Recipients	10.1097/TP.0000000000000886	hsa04060	Cytokine-cytokine receptor interaction	3560
PSAT1	PSA	Phosphoserine Aminotransferase 1	Catalyzes the reversible conversion of 3-phosphohydroxypyruvate to phosphoserine and of 3-hydroxy-2-oxo-4-phosphonooxybutanoate to phosphohydroxythreonine.	others	Homo sapiens	Serine Metabolism Controls Dental Pulp Stem Cell Aging by Regulating the DNA Methylation of p16	10.1177/0022034520958374	hsa00260 hsa00260	Glycine, serine and threonine metabolism	29968
A2M	FWP007; S863-7; CPAMD5	alpha-2-macroglobulin	Alpha-2-macroglobulin is a serum pan-protease inhibitor that has been implicated in Alzheimer disease (AD) based on its ability to mediate the clearance and degradation of A beta, the major component of beta-amyloid deposits.	others	Homo sapiens	Alpha-2 Macroglobulin Is Genetically Associated With Alzheimer Disease	10.1038/1243	unknown	Unknown	2
AARS1	AlaRS	Alanyl-TRNA Synthetase 1	Catalyzes the attachment of alanine to tRNA(Ala) in a two-step reaction: alanine is first activated by ATP to form Ala-AMP and then transferred to the acceptor end of tRNA(Ala) (PubMed:27622773, PubMed:27911835, PubMed:28493438). Also edits incorrectly charged tRNA(Ala) via its editing domain.	loss of proteostasis	Homo sapiens	Altered Sensory Neuron Development in CMT2D Mice Is Site-Specific and Linked to Increased GlyRS Levels	10.3389/fncel.2020.00232	hsa00970	Aminoacyl-tRNA biosynthesis	16
ABL1	JTK7; c-ABL	ABL proto-oncogene 1, non-receptor tyrosine kinase	c-Abl stimulates p73-mediated transactivation and apoptosis. This regulation of p73 by c-Abl in response to DNA damage is also demonstrated by a failure of ionizing-radiation-induced apoptosis after disruption of the c-Abl-p73 interaction.	genomic instability	Homo sapiens	p73 Is Regulated by Tyrosine Kinase c-Abl in the Apoptotic Response to DNA Damage	10.1038/21704	hsa04110	Cell cycle	25
ADCY1	ATP Pyrophosphate-Lyase 1	Adenylate cyclase type 1	Catalyzes the formation of the signaling molecule cAMP in response to G-protein signaling. Mediates responses to increased cellular Ca2+/calmodulin levels. May be involved in regulatory processes in the central nervous system. May play a role in memory and learning. Plays a role in the regulation of the circadian rhythm of daytime contrast sensitivity probably by modulating the rhythmic synthesis…	altered intercellular communication	Homo sapiens	Expression and regulation of adenylyl cyclase isoforms in the human adrenal gland	10.1210/jcem.86.9.7837	hsa04211	Longevity regulating pathway	107
ADCY2	ATP Pyrophosphate-Lyase 2	Adenylate cyclase type 2	Catalyzes the formation of the signaling molecule cAMP in response to G-protein signaling. Down-stream signaling cascades mediate changes in gene expression patterns and lead to increased IL6 production. Functions in signaling cascades downstream of the muscarinic acetylcholine receptors.	altered intercellular communication	Homo sapiens	Expression and regulation of adenylyl cyclase isoforms in the human adrenal gland	10.1210/jcem.86.9.7837	hsa04211	Longevity regulating pathway	108
ADCY3	ATP Pyrophosphate-Lyase 3	Adenylate cyclase type 3	Catalyzes the formation of the signaling molecule cAMP in response to G-protein signaling. Participates in signaling cascades triggered by odorant receptors via its function in cAMP biosynthesis. Required for the perception of odorants. Required for normal sperm motility and normal male fertility. Plays a role in regulating insulin levels and body fat accumulation in response to a high fat diet.	altered intercellular communication	Homo sapiens	Expression and regulation of adenylyl cyclase isoforms in the human adrenal gland	10.1210/jcem.86.9.7837	hsa04211	Longevity regulating pathway	109
ADCY4	ATP Pyrophosphate-Lyase 4	Adenylate cyclase type 4	Catalyzes the formation of the signaling molecule cAMP in response to G-protein signaling.	altered intercellular communication	Homo sapiens	Characterization of the human adenylyl cyclase gene family: cDNA, gene structure, and tissue distribution of the nine isoforms	10.1081/rrs-120014589	hsa04211	Longevity regulating pathway	196883
ADCY5	ATP Pyrophosphate-Lyase 5	adenylate cyclase 5	Catalyzes the formation of the signaling molecule cAMP in response to G-protein signaling. Mediates signaling downstream of ADRB1. Regulates the increase of free cytosolic Ca2+?in response to increased blood glucose levels and contributes to the regulation of Ca2+-dependent insulin secretion.	altered intercellular communication	Homo sapiens	Adenylyl Cyclase 5 Regulation by Gβγ Involves Isoform-Specific Use of Multiple Interaction Sites	10.1124/mol.115.099556	hsa04211	Longevity regulating pathway	111
ADCY6	ATP Pyrophosphate-Lyase 6	Adenylate cyclase type 6	Catalyzes the formation of the signaling molecule cAMP downstream of G protein-coupled receptors. Functions in signaling cascades downstream of beta-adrenergic receptors in the heart and in vascular smooth muscle cells. Functions in signaling cascades downstream of the vasopressin receptor in the kidney and has a role in renal water reabsorption. Functions in signaling cascades downstream of PTH1…	altered intercellular communication	Homo sapiens	Increased enzyme activity and beta-adrenergic mediated vasodilation in subjects expressing a single-nucleotide variant of human adenylyl cyclase 6	10.1161/ATVBAHA.107.145557	hsa04211	Longevity regulating pathway	112
ADCY7	ATP Pyrophosphate-Lyase 7	Adenylate cyclase type 7	Catalyzes the formation of cAMP in response to activation of G protein-coupled receptors. Functions in signaling cascades activated namely by thrombin and sphingosine 1-phosphate and mediates regulation of cAMP synthesis through synergistic action of the stimulatory G alpha protein with GNA13. Also, during inflammation, mediates zymosan-induced increase intracellular cAMP, leading to protein kina…	altered intercellular communication	Homo sapiens	Regulation of cAMP responses by the G12/13 pathway converges on adenylyl cyclase VII	10.1074/jbc.M803281200	hsa04211	Longevity regulating pathway	113
ADCY8	ATP Pyrophosphate-Lyase 8	Adenylate cyclase type 8	Catalyzes the formation of cAMP in response to calcium entry leadings to cAMP signaling activation that affect processes suche as synaptic plasticity and insulin secretion. Plays a role in many brain functions, such as learning, memory, drug addiction, and anxiety modulation through regulation of synaptic plasticity by modulating long-term memory and long-term potentiation (LTP) through CREB tran…	altered intercellular communication	Homo sapiens	Molecular cloning of the human type VIII adenylyl cyclase	10.1016/0014-5793(94)00836-1	hsa04211	Longevity regulating pathway	114
ADCY9	ATP Pyrophosphate-Lyase 9	Adenylate cyclase type 9	Adenylyl cyclase that catalyzes the formation of the signaling molecule cAMP in response to activation of G protein-coupled receptors. Contributes to signaling cascades activated by CRH (corticotropin-releasing factor), corticosteroids and beta-adrenergic receptors.	altered intercellular communication	Homo sapiens	Cloning, chromosomal mapping, and regulatory properties of the human type 9 adenylyl cyclase (ADCY9)	10.1006/geno.1998.5293	hsa04211	Longevity regulating pathway	115
ADH1B	ADH2; HEL-S-117	alcohol dehydrogenase 1B (class I), beta polypeptide	Catalyzes the NAD-dependent oxidation of all-trans-retinol and its derivatives such as all-trans-4-hydroxyretinol and may participate in retinoid metabolism. In vitro can also catalyzes the NADH-dependent reduction of all-trans-retinal and its derivatives such as all-trans-4-oxoretinal.	genomic instability	Homo sapiens	Shortened telomeres in individuals with abuse in alcohol consumption	10.1002/ijc.25999	unknown	Unknown	125
ADH5	ADH-3; FALDH	alcohol dehydrogenase 5 (class III), chi polypeptide	Catalyzes the oxidation of long-chain primary alcohols and the oxidation of S-(hydroxymethyl) glutathione. Also oxidizes long chain omega-hydroxy fatty acids, such as 20-HETE, producing both the intermediate aldehyde, 20-oxoarachidonate and the end product, a dicarboxylic acid, (5Z,8Z,11Z,14Z)-eicosatetraenedioate.	others	Homo sapiens	Denitrosylate and live longer: how ADH5/GSNOR links mitophagy to aging	10.1080/15548627.2018.1475818	unknown	Unknown	128
ADIPOQ	ACRP30	Adiponectin receptor protein 1	Receptor for ADIPOQ, an essential hormone secreted by adipocytes that regulates glucose and lipid metabolism. Required for normal glucose and fat homeostasis and for maintaining a normal body weight. ADIPOQ-binding activates a signaling cascade that leads to increased AMPK activity, and ultimately to increased fatty acid oxidation, increased glucose uptake and decreased gluconeogenesis.	deregulated nutrient sensing	Homo sapiens	Cloning of adiponectin receptors that mediate antidiabetic metabolic effects	10.1038/nature01705	hsa04211	Longevity regulating pathway	9370
ADIPOR1	TESBP1A	Adiponectin receptor protein 1	Receptor for ADIPOQ, an essential hormone secreted by adipocytes that regulates glucose and lipid metabolism. Required for normal glucose and fat homeostasis and for maintaining a normal body weight. ADIPOQ-binding activates a signaling cascade that leads to increased AMPK activity, and ultimately to increased fatty acid oxidation, increased glucose uptake and decreased gluconeogenesis.	deregulated nutrient sensing	Homo sapiens	Cloning of adiponectin receptors that mediate antidiabetic metabolic effects	10.1038/nature01705	hsa04211	Longevity regulating pathway	51094
ADIPOR2	Progestin And AdipoQ Receptor Family Member 2	Adiponectin receptor protein 2	Receptor for ADIPOQ, an essential hormone secreted by adipocytes that regulates glucose and lipid metabolism. Required for normal body fat and glucose homeostasis. ADIPOQ-binding activates a signaling cascade that leads to increased PPARA activity, and ultimately to increased fatty acid oxidation and glucose uptake. Has intermediate affinity for globular and full-length adiponectin. Required for …	deregulated nutrient sensing	Homo sapiens	Cloning of adiponectin receptors that mediate antidiabetic metabolic effects	10.1038/nature01705	hsa04211	Longevity regulating pathway	79602
AGPAT2	LPAAT-beta; BSCL	1-acylglycerol-3-phosphate O-acyltransferase 2	This gene encodes a member of the 1-acylglycerol-3-phosphate O-acyltransferase family. The protein is located within the endoplasmic reticulum membrane and converts lysophosphatidic acid to phosphatidic acid, the second step in de novo phospholipid biosynthesis. Mutations in this gene have been associated with congenital generalized lipodystrophy (CGL), or Berardinelli-Seip syndrome, a disease ch…	deregulated nutrient sensing	Homo sapiens	Human lipodystrophies: genetic and acquired diseases of adipose tissue	10.1159/000316893	unknown	Unknown	10555
AGTR1	Type-1 Angiotensin II Receptor	angiotensin II receptor, type 1	Receptor for angiotensin II. Mediates its action by association with G proteins that activate a phosphatidylinositol-calcium second messenger system.	altered intercellular communication	Homo sapiens	Cloning, expression, and characterization of a gene encoding the human angiotensin II type 1A receptor	10.1016/s0006-291x(05)80804-6	unknown	Unknown	185
AIFM1	AIF; CMTX4; PDCD8	apoptosis-inducing factor, mitochondrion-associated, 1	AIFM1 is an important player in apoptosis. Like cytochrome c, AIF is localized to mitochondria and released in response to death stimuli.	mitochondrial dysfunction	Homo sapiens	Mediation of poly(ADP-ribose) polymerase-1-dependent cell death by apoptosis-inducing factor	10.1126/science.1072221	hsa04210	Apoptosis	9131
AKT1	PKB; RAC	v-akt murine thymoma viral oncogene homolog 1	AKT1 is one of 3 closely related serine/threonine-protein kinases (AKT1, AKT2 and AKT3) called the AKT kinase, and which regulate many processes including metabolism, proliferation, cell survival, growth and angiogenesis.	cellular senescence	Homo sapiens	Akt negatively regulates the in vitro lifespan of human endothelial cells via a p53/p21-dependent pathway	10.1038/sj.emboj.7600045	hsa04211	Longevity regulating pathway	207
AKT1S1	Proline-Rich AKT1 Substrate 1	AKT1 substrate 1	Subunit of mTORC1, which regulates cell growth and survival in response to nutrient and hormonal signals. Activated mTORC1 up-regulates protein synthesis by phosphorylating key regulators of mRNA translation and ribosome synthesis. mTORC1 phosphorylates EIF4EBP1 and releases it from inhibiting the elongation initiation factor 4E (eiF4E). mTORC1 phosphorylates and activates S6K1 at 'Thr-389', whic…	deregulated nutrient sensing	Homo sapiens	Expression of proline-rich Akt-substrate PRAS40 in cell survival pathway and carcinogenesis	10.1111/j.1745-7254.2005.00184.x	hsa04211	Longevity regulating pathway	84335
AKT2	V-Akt Murine Thymoma Viral Oncogene Homolog 2	RAC-beta serine/threonine-protein kinase	AKT2 is one of 3 closely related serine/threonine-protein kinases (AKT1, AKT2 and AKT3) called the AKT kinase, and which regulate many processes including metabolism, proliferation, cell survival, growth and angiogenesis. AKT mediates insulin-stimulated protein synthesis by phosphorylating TSC2 at 'Ser-939' and 'Thr-1462', thereby activating mTORC1 signaling and leading to both phosphorylation of…	deregulated nutrient sensing	Homo sapiens	Molecular cloning of a second form of rac protein kinase	10.1091/mbc.2.12.1001	hsa04211	Longevity regulating pathway	208
AKT3	RAC-PK-Gamma	RAC-gamma serine/threonine-protein kinase	AKT3 is one of 3 closely related serine/threonine-protein kinases (AKT1, AKT2 and AKT3) called the AKT kinase, and which regulate many processes including metabolism, proliferation, cell survival, growth and angiogenesis. This is mediated through serine and/or threonine phosphorylation of a range of downstream substrates. AKT3 is the least studied AKT isoform. It plays an important role in brain …	mitochondrial dysfunction	Homo sapiens	VEGF stimulation of mitochondrial biogenesis: requirement of AKT3 kinase	10.1096/fj.08-106468	hsa04211	Longevity regulating pathway	10000
ALDH2	ALDM; ALDHI	aldehyde dehydrogenase 2 family member	Reaction=an aldehyde + H2O + NAD(+) = a carboxylate + 2 H(+) + NADH.	others	Homo sapiens	Targeting Aldehyde Dehydrogenase 2: New Therapeutic Opportunities	10.1152/physrev.00017.2013	unknown	Unknown	217
ALDH9A1	ALDH4; ALDH7	aldehyde dehydrogenase 9 family member A1	Converts gamma-trimethylaminobutyraldehyde into gamma-butyrobetaine with high efficiency (in vitro). Can catalyze the irreversible oxidation of a broad range of aldehydes to the corresponding acids in an NAD-dependent reaction, but with low efficiency.	others	Homo sapiens	Impact of maternal aging on the molecular signature of human cumulus cells	10.1016/j.fertnstert.2012.08.012	unknown	Unknown	223
APEX1	REF1; HAP1; APX	APEX nuclease (multifunctional DNA repair enzyme) 1	APEX1 repairs oxidative DNA damage.	genomic instability	Homo sapiens	Alternative excision repair pathways	10.1101/cshperspect.a012617	unknown	Unknown	328
APOC3	Apolipoprotein C3; Apolipoprotein C-III	apolipoprotein C-III	Polymorphisms in the human APOC3 gene and promoter have been associated with lipoprotein profile, cardiovascular health, insulin (INS) sensitivity, and longevity.	deregulated nutrient sensing	Homo sapiens	Lipoprotein Genotype and Conserved Pathway for Exceptional Longevity in Humans	10.1371/journal.pbio.0040113	unknown	Unknown	345
APOE	AD2	apolipoprotein E	APOE activates a non-canonical MAP kinase cascade that enhances APP transcription and amyloid-β synthesis. Several polymorphisms in the APOE gene have been associated with Alzheimer’s disease.	others	Homo sapiens	ApoE2, ApoE3, and ApoE4 Differentially Stimulate APP Transcription and Aβ Secretion	10.1016/j.cell.2016.12.044	hsa05010	Alzheimer disease	348
APP	AD1	amyloid beta (A4) precursor protein	APP is an important player in Alzheimer's disease.	others	Homo sapiens	A Mutation in the Amyloid Precursor Protein Associated With Hereditary Alzheimer's Disease	10.1126/science.1925564	hsa05010	Alzheimer disease	351
APPL1	DIP13A	DCC-interacting protein 13-alpha	Multifunctional adapter protein that binds to various membrane receptors, nuclear factors and signaling proteins to regulate many processes, such as cell proliferation, immune response, endosomal trafficking and cell metabolism. Regulates signaling pathway leading to cell proliferation through interaction with RAB5A and subunits of the NuRD/MeCP1 complex. Functions as a positive regulator of inna…	altered intercellular communication	Homo sapiens	Identification of a chromosome 3p14.3-21.1 gene, APPL, encoding an adaptor molecule that interacts with the oncoprotein-serine/threonine kinase AKT2	10.1038/sj.onc.1203080	hsa04211	Longevity regulating pathway	26060
APTX	FLJ20157; AOA; EAOH	aprataxin	The APTX protein is involved in DNA repair, and it interacts with DNA repair pathways as well as with ageing-related genes.	genomic instability	Homo sapiens	Aprataxin, the Causative Protein for EAOH Is a Nuclear Protein With a Potential Role as a DNA Repair Protein	10.1002/ana.10808	unknown	Unknown	54840
AR	AIS; NR3C4; SMAX1	androgen receptor	Androgen-AR plays key roles in the development of insulin and leptin resistance, which suggests that AR may contribute to certain age-related diseases such as type 2 diabetes and cardiovascular disease.	deregulated nutrient sensing	Homo sapiens	Tissue control of androgen action: The ups and downs of androgen receptor expression	10.1016/j.mce.2017.08.002	hsa04010	MAPK signaling pathway	367
AREG	AREGB; CRDGF	amphiregulin	Ligand of the EGF receptor/EGFR. Autocrine growth factor as well as a mitogen for a broad range of target cells including astrocytes, Schwann cells and fibroblasts.	senescence-associated secretory phenotype	Homo sapiens	The gene expression program of prostate fibroblast senescence modulates neoplastic epithelial cell proliferation through paracrine mechanisms	10.1158/0008-5472.CAN-05-1716	hsa04010	MAPK signaling pathway	374
ARHGAP1	Rho-Related Small GTPase Protein Activator	Rho GTPase activating protein 1	GTPase activator for the Rho, Rac and Cdc42 proteins, converting them to the putatively inactive GDP-bound state. Cdc42?seems to be the preferred substrate.	others	Homo sapiens	Characterization of rhoGAP. A GTPase-activating protein for rho-related small GTPases	PMID: 8288572	unknown	Unknown	392
ARID5A	MRF1	AT-Rich Interactive Domain-Containing Protein 5A	Members of the ARID protein family, including ARID5A, have diverse functions but all appear to play important roles in development, tissue-specific gene expression, and regulation of cell growth.	others	Homo sapiens	Differentially regulated gene expression in quiescence versus senescence and identification of ARID5A as a quiescence associated marker	10.1002/jcp.26227	unknown	Unknown	10865
ARNTL	Brain And Muscle ARNT-Like 1	aryl hydrocarbon receptor nuclear translocator-like	Transcriptional activator which forms a core component of the circadian clock. The circadian clock, an internal time-keeping system, regulates various physiological processes through the generation of approximately 24 hour circadian rhythms in gene expression, which are translated into rhythms in metabolism and behavior.	others	Homo sapiens	Intermolecular Recognition Revealed by the Complex Structure of Human CLOCK-BMAL1 Basic Helix-Loop-Helix Domains With E-box DNA	10.1038/cr.2012.170	unknown	Unknown	406
ATF2	TREB7; CRE-BP1; HB16	activating transcription factor 2	TF2 is an important transcription factor involved in a variety of functions that may also be involved in oxidative stress response and cellular growth arrest and senescence.	cellular senescence	Homo sapiens	Signal transduction in H2O2-induced senescence-like phenotype in human diploid fibroblasts	10.1016/s0891-5849(02)01044-4	hsa04211	Longevity regulating pathway	1386
ATF4	Tax-Responsive Enhancer Element-Binding Protein 67	Cyclic AMP-dependent transcription factor ATF-4	Transcription factor that binds the cAMP response element (CRE) (consensus: 5'-GTGACGT[AC][AG]-3') and acts both as a regulator of normal metabolic and redox processes, and as a master transcription factor during the integrated stress response (ISR). Binds to asymmetric CRE's as a heterodimer and to palindromic CRE's as a homodimer. Core effector of the ISR, which is required for adaptation to va…	others	Homo sapiens	Isolation of cDNAs for DNA-binding proteins which specifically bind to a tax-responsive enhancer element in the long terminal repeat of human T-cell leukemia virus type I	PMCID: PMC239921	hsa04211	Longevity regulating pathway	468
ATF6B	Cyclic AMP-Dependent Transcription Factor ATF-6 Beta	Cyclic AMP-dependent transcription factor ATF-6 beta	Transcriptional factor that acts in the unfolded protein response (UPR) pathway by activating UPR target genes induced during ER stress. Binds DNA on the 5'-CCAC[GA]-3' half of the ER stress response element (ERSE) (5'-CCAATN9CCAC[GA]-3') when NF-Y is bound to ERSE.	loss of proteostasis	Homo sapiens	A novel Creb family gene telomeric of HLA-DRA in the HLA complex	10.1006/geno.1995.9891	hsa04211	Longevity regulating pathway	1388
ATG101	Chromosome 12 Open Reading Frame 44	Autophagy-related protein 101	Autophagy factor required for autophagosome formation. Stabilizes ATG13, protecting it from proteasomal degradation.	others	Homo sapiens	A novel, human Atg13 binding protein, Atg101, interacts with ULK1 and is essential for macroautophagy	10.4161/auto.5.5.8249	hsa04211	Longevity regulating pathway	60673
ATG13	KIAA0652	Autophagy-related protein 13	Autophagy factor required for autophagosome formation and mitophagy. Target of the TOR kinase signaling pathway that regulates autophagy through the control of the phosphorylation status of ATG13 and ULK1, and the regulation of the ATG13-ULK1-RB1CC1 complex. Through its regulation of ULK1 activity, plays a role in the regulation of the kinase activity of mTORC1 and cell proliferation.	others	Homo sapiens	A novel, human Atg13 binding protein, Atg101, interacts with ULK1 and is essential for macroautophagy	10.4161/auto.5.5.8249	hsa04211	Longevity regulating pathway	9776
ATG5	Apoptosis-Specific Protein	Autophagy protein 5	Involved in autophagic vesicle formation. Conjugation with ATG12, through a ubiquitin-like conjugating system involving ATG7 as an E1-like activating enzyme and ATG10 as an E2-like conjugating enzyme, is essential for its function. The ATG12-ATG5 conjugate acts as an E3-like enzyme which is required for lipidation of ATG8 family proteins and their association to the vesicle membranes. Involved in…	others	Homo sapiens	Autophagy protein ATG5 interacts transiently with the hepatitis C virus RNA polymerase (NS5B) early during infection	10.1016/j.virol.2010.05.032	hsa04211	Longevity regulating pathway	9474
ATM	AT1; ATE	ATM serine/threonine kinase	Serine/threonine protein kinase which activates checkpoint signaling upon double strand breaks (DSBs), apoptosis and genotoxic stresses such as ionizing ultraviolet A light (UVA), thereby acting as a DNA damage sensor.	genomic instability	Homo sapiens	ATM Kinase Is Required for Telomere Elongation in Mouse and Human Cells	10.1016/j.celrep.2015.10.035	hsa04115	p53 signaling pathway	472
ATP5O	OSCP; ATPO	ATP synthase, H+ transporting, mitochondrial F1 complex, O subunit	ATP5O is a mitochondrial protein.	mitochondrial dysfunction	Homo sapiens	Identification of Mitochondrial Dysfunction in Hutchinson-Gilford Progeria Syndrome Through Use of Stable Isotope Labeling With Amino Acids in Cell Culture	10.1016/j.jprot.2013.08.008	unknown	Unknown	539
ATR	FRP1; SCKL; SCKL1	ATR serine/threonine kinase	ATR is involved in DNA repair by activating checkpoint signalling during genotoxic stresses including the phosphorylation of ageing-related proteins such as?BRCA1?and?TP53.	stem cell exhaustion	Homo sapiens	Deletion of the Developmentally Essential Gene ATR in Adult Mice Leads to Age-Related Phenotypes and Stem Cell Loss	10.1016/j.stem.2007.03.002	hsa04115	p53 signaling pathway	545
AXL	ARK; JTK11	AXL receptor tyrosine kinase	Receptor tyrosine kinase that transduces signals from the extracellular matrix into the cytoplasm by binding growth factor GAS6 and which is thus regulating many physiological processes including cell survival, cell proliferation, migration and differentiation. Ligand binding at the cell surface induces dimerization and autophosphorylation of AXL.	senescence-associated secretory phenotype	Homo sapiens	miR-34a Promotes Vascular Smooth Muscle Cell Calcification by Downregulating SIRT1 (Sirtuin 1) and Axl (AXL Receptor Tyrosine Kinase)	10.1161/ATVBAHA.118.311298	unknown	Unknown	558
BAK1	BAK; BAK-LIKE; BCL2L7	BCL2-antagonist/killer 1	Plays a role in the mitochondrial apoptosic process. Upon arrival of cell death signals, promotes mitochondrial outer membrane (MOM) permeabilization by oligomerizing to form pores within the MOM. This releases apoptogenic factors into the cytosol, including cytochrome c, promoting the activation of caspase 9 which in turn processes and activates the effector caspases.	mitochondrial dysfunction	Homo sapiens	A conserved domain in Bak, distinct from BH1 and BH2, mediates cell death and protein binding functions	https://doi.org/10.1002/j.1460-2075.1995.tb00246.x	hsa04210	Apoptosis	578
BAX	BCL2L4	BCL2-associated X protein	BAX is an important player in apoptosis.	others	Homo sapiens	Mitochondrial inner membrane permeabilisation enables mtDNA release during apoptosis	10.15252/embj.201899238	hsa04211	Longevity regulating pathway	581
BCL10	CARMEN; CIPER; CLAP	BCL10 immune signaling adaptor	Involved in adaptive immune response (PubMed:25365219). Promotes apoptosis, pro-caspase-9 maturation and activation of NF-kappa-B via NIK and IKK. May be an adapter protein between upstream TNFR1-TRADD-RIP complex and the downstream NIK-IKK-IKAP complex.	NF-κB related gene	Homo sapiens	Antagonistic crosstalk between NF-κB and SIRT1 in the regulation of inflammation and metabolic disorders	10.1016/j.cellsig.2013.06.007	hsa04064	NF-kappa B signaling pathway	8915
BCL2	Bcl-2	B-cell CLL/lymphoma 2	Suppresses apoptosis in a variety of cell systems including factor-dependent lymphohematopoietic and neural cells. Regulates cell death by controlling the mitochondrial membrane permeability.	others	Homo sapiens	Regulation of apoptosis resistance and ontogeny of age-dependent diseases	10.1016/s0531-5565(96)00156-8	hsa04115	p53 signaling pathway	596
BCL2A1	BFL1; GRS	BCL2 related protein A1	Retards apoptosis induced by IL-3 deprivation. May function in the response of hemopoietic cells to external signals and in maintaining endothelial survival during infection.	NF-κB related gene	Homo sapiens	Inhibition of mitochondrial cytochrome c release and suppression of caspases by gamma-tocotrienol prevent apoptosis and delay aging in stress-induced premature senescence of skin fibroblasts	10.1155/2012/785743	hsa04064	NF-kappa B signaling pathway	597
BCL2L1	Bcl-XL; Bcl-XS	BCL2 like 1	Potent inhibitor of cell death. Inhibits activation of caspases. Appears to regulate cell death by blocking the voltage-dependent anion channel (VDAC) by binding to it and preventing the release of the caspase activator, CYC1, from the mitochondrial membrane.	NF-κB related gene	Homo sapiens	Human exceptional longevity: transcriptome from centenarians is distinct from septuagenarians and reveals a role of Bcl-xL in successful aging	10.18632/aging.101078	hsa04064	NF-kappa B signaling pathway	598
BDNF	ANON2; BULN2	brain-derived neurotrophic factor	BDNF is a growth factor that promotes neuronal survival and is involved in numerous neuronal responses.	cellular senescence	Homo sapiens	The BDNF val66met polymorphism affects activity-dependent secretion of BDNF and human memory and hippocampal function	10.1016/s0092-8674(03)00035-7	hsa04010	MAPK signaling pathway	627
BIRC2	CIAP1; API1	baculoviral IAP repeat containing 2	Multi-functional protein which regulates not only caspases and apoptosis, but also modulates inflammatory signaling and immunity, mitogenic kinase signaling, and cell proliferation, as well as cell invasion and metastasis.	NF-κB related gene	Homo sapiens	A serum protein signature of APOE genotypes in centenarians	10.1111/acel.13023	hsa04064	NF-kappa B signaling pathway	329
BIRC3	C-IAP2; RNF49	Baculoviral IAP Repeat Containing 3	Multi-functional protein which regulates not only caspases and apoptosis, but also modulates inflammatory signaling and immunity, mitogenic kinase signaling and cell proliferation, as well as cell invasion and metastasis.	NF-κB related gene	Homo sapiens	Differential regulation of inhibitors of apoptosis proteins in Alzheimer's disease brains	10.1016/j.nbd.2006.12.017	hsa04064	NF-kappa B signaling pathway	330
BLM	RECQL3	Bloom syndrome, RecQ helicase-like	ATP-dependent DNA helicase that unwinds single- and double-stranded DNA in a 3'-5' direction.	genomic instability	Homo sapiens	Bloom's Syndrome: Why Not Premature Aging?: A Comparison of the BLM and WRN Helicases	10.1016/j.arr.2016.05.010	unknown	Unknown	641
BMI1	RNF51; PCGF4	BMI1 proto-oncogene, polycomb ring finger	BMI1 is an oncogene involved in transcriptional regulation by remodelling chromatin. It may also be involved in development.	stem cell exhaustion	Homo sapiens	Bmi1 is down-regulated in the aging brain and displays antioxidant and protective activities in neurons	10.1371/journal.pone.0031870	hsa04550	Signaling pathways regulating pluripotency of stem cells	648
BMP2	BDA2; BMP2	Bone Morphogenetic Protein 2	Induces cartilage and bone formation. Stimulates the differentiation of myoblasts into osteoblasts via the EIF2AK3-EIF2A- ATF4 pathway. BMP2 activation of EIF2AK3 stimulates phosphorylation of EIF2A which leads to increased expression of ATF4 which plays a central role in osteoblast differentiation.	senescence-associated secretory phenotype	Homo sapiens	Long noncoding RNA Bmncr regulates mesenchymal stem cell fate during skeletal aging	10.1172/JCI99044	hsa04350	TGF-beta signaling pathway	650
BMP6	VGR1; VGR	Bone Morphogenetic Protein 6	Induces cartilage and bone formation.	senescence-associated secretory phenotype	Homo sapiens	Increased BMP6 Levels in the Brains of Alzheimer's Disease Patients and APP Transgenic Mice Are Accompanied by Impaired Neurogenesis	10.1523/JNEUROSCI.1305-10.2010	hsa04350	TGF-beta signaling pathway	654
BRCA1	RNF53; BROVCA1	breast cancer 1, early onset	E3 ubiquitin-protein ligase that specifically mediates the formation of 'Lys-6'-linked polyubiquitin chains and plays a central role in DNA repair by facilitating cellular responses to DNA damage.	genomic instability	Homo sapiens	Large-scale Genomic Analyses Link Reproductive Aging to Hypothalamic Signaling, Breast Cancer Susceptibility and BRCA1-mediated DNA Repair	10.1038/ng.3412	hsa04151	PI3K-Akt signaling pathway	672
BRCA2	FAD1; BRCC2; XRCC11	breast cancer 2, early onset	XRCC1 is a molecular scaffold protein that assembles multi-protein complexes involved in DNA single-strand break repair.Cells from Homo sapiens patients with mutations in BRCA2 exhibited reduced rates of DNA repair and elevated levels of protein ADP-ribosylation.	genomic instability	Homo sapiens	XRCC1 Mutation Is Associated With PARP1 Hyperactivation and Cerebellar Ataxia	10.1038/nature20790	unknown	Unknown	675
BSCL2	GNG3LG; SPG17	Berardinelli-Seip congenital lipodystrophy 2 (seipin)	It is a regulator of lipid catabolism essential for adipocyte differentiation. May also be involved in the central regulation of energy homeostasis. Necessary for correct lipid storage and lipid droplets maintenance; may play a tissue-autonomous role in controlling lipid storage in adipocytes and in preventing ectopic lipid droplet formation in non-adipose tissues.	deregulated nutrient sensing	Homo sapiens	Genetic Syndromes in Man With Potential Relevance to the Pathobiology of Aging	PMID:?147113	unknown	Unknown	26580
BTK	AGMX1; BPK	Bruton Tyrosine Kinase	Non-receptor tyrosine kinase indispensable for B lymphocyte development, differentiation and signaling. Binding of antigen to the B-cell antigen receptor (BCR) triggers signaling that ultimately leads to B-cell activation. After BCR engagement and activation at the plasma membrane, phosphorylates PLCG2 at several sites, igniting the downstream signaling pathway through calcium mobilization, follo…	NF-κB related gene	Homo sapiens	BTK Modulates p53 Activity to Enhance Apoptotic and Senescent Responses	10.1158/0008-5472.CAN-16-0690	hsa04064	NF-kappa B signaling pathway	695
BUB1B	BUBR1; MAD3L; Bub1A	BUB1 mitotic checkpoint serine/threonine kinase B	BUB1B is a mitotic checkpoint that controls chromosome segregation and maintains genetic stability. Inhibit aging.	genomic instability	Homo sapiens	Constitutional aneuploidy and cancer predisposition caused by biallelic mutations in BUB1B	10.1038/ng1449	hsa04110	Cell cycle	701
BUB3	Mitotic Checkpoint Protein BUB3	BUB3 mitotic checkpoint protein	It has a dual function in spindle-assembly checkpoint signaling and in promoting the establishment of correct kinetochore-microtubule (K-MT) attachments. Promotes the formation of stable end-on bipolar attachments. Necessary for kinetochore localization of BUB1. Regulates chromosome segregation during oocyte meiosis. The BUB1/BUB3 complex plays a role in the inhibition of anaphase-promoting compl…	others	Homo sapiens	The human homologue of Bub3 is required for kinetochore localization of Bub1 and a Mad3/Bub1-related protein kinase	10.1083/jcb.142.1.1	hsa04110	Cell cycle	9184
C1QA	Complement C1q Chain A	complement component 1, q subcomponent, A chain	C1q associates with the proenzymes C1r and C1s to yield C1, the first component of the serum complement system. The collagen-like regions of C1q interact with the Ca(2+)-dependent C1r(2)C1s(2) proenzyme complex, and efficient activation of C1 takes place on interaction of the globular heads of C1q with the Fc regions of IgG or IgM antibody present in immune complexes.	others	Homo sapiens	Homozygous single nucleotide polymorphism of the complement C1QA gene is associated with decreased levels of C1q in patients with subacute cutaneous lupus erythematosus	10.1191/0961203303lu329oa	unknown	Unknown	712
CACNA1A	Cav2.1; EA2; APCA	calcium channel, voltage-dependent, P/Q type, alpha 1A subunit	CACNA1A mediates calcium ions in a variety of processes such as cell division and gene expression.	others	Homo sapiens	Familial hemiplegic migraine and episodic ataxia type-2 are caused by mutations in the Ca2+ channel gene CACNL1A4	10.1016/s0092-8674(00)81373-2	hsa04010	MAPK signaling pathway	773
CALR	Sicca Syndrome Antigen A;CRP55	Calreticulin	Calcium-binding chaperone that promotes folding, oligomeric assembly and quality control in the endoplasmic reticulum (ER) via the calreticulin/calnexin cycle. This lectin interacts transiently with almost all of the monoglucosylated glycoproteins that are synthesized in the ER. Interacts with the DNA-binding domain of NR3C1 and mediates its nuclear export. Involved in maternal gene expression re…	loss of proteostasis	Homo sapiens	Calreticulin functions as a molecular chaperone in the biosynthesis of myeloperoxidase.	10.1074/jbc.270.9.4741	hsa04141	Protein processing in endoplasmic reticulum	811
CAMK4	CAM Kinase- GR	calcium/calmodulin-dependent protein kinase type IV	Calcium/calmodulin-dependent protein kinase that operates in the calcium-triggered CaMKK-CaMK4 signaling cascade and regulates, mainly by phosphorylation, the activity of several transcription activators, such as CREB1, MEF2D, JUN and RORA, which play pivotal roles in immune response, inflammation, and memory consolidation. In the thymus, regulates the CD4+/CD8+ double positive thymocytes selecti…	others	Homo sapiens	Activation mechanisms for Ca2+/calmodulin-dependent protein kinase IV. Identification of a brain CaM-kinase IV kinase	PMID: 7961813	hsa04211	Longevity regulating pathway	814
CAMKK2	CaM-Kinase Kinase Beta	Calcium/calmodulin-dependent protein kinase kinase 2	Calcium/calmodulin-dependent protein kinase belonging to a proposed calcium-triggered signaling cascade involved in a number of cellular processes. Isoform 1, isoform 2 and isoform 3 phosphorylate CAMK1 and CAMK4. Isoform 3 phosphorylates CAMK1D. Isoform 4, isoform 5 and isoform 6 lacking part of the calmodulin-binding domain are inactive. Efficiently phosphorylates 5'-AMP-activated protein kinas…	others	Homo sapiens	Human Ca2+/calmodulin-dependent protein kinase kinase beta gene encodes multiple isoforms that display distinct kinase activity	10.1074/jbc.M011720200	hsa04211	Longevity regulating pathway	10645
CARD10	BIMP1	Caspase Recruitment Domain Family Member 10	Activates NF-kappa-B via BCL10 and IKK.	NF-κB related gene	Homo sapiens	Whole-exome sequencing and imaging genetics identify functional variants for rate of change in hippocampal volume in mild cognitive impairment	10.1038/mp.2013.24	hsa04064	NF-kappa B signaling pathway	29775
CAT	Catalase; EC 1.11.1.6; Epididymis Secretory Sperm Binding Protein	catalase	Cardiac-specific overexpression prolongs lifespan in mice. Catalase protects cardiomyocytes from ageing-induced contractile defects and protein damage.	others	Homo sapiens	Role of Catalase in Oxidative Stress- and Age-Associated Degenerative Diseases	10.1155/2019/9613090	hsa04211	Longevity regulating pathway	847
CBX7	Chromobox Homolog 7	chromobox protein homolog 7	Component of a Polycomb group (PcG) multiprotein PRC1-like complex, a complex class required to maintain the transcriptionally repressive state of many genes, including Hox genes, throughout development. PcG PRC1 complex acts via chromatin remodeling and modification of histones; it mediates monoubiquitination of histone H2A 'Lys-119', rendering chromatin heritably changed in its expressibility. …	genomic instability	Homo sapiens	Several distinct polycomb complexes regulate and co-localize on the INK4a tumor suppressor locus	10.1371/journal.pone.0006380	unknown	Unknown	23492
CCL1	SISe; TCA3	C-C Motif Chemokine Ligand 1	Cytokine that is chemotactic for monocytes but not for neutrophils. Binds to CCR8.	senescence-associated secretory phenotype	Homo sapiens	Normal ageing is associated with an increase in Th2 cells, MCP-1 (CCL1) and RANTES (CCL5), with differences in sCD40L and PDGF-AA between sexes	10.1111/j.1365-2249.2012.04644.x	unknown	Unknown	6346
CCL13	SCYL1; NCC1	C-C Motif Chemokine Ligand 13	Chemotactic factor that attracts monocytes, lymphocytes, basophils and eosinophils, but not neutrophils. Signals through CCR2B and CCR3 receptors. Plays a role in the accumulation of leukocytes at both sides of allergic and non-allergic inflammation.	senescence-associated secretory phenotype	Homo sapiens	Increased cardiovascular and atherosclerosis markers in blood of older patients with atopic dermatitis	10.1016/j.anai.2019.10.013	hsa04064	NF-kappa B signaling pathway	6357
CCL19	SCYA19; CKb11	C-C Motif Chemokine Ligand 19	May play a role not only in inflammatory and immunological responses but also in normal lymphocyte recirculation and homing. May play an important role in trafficking of T-cells in thymus, and T-cell and B-cell migration to secondary lymphoid organs. Binds to chemokine receptor CCR7. Recombinant CCL19 shows potent chemotactic activity for T-cells and B-cells but not for granulocytes and monocytes…	NF-κB related gene	Homo sapiens	Mechanisms of aging in senescence-accelerated mice	10.1186/gb-2005-6-6-r48	hsa04064	NF-kappa B signaling pathway	6363
CCL20	MIP3A; CKb4	C-C Motif Chemokine Ligand 20	Acts as a ligand for C-C chemokine receptor CCR6. Signals through binding and activation of CCR6 and induces a strong chemotactic response and mobilization of intracellular calcium ions.	senescence-associated secretory phenotype	Homo sapiens	SIRT1/FoxO3 axis alteration leads to aberrant immune responses in bronchial epithelial cells	10.1111/jcmm.13509	unknown	Unknown	6364
CCL21	CKb9; TCA4	C-C Motif Chemokine Ligand 21	Inhibits hemopoiesis and stimulates chemotaxis. Chemotactic in vitro for thymocytes and activated T-cells, but not for B-cells, macrophages, or neutrophils. Shows preferential activity towards naive T-cells.	NF-κB related gene	Homo sapiens	Distinctive immunoregulatory effects of adenosine on T cells of older humans	10.1096/fj.11-197046	hsa04064	NF-kappa B signaling pathway	6366
CCL26	SCYA26; IMAC	C-C Motif Chemokine Ligand 26	Chemoattractant for eosinophils and basophils.	senescence-associated secretory phenotype	Homo sapiens	Age-specific changes in the molecular phenotype of patients with moderate-to-severe atopic dermatitis	10.1016/j.jaci.2019.01.015	unknown	Unknown	10344
CCL3	MIP1A; SCYA3	C-C Motif Chemokine Ligand 3	Monokine with inflammatory and chemokinetic properties. Binds to CCR1, CCR4 and CCR5. One of the major HIV-suppressive factors produced by CD8+ T-cells.	senescence-associated secretory phenotype	Homo sapiens	Age-related pro-inflammatory and pro-angiogenic changes in human aqueous humor	10.18240/ijo.2018.02.03	unknown	Unknown	6348
CCL4	MIP1B; SCYA4	C-C Motif Chemokine Ligand 4	Monokine with inflammatory and chemokinetic properties. Binds to CCR5. One of the major HIV-suppressive factors produced by CD8+ T-cells. Recombinant MIP-1-beta induces a dose-dependent inhibition of different strains of HIV-1, HIV-2, and simian immunodeficiency virus (SIV). The processed form MIP-1-beta(3-69) retains the abilities to induce down-modulation of surface expression of the chemokine …	NF-κB related gene	Homo sapiens	MicroRNA-125b modulates inflammatory chemokine CCL4 expression in immune cells and its reduction causes CCL4 increase with age	10.1111/acel.12294	hsa04064	NF-kappa B signaling pathway	6351
CCL7	SCYA6; SCYA7	C-C Motif Chemokine Ligand 7	Chemotactic factor that attracts monocytes and eosinophils, but not neutrophils. Augments monocyte anti-tumor activity.	senescence-associated secretory phenotype	Homo sapiens	Increased cardiovascular and atherosclerosis markers in blood of older patients with atopic dermatitis	10.1016/j.anai.2019.10.013	unknown	Unknown	6354
CCNA2	CCNA; CCN1	cyclin A2	Involved in cell cycle control， binds and activates CDK2 and promotes transition through G1/S and G2/M.	stem cell exhaustion	Homo sapiens	Structure and cell cycle-regulated transcription of the human cyclin A gene	10.1073/pnas.91.12.5490	hsa04218	Cellular senescence	890
CD14	CD14 Antigen	CD14 Molecule	Coreceptor for bacterial lipopolysaccharide (PubMed:1698311, PubMed:23264655). In concert with LBP, binds to monomeric lipopolysaccharide and delivers it to the LY96/TLR4 complex, thereby mediating the innate immune response to bacterial lipopolysaccharide (LPS).	NF-κB related gene	Homo sapiens	Association of CD14 with incident dementia and markers of brain aging and injury	10.1212/WNL.0000000000008682	hsa04064	NF-kappa B signaling pathway	929
CD40LG	CD154; Gp39	CD40 Ligand	Cytokine that acts as a ligand to CD40/TNFRSF5. Costimulates T-cell proliferation and cytokine production.	NF-κB related gene	Homo sapiens	Elderly dendritic cells respond to LPS/IFN-γ and CD40L stimulation despite incomplete maturation	10.1371/journal.pone.0195313	hsa04064	NF-kappa B signaling pathway	959
CD55	DAF; TC	CD55 Molecule (Cromer Blood Group)	This protein recognizes C4b and C3b fragments that condense with cell-surface hydroxyl or amino groups when nascent C4b and C3b are locally generated during C4 and c3 activation.	senescence-associated secretory phenotype	Homo sapiens	Early and extensive CD55 loss from red blood cells supports a causal role in malarial anaemia	10.1186/1475-2875-10-386	unknown	Unknown	1604
CD9	MIC3; P24	CD9 Molecule	Integral membrane protein associated with integrins, which regulates different processes, such as sperm-egg fusion, platelet activation and aggregation, and cell adhesion.	senescence-associated secretory phenotype	Homo sapiens	CD9 expression in vascular aging and atherosclerosis	10.14670/HH-18-268	unknown	Unknown	928
CDC42	Cell Division Control Protein 42 Homolog	cell division cycle 42	Probably involved in the organization of the actin cytoskeleton by acting downstream of CDC42, inducing actin filament assembly. Alters CDC42-induced cell shape changes. In activated T-cells, may play a role in CDC42-mediated F-actin accumulation at the immunological synapse. May play a role in early contractile events in phagocytosis in macrophages.	others	Homo sapiens	Cdc42: An Essential Rho-Type GTPase Controlling Eukaryotic Cell Polarity	10.1128/MMBR.63.1.54-105.1999	hsa04010	MAPK signaling pathway	998
CDK1	CDC28A; CDC2	cyclin-dependent kinase 1	An important regulator of the cell cycle, CDK1 also appears to be involved in apoptosis.	cellular senescence	Homo sapiens	TIAR marks nuclear G2/M transition granules and restricts CDK1 activity under replication stress	10.15252/embr.201846224	hsa04115	p53 signaling pathway	983
CDK7	CDK-Activating Kinase 1	cyclin-dependent kinase 7	Serine/threonine kinase involved in cell cycle control and in RNA polymerase II-mediated RNA transcription. Cyclin-dependent kinases (CDKs) are activated by the binding to a cyclin and mediate the progression through the cell cycle. Each different complex controls a specific transition between 2 subsequent phases in the cell cycle. Required for both activation and complex formation of CDK1/cyclin…	others	Homo sapiens	novel cyclin associates with MO15/CDK7 to form the CDK-activating kinase	10.1016/0092-8674(94)90535-5	hsa04110	Cell cycle	1022
CDKN1A	CAP20	cyclin-dependent kinase inhibitor 1A (p21, Cip1)	May be involved in p53/TP53 mediated inhibition of cellular proliferation in response to DNA damage. Binds to and inhibits cyclin-dependent kinase activity, preventing phosphorylation of critical cyclin-dependent kinase substrates and blocking cell cycle progression. Functions in the nuclear localization and assembly of cyclin D-CDK4 complex and promotes its kinase activity towards RB1. At higher…	genomic instability	Homo sapiens	The p21 Cdk-interacting protein Cip1 is a potent inhibitor of G1 cyclin-dependent kinases	10.1016/0092-8674(93)90499-g	hsa04115	p53 signaling pathway	1026
CDKN2A	CDK4I; p16; INK4a	cyclin-dependent kinase inhibitor 2A	The CDKN2A gene encodes different transcripts involved mostly in cell cycle regulation and cellular senescence, including the tumour suppressor proteins p16 and p19.	cellular senescence	Homo sapiens	Involvement of the INK4a/Arf Gene Locus in Senescence	10.1046/j.1474-9728.2003.00048.x	hsa04115	p53 signaling pathway	1029
CDKN2B	P14-INK4b	cyclin-dependent kinase inhibitor 2B (p15, inhibits CDK4)	Interacts strongly with CDK4 and CDK6. Potent inhibitor. Potential effector of TGF-beta induced cell cycle arrest.	others	Homo sapiens	MTAP and CDKN2B genes are associated with myocardial infarction in Chinese Hans	10.1016/j.clinbiochem.2009.02.021	hsa04218	Cellular senescence	1030
CEBPA	C/EBP-alpha; CEBP	CCAAT/enhancer binding protein (C/EBP), alpha	CEBPA is a transcription factor expressed in adipose tissues that modulates the expression of leptin (LEP). CEBPA-null die shortly after birth.	others	Homo sapiens	Aging and liver regeneration	10.1016/j.tem.2009.01.005	unknown	Unknown	1050
CEBPB	LAP; CRP2; NFIL6	CCAAT/enhancer binding protein (C/EBP), beta	Like CEBPA, CEBPB is a transcription factor involved in fat metabolism. CEBPB also appears to play a role in liver regeneration.	others	Homo sapiens	Epigenome-wide association studies identify DNA methylation associated with kidney function	10.1038/s41467-017-01297-7	hsa04657	IL-17 signaling pathway	1051
CETP	BPI Fold Containing Family F	cholesteryl ester transfer protein, plasma	Involved in the transfer of neutral lipids, including cholesteryl ester and triglyceride, among lipoprotein particles. Allows the net movement of cholesteryl ester from high density lipoproteins/HDL to triglyceride-rich very low density lipoproteins/VLDL, and the equimolar transport of triglyceride from VLDL to HDL. Regulates the reverse cholesterol transport, by which excess cholesterol is remov…	deregulated nutrient sensing	Homo sapiens	Cloning and Sequencing of Human Cholesteryl Ester Transfer Protein Cdna	10.1038/327632a0	unknown	Unknown	1071
CFLAR	FLAME; CFLIP	CASP8 And FADD Like Apoptosis Regulator	Apoptosis regulator protein which may function as a crucial link between cell survival and cell death pathways in mammalian cells. Acts as an inhibitor of TNFRSF6 mediated apoptosis.	NF-κB related gene	Homo sapiens	The apoptotic transcriptome of the human MII oocyte: characterization and age-related changes	10.1007/s10495-012-0783-5	hsa04064	NF-kappa B signaling pathway	8837
CHCHD2	C7orf17; MIX17B; MNRR1	coiled-coil-helix-coiled-coil-helix domain containing 2	Mutations in the CHCHD2 gene have been linked to autosomal dominant forms of Parkinson's disease (PD).	others	Homo sapiens	CHCHD2 mutational screening in Brazilian patients with familial Parkinson's disease	10.1016/j.neurobiolaging.2018.09.026	unknown	Unknown	51142
CHEK2	Serine/Threonine-Protein Kinase Chk2	checkpoint kinase 2	Serine/threonine-protein kinase which is required for checkpoint-mediated cell cycle arrest, activation of DNA repair and apoptosis in response to the presence of DNA double-strand breaks. May also negatively regulate cell cycle progression during unperturbed cell cycles. May also phosphorylate NEK6 which is involved in G2/M cell cycle arrest. Regulates DNA repair through phosphorylation of BRCA2…	genomic instability	Homo sapiens	Chk2 and REGγ-dependent DBC1 Regulation in DNA Damage Induced Apoptosis	10.1093/nar/gku1065	hsa04115	p53 signaling pathway	11200
CISD2	CDGSH Iron Sulfur Domain 2	CDGSH iron sulfur domain 2	Regulator of autophagy that contributes to antagonize BECN1-mediated cellular autophagy at the endoplasmic reticulum. Participates in the interaction of BCL2 with BECN1 and is required for BCL2-mediated depression of endoplasmic reticulum Ca2+?stores during autophagy. Contributes to BIK-initiated autophagy, while it is not involved in BIK-dependent activation of caspases. Involved in life span co…	others	Homo sapiens	A homozygous mutation in a novel zinc-finger protein, ERIS, is responsible for Wolfram syndrome 2	10.1086/520961	unknown	Unknown	493856
CLOCK	Circadian Locomoter Output Cycles Protein Kaput	clock circadian regulator	Transcriptional activator which forms a core component of the circadian clock. The circadian clock, an internal time-keeping system, regulates various physiological processes through the generation of approximately 25 hour circadian rhythms in gene expression, which are translated into rhythms in metabolism and behavior.	others	Homo sapiens	Intermolecular Recognition Revealed by the Complex Structure of Human CLOCK-BMAL2 Basic Helix-Loop-Helix Domains With E-box DNA	10.1038/cr.2012.171	unknown	Unknown	9575
CLU	SGP-2; SP-40; TRPM-2	clusterin	It may be involved in apoptosis.	cellular senescence	Homo sapiens	Serum Levels of the Senescence Biomarker clusterin/apolipoprotein J Increase Significantly in Diabetes Type II and During Development of Coronary Heart Disease or at Myocardial Infarction	10.1016/s0531-5565(02)00139-0	unknown	Unknown	1191
CNR1	CANN6	cannabinoid receptor 1 (brain)	G-protein coupled receptor for endogenous cannabinoids (eCBs), including N-arachidonoylethanolamide (also called anandamide or AEA) and 2-arachidonoylglycerol (2-AG), as well as phytocannabinoids, such as delta9-tetrahydrocannabinol (THC). Mediates many cannabinoid-induced effects, acting, among others, on food intake, memory loss, gastrointestinal motility, catalepsy, ambulatory activity, anxiet…	deregulated nutrient sensing	Homo sapiens	CB1 cannabinoid receptor activity is modulated by the cannabinoid receptor interacting protein CRIP 1a	10.1124/mol.107.039263	unknown	Unknown	1268
COQ7	CLK-1; CAT5	coenzyme Q7 homolog, ubiquinone (yeast)	2-fold reduction of MCLK1 expression in mice affects mitochondrial function substantially, and also exhibit surprisingly high levels of oxidative damage and early mitochondrial dysfunction.	mitochondrial dysfunction	Homo sapiens	Conservation of the Caenorhabditis elegans timing gene clk-1 from yeast to human: a gene required for ubiquinone biosynthesis with potential implications for aging	10.1007/s003359901147	unknown	Unknown	10229
CREB1	Cyclic Adenosine 3',5'-Monophosphate Response Element Binding Protein	cAMP responsive element binding protein 1	This gene encodes a transcription factor that is a member of the leucine zipper family of DNA binding proteins. This protein binds as a homodimer to the cAMP-responsive element, an octameric palindrome.	genomic instability	Homo sapiens	Direct regulation of CREB transcriptional activity by ATM in response to genotoxic stress	10.1073/pnas.0307718101	hsa04211	Longevity regulating pathway	1385
CREB3	Transcription Factor LZIP-Alpha	cyclic AMP-responsive element-binding protein 3	Endoplasmic reticulum (ER)-bound sequence-specific transcription factor that directly binds DNA and activates transcription. Plays a role in the unfolded protein response (UPR), promoting cell survival versus ER stress-induced apoptotic cell death. Also involved in cell proliferation, migration and differentiation, tumor suppression and inflammatory gene expression. Acts as a positive regulator o…	loss of proteostasis	Homo sapiens	Luman is capable of binding and activating transcription from the unfolded protein response element	10.1016/j.bbrc.2005.03.141	hsa04211	Longevity regulating pathway	10488
CREB3L1	OASIS	cyclic AMP-responsive element-binding protein 3-like protein 1	Transcription factor involved in unfolded protein response (UPR). Binds the DNA consensus sequence 5'-GTGXGCXGC-3'. In the absence of endoplasmic reticulum (ER) stress, inserted into ER membranes, with N-terminal DNA-binding and transcription activation domains oriented toward the cytosolic face of the membrane. In response to ER stress, transported to the Golgi, where it is cleaved in a site-spe…	loss of proteostasis	Homo sapiens	OASIS is a transcriptional activator of CREB/ATF family with a transmembrane domain	10.1016/S0006-291X(02)00253-X	hsa04211	Longevity regulating pathway	90993
CREB3L2	B-ZIB Transcription Factor	cyclic AMP-responsive element-binding protein 3-like protein 2	Transcription factor involved in unfolded protein response (UPR). In the absence of endoplasmic reticulum (ER) stress, inserted into ER membranes, with N-terminal DNA-binding and transcription activation domains oriented toward the cytosolic face of the membrane. In response to ER stress, transported to the Golgi, where it is cleaved in a site-specific manner by resident proteases S1P/MBTPS1 and …	loss of proteostasis	Homo sapiens	BBF2H7, a novel transmembrane bZIP transcription factor, is a new type of endoplasmic reticulum stress transducer	10.1128/MCB.01552-06	hsa04211	Longevity regulating pathway	64764
CREB3L3	Transcription Factor CREB-H	cyclic AMP-responsive element-binding protein 3-like protein 3	Transcription factor that may act during endoplasmic reticulum stress by activating unfolded protein response target genes. Activated in response to cAMP stimulation. In vitro, binds to the cAMP response element (CRE) and box-B element. Activates transcription through box-B element. Activates transcription through CRE. Seems to function synergistically with ATF6. In acute inflammatory response, m…	loss of proteostasis	Homo sapiens	CREB-H: a novel mammalian transcription factor belonging to the CREB/ATF family and functioning via the box-B element with a liver-specific expression	10.1093/nar/29.10.2154	hsa04211	Longevity regulating pathway	84699
CREB3L4	Cyclic AMP-Responsive Element-Binding Protein 4	cyclic AMP-responsive element-binding protein 3-like protein 4	Transcriptional activator that may play a role in the unfolded protein response. Binds to the UPR element (UPRE) but not to CRE element. Preferentially binds DNA with to the consensus sequence 5'-T[GT]ACGT[GA][GT]-3' and has transcriptional activation activity from UPRE. Binds to NF-kappa-B site and has transcriptional activation activity from NF-kappa-B-containing regulatory elements.	loss of proteostasis	Homo sapiens	CREB4, a transmembrane bZip transcription factor and potential new substrate for regulation and cleavage by S1P	10.1091/mbc.e05-06-0500	hsa04211	Longevity regulating pathway	148327
CREB5	CREBPA	cyclic AMP-responsive element-binding protein 5	Binds to the cAMP response element and activates transcription.	others	Homo sapiens	Regulation of trans-activating capacity of CRE-BPa by phorbol ester tumor promoter TPA	PMID: 8378084	hsa04211	Longevity regulating pathway	9586
CREBBP	Histone Lysine Acetyltransferase CREBBP	CREB binding protein	Acetylates histones, giving a specific tag for transcriptional activation. Also acetylates non-histone proteins, like DDX21, FBL, IRF2, MAFG, NCOA3, POLR1E/PAF53 and FOXO1. Binds specifically to phosphorylated CREB and enhances its transcriptional activity toward cAMP-responsive genes. Acts as a coactivator of ALX1. Acts as a circadian transcriptional coactivator which enhances the activity of th…	others	Homo sapiens	Pokemon (FBI-1) interacts with Smad4 to repress TGF-β-induced transcriptional responses	10.1016/j.bbagrm.2014.12.008	hsa04066	HIF-1 signaling pathway	1387
CSF2RB	CD131; IL3RB	Colony Stimulating Factor 2 Receptor Subunit Beta	High affinity receptor for interleukin-3, interleukin-5 and granulocyte-macrophage colony-stimulating factor.	senescence-associated secretory phenotype	Homo sapiens	Senescence-associated-gene signature identifies genes linked to age, prognosis, and progression of human gliomas	10.1016/j.jgo.2014.08.003	unknown	Unknown	1439
CSNK1E	Casein Kinase I Isoform Epsilon	casein kinase 1, epsilon	Casein kinases are operationally defined by their preferential utilization of acidic proteins such as caseins as substrates. Can phosphorylate a large number of proteins. Participates in Wnt signaling. Phosphorylates DVL1 and DVL2. Central component of the circadian clock. In balance with PP1, determines the circadian period length, through the regulation of the speed and rhythmicity of PER1 and …	loss of proteostasis	Homo sapiens	Testing the circadian gene hypothesis in prostate cancer: a population-based case-control study	10.1158/0008-5472.CAN-09-0648	hsa04310	Wnt signaling pathway	1454
CTF1	Cardiotrophin-1	cardiotrophin 1	Induce cardiac myocyte hypertrophy in vitro. Binds to and activates the ILST/gp130 receptor.	others	Homo sapiens	Human cardiotrophin-1: protein and gene structure, biological and binding activities, and chromosomal localization	10.1006/cyto.1996.0026	hsa04630	JAK-STAT signaling pathway	1489
CTGF	IGFBP8; CCN2	connective tissue growth factor	The encoded protein plays a role in chondrocyte proliferation and differentiation, cell adhesion in many cell types, and is related to platelet-derived growth factor.	stem cell exhaustion	Homo sapiens	Expression of Connective Tissue Growth Factor, a Biomarker in Senescence of Human Diploid Fibroblasts, Is Up-Regulated by a Transforming Growth Factor-Beta-Mediated Signaling Pathway	10.1016/j.bbrc.2004.04.108	unknown	Unknown	1490
CTNNB1	beta-catenin; armadillo; CTNNB	catenin (cadherin-associated protein), beta 1, 88kDa	CTNNB1, also known as beta-catenin, is a member of the adherens junctions proteins, involved in epithelial layers that mediate adhesion between cells, cell communication, growth, embryogenesis, and wound healing.	altered intercellular communication	Homo sapiens	beta-Catenin Controls Hair Follicle Morphogenesis and Stem Cell Differentiation in the Skin	10.1016/s0092-8674(01)00336-1	hsa04310	Wnt signaling pathway	1499
CXCL1	GROa; MGSA	C-X-C Motif Chemokine Ligand 1	Has chemotactic activity for neutrophils. May play a role in inflammation and exerts its effects on endothelial cells in an autocrine fashion.	senescence-associated secretory phenotype	Homo sapiens	The Inflammatory Microenvironment of the Aging Prostate Facilitates Cellular Proliferation and Hypertrophy	10.1016/j.cyto.2008.05.012	hsa04064	NF-kappa B signaling pathway	2919
CXCL12	SDF-1a; SDF-1b	C-X-C Motif Chemokine Ligand 12	Chemoattractant active on T-lymphocytes and monocytes but not neutrophils. Activates the C-X-C chemokine receptor CXCR4 to induce a rapid and transient rise in the level of intracellular calcium ions and chemotaxis.	senescence-associated secretory phenotype	Homo sapiens	The Inflammatory Microenvironment of the Aging Prostate Facilitates Cellular Proliferation and Hypertrophy	10.1016/j.cyto.2008.05.012	hsa04064	NF-kappa B signaling pathway	6387
CXCL2	MIP-2a; MIP2A	C-X-C Motif Chemokine Ligand 2	Produced by activated monocytes and neutrophils and expressed at sites of inflammation.	senescence-associated secretory phenotype	Homo sapiens	The Inflammatory Microenvironment of the Aging Prostate Facilitates Cellular Proliferation and Hypertrophy	10.1016/j.cyto.2008.05.012	hsa04064	NF-kappa B signaling pathway	2920
CXCL5	ENA-78; SCYB5	C-X-C Motif Chemokine Ligand 5	Involved in neutrophil activation.	senescence-associated secretory phenotype	Homo sapiens	The Inflammatory Microenvironment of the Aging Prostate Facilitates Cellular Proliferation and Hypertrophy	10.1016/j.cyto.2008.05.012	unknown	Unknown	6374
CXCL6	SCYB6; GCP2	C-X-C Motif Chemokine Ligand 6	Chemotactic for neutrophil granulocytes. Signals through binding and activation of its receptors (CXCR1 and CXCR2).	senescence-associated secretory phenotype	Homo sapiens	The Inflammatory Microenvironment of the Aging Prostate Facilitates Cellular Proliferation and Hypertrophy	10.1016/j.cyto.2008.05.012	unknown	Unknown	6372
CXCL8	LYNAP; SCYB8	C-X-C Motif Chemokine Ligand 8	IL-8 is a chemotactic factor that attracts neutrophils, basophils, and T-cells, but not monocytes. It is also involved in neutrophil activation. It is released from several cell types in response to an inflammatory stimulus.	senescence-associated secretory phenotype	Homo sapiens	Activation profile of CXCL8-stimulated neutrophils and aging	10.1016/j.cyto.2013.01.016	hsa04218	Cellular senescence	3576
CYCS	THC4	Cytochrome C	Plays a role in apoptosis. Suppression of the anti-apoptotic members or activation of the pro-apoptotic members of the Bcl-2 family leads to altered mitochondrial membrane permeability resulting in release of cytochrome c into the cytosol. Binding of cytochrome c to Apaf-1 triggers the activation of caspase-9, which then accelerates apoptosis by activating other caspases.	cellular senescence	Homo sapiens	SQSTM1/p62 and PPARGC1A/PGC-1alpha at the interface of autophagy and vascular senescence	10.1080/15548627.2019.1659612	hsa04115	p53 signaling pathway	54205
DBN1	D0S117E	drebrin 1	DBN1 is thought to be involved in neuronal growth.	loss of proteostasis	Homo sapiens	Coordinated gene expression of neuroinflammatory and cell signaling markers in dorsolateral prefrontal cortex during human brain development and aging	10.1371/journal.pone.0110972	unknown	Unknown	1627
DCTN1	DAP-150	Dynactin Subunit 1	DCTN1 plays a key role in dynein-mediated retrograde transport of vesicles and organelles along microtubules by recruiting and tethering dynein to microtubules. Binds to both dynein and microtubules providing a link between specific cargos, microtubules and dynein. Essential for targeting dynein to microtubule plus ends, recruiting dynein to membranous cargos and enhancing dynein processivity (th…	others	Homo sapiens	Dynactin pathway-related gene expression is altered by aging, but not by vitrification	10.1016/j.reprotox.2019.06.011	H00058	Amyotrophic lateral sclerosis (ALS)	1639
DDIT3	CHOP10; GADD153; CHOP	DNA-damage-inducible transcript 3	DDIT3 prevents transcription in response to DNA damage. It also appears to be related to apoptosis.	genomic instability	Homo sapiens	Expression of the Pro-Apoptotic Gene gadd153/chop Is Elevated in Liver With Aging and Sensitizes Cells to Oxidant Injury	10.1074/jbc.M300677200	hsa04010	MAPK signaling pathway	1649
DDX58	RIG-I; RIG1; RIGI	DExD/H-box helicase 58	Aging compromises both the primary and secondary RIG-I signaling pathways that govern expression of type I IFN genes, thereby impairing antiviral resistance to IAV.	NF-κB related gene	Homo sapiens	Aging impairs both primary and secondary RIG-I signaling for interferon induction in human monocytes	10.1126/scisignal.aan2392	hsa04064	NF-kappa B signaling pathway	23586
DGAT1	Diglyceride Acyltransferase	diacylglycerol O-acyltransferase 1	Catalyzes the terminal and only committed step in triacylglycerol synthesis by using diacylglycerol and fatty acyl CoA as substrates. In contrast to DGAT2 it is not essential for survival. May be involved in VLDL (very low density lipoprotein) assembly. In liver, plays a role in esterifying exogenous fatty acids to glycerol. Functions as the major acyl-CoA retinol acyltransferase (ARAT) in the sk…	others	Homo sapiens	Acyl coenzyme A dependent retinol esterification by acyl coenzyme A: diacylglycerol acyltransferase 1.	10.1016/j.bbalip.2005.09.003	unknown	Unknown	8694
DLAT	PBC; E2	dihydrolipoamide S-acetyltransferase	The pyruvate dehydrogenase complex catalyzes the overall conversion of pyruvate to acetyl-CoA and CO(2), and thereby links the glycolytic pathway to the tricarboxylic cycle.	mitochondrial dysfunction	Homo sapiens	Proteomics and metabolomics identify molecular mechanisms of aging potentially predisposing for chronic lymphocytic leukemia	10.1074/mcp.RA117.000425	unknown	Unknown	1737
DLL3	SCDO1	delta-like 3 (Drosophila)	DLL3 has been linked to development and neurogenesis.	stem cell exhaustion	Homo sapiens	Novel Mutations in DLL3, a Somitogenesis Gene Encoding a Ligand for the Notch Signalling Pathway, Cause a Consistent Pattern of Abnormal Vertebral Segmentation in Spondylocostal Dysostosis	10.1136/jmg.40.5.333	hsa04330	Notch signaling pathway	10683
E2F1	RBP3	E2F transcription factor 1	Transcription activator that binds DNA cooperatively with DP proteins through the E2 recognition site, 5'-TTTC[CG]CGC-3' found in the promoter region of a number of genes whose products are involved in cell cycle regulation or in DNA replication.	genomic instability	Homo sapiens	E2F transcription factor action, regulation and possible role in human cancer	10.1046/j.1365-2184.1997.00085.x	hsa04218	Cellular senescence	1869
EDARADD	ECTD11B; ED3; EDA3	EDAR associated death domain	The methylation of site--in the promoters of the EDARADD genes--is linear with age over a range of five decades, which could be a model to estimate the age of a person, based on a biological sample alone.	NF-κB related gene	Homo sapiens	Epigenetic predictor of age	10.1371/journal.pone.0014821	hsa04064	NF-kappa B signaling pathway	128178
EEF1A1	EF1A; EEF1A; LENG7	eukaryotic translation elongation factor 1 alpha 1	EEF1A1 is involved in the binding of tRNA to ribosomes during protein synthesis. This protein promotes the GTP-dependent binding of aminoacyl-tRNA to the A-site of ribosomes during protein biosynthesis. With PARP1 and TXK, forms a complex that acts as a T helper 1 (Th1) cell-specific transcription factor and binds the promoter of IFN-gamma to directly regulate its transcription, and is thus invol…	genomic instability	Homo sapiens	Nerve growth factor specifically stimulates translation of eukaryotic elongation factor 1A-1 (eEF1A-1) mRNA by recruitment to polyribosomes in PC12 cells	10.1074/jbc.M111782200	unknown	Unknown	1915
EEF1E1	minoacyl TRNA Synthetase Complex-Interacting Multifunctional Protein 3	eukaryotic translation elongation factor 1 epsilon 1	Positive modulator of ATM response to DNA damage.	genomic instability	Homo sapiens	Dissection of the structural organization of the aminoacyl-tRNA synthetase complex	10.1074/jbc.M809636200	unknown	Unknown	9521
EEF2	EEF-2; EF2	eukaryotic translation elongation factor 2	Age-dependent changes to EEF2 in rats, which could account for the decline in protein synthesis in old animals.	loss of proteostasis	Homo sapiens	Elongation factor 2 diphthamide is critical for translation of two IRES-dependent protein targets, XIAP and FGF2, under oxidative stress conditions	10.1016/j.freeradbiomed.2013.10.015	unknown	Unknown	1938
EFEMP1	EGF Containing Fibulin Extracellular Matrix Protein 1	EGF containing fibulin-like extracellular matrix protein 1	Binds EGFR, the EGF receptor, inducing EGFR autophosphorylation and the activation of downstream signaling pathways. May play a role in cell adhesion and migration. May function as a negative regulator of chondrocyte differentiation. In the olfactory epithelium, it may regulate glial cell migration, differentiation and the ability of glial cells to support neuronal neurite outgrowth.	altered intercellular communication	Homo sapiens	EFEMP1 binds the EGF receptor and activates MAPK and Akt pathways in pancreatic carcinoma cells	https://doi.org/10.1515/BC.2009.140	unknown	Unknown	2202
EGF	HOMG4; URG	epidermal growth factor	EGF stimulates the growth of various epidermal and epithelial tissues in vivo and in vitro and of some fibroblasts in cell culture.	cellular senescence	Homo sapiens	EGF/EGFR Upregulates and Cooperates With Netrin-4 to Protect Glioblastoma Cells From DNA Damage-Induced Senescence	10.1186/s12885-018-5056-4	hsa04010	MAPK signaling pathway	1950
EGFR	ERBB1	epidermal growth factor receptor	Receptor tyrosine kinase binding ligands of the EGF family and activating several signaling cascades to convert extracellular cues into appropriate cellular responses.	cellular senescence	Homo sapiens	Mechanisms of Skin Aging Induced by EGFR Inhibitors	10.1007/s00520-016-3254-7	hsa04010	MAPK signaling pathway	1956
EGR1	ZNF225; AT225	early growth response 1	Transcriptional regulator. Recognizes and binds to the DNA sequence 5'-GCG(T/G)GGGCG-3'(EGR-site) in the promoter region of target genes.	cellular senescence	Homo sapiens	Early Life Stress and Epigenetics in Late-onset Alzheimer's Dementia: A Systematic Review	10.2174/1389202919666171229145156	hsa04912	GnRH signaling pathway	1958
EHMT1	Histone H3-K9 Methyltransferase 5	histone-lysine N-methyltransferase EHMT1	Histone methyltransferase that specifically mono- and dimethylates 'Lys-9' of histone H3 (H3K9me1 and H3K9me2, respectively) in euchromatin. H3K9me represents a specific tag for epigenetic transcriptional repression by recruiting HP1 proteins to methylated histones. Also weakly methylates 'Lys-27' of histone H3 (H3K27me). Also required for DNA methylation, the histone methyltransferase activity i…	epigenetic alterations	Homo sapiens	A complex with chromatin modifiers that occupies E2F- and Myc-responsive genes in G0 cells	10.1126/science.1069861	hsa04211	Longevity regulating pathway	79813
EHMT2	Histone-Lysine N-Methyltransferase EHMT2	euchromatic histone lysine methyltransferase 2	Histone methyltransferase that specifically mono- and dimethylates 'Lys-9' of histone H3 (H3K9me1 and H3K9me2, respectively) in euchromatin. H3K9me represents a specific tag for epigenetic transcriptional repression by recruiting HP1 proteins to methylated histones. Also mediates monomethylation of 'Lys-56' of histone H3 (H3K56me1) in G1 phase, leading to promote interaction between histone H3 an…	epigenetic alterations	Homo sapiens	The G9a gene in the human major histocompatibility complex encodes a novel protein containing ankyrin-like repeats	10.1042/bj2900811	hsa04211	Longevity regulating pathway	10919
EIF4E	MRNA Cap-Binding Protein	eukaryotic translation initiation factor 4E	Recognizes and binds the 7-methylguanosine-containing mRNA cap during an early step in the initiation of protein synthesis and facilitates ribosome binding by inducing the unwinding of the mRNAs secondary structures. Component of the CYFIP1-EIF4E-FMR1 complex which binds to the mRNA cap and mediates translational repression. In the CYFIP1-EIF4E-FMR1 complex this subunit mediates the binding to th…	others	Homo sapiens	Translational homeostasis via the mRNA cap-binding protein, eIF4E	10.1016/j.molcel.2012.04.004	hsa04211	Longevity regulating pathway	1977
EIF4E1B	Eukaryotic Translation Initiation Factor 4E Family Member 1B	eukaryotic translation initiation factor 4E type 1B	Recognizes and binds the 7-methylguanosine-containing mRNA cap during an early step in the initiation of protein synthesis and facilitates ribosome binding by inducing the unwinding of the mRNAs secondary structure.	others	Homo sapiens	Phylogenetic analysis of eIF4E-family members	10.1186/1471-2148-5-48	hsa04211	Longevity regulating pathway	253314
EIF4E2	MRNA Cap-Binding Protein Type 3	eukaryotic translation initiation factor 4E type 2	Recognizes and binds the 7-methylguanosine-containing mRNA cap during an early step in the initiation. Acts as a repressor of translation initiation. In contrast to EIF4E, it is unable to bind eIF4G (EIF4G1, EIF4G2 or EIF4G3), suggesting that it acts by competing with EIF4E and block assembly of eIF4F at the cap.	others	Homo sapiens	Cloning and characterization of 4EHP, a novel mammalian eIF4E-related cap-binding protein	10.1074/jbc.273.21.13104	hsa04211	Longevity regulating pathway	9470
EIF4EBP1	Eukaryotic Translation Initiation Factor 4E-Binding Protein 1	eukaryotic translation initiation factor 4E-binding protein 1	Repressor of translation initiation that regulates EIF4E activity by preventing its assembly into the eIF4F complex: hypophosphorylated form competes with EIF4G1/EIF4G3 and strongly binds to EIF4E, leading to repress translation. In contrast, hyperphosphorylated form dissociates from EIF4E, allowing interaction between EIF4G1/EIF4G3 and EIF4E, leading to initiation of translation. Mediates the re…	others	Homo sapiens	Insulin-dependent stimulation of protein synthesis by phosphorylation of a regulator of 5'-cap function	10.1038/371762a0	hsa04211	Longevity regulating pathway	1978
EIF5A2	Eukaryotic Initiation Factor 5A	eukaryotic translation initiation factor 5A2	mRNA-binding protein involved in translation elongation. Has an important function at the level of mRNA turnover, probably acting downstream of decapping. Involved in actin dynamics and cell cycle progression, mRNA decay and probably in a pathway involved in stress response and maintenance of cell wall integrity. Functions as a regulator of apoptosis. Mediates effects of polyamines on neuronal pr…	loss of proteostasis	Homo sapiens	Identification and characterization of eukaryotic initiation factor 5A-2	10.1046/j.1432-1033.2003.03806.x	unknown	Unknown	56648
ELN	WBS; WS; SVAS	elastin	ELN is structural protein that may be related to arterial morphogenesis.	altered intercellular communication	Homo sapiens	Multisystem Study of 20 Older Adults With Williams Syndrome	10.1002/ajmg.a.30400	hsa04151	PI3K-Akt signaling pathway	2006
EMD	STA; LEMD5	emerin	The functions of EMD in the nuclear lamina may indicate a role for EMD in ageing and have roles in chromatin organization, gene regulation and signal transduction.	others	Homo sapiens	The Nuclear Lamina Comes of Age	10.1038/nrm1550	unknown	Unknown	2010
ENO1	ENO1L1; HEL-S-17	enolase 1	Glycolytic enzyme the catalyzes the conversion of 2-phosphoglycerate to phosphoenolpyruvate. In addition to glycolysis, involved in various processes such as growth control, hypoxia tolerance and allergic responses.	others	Homo sapiens	Alcohol drinking exacerbates neural and behavioral pathology in the 3xTg-AD mouse model of Alzheimer's disease	10.1016/bs.irn.2019.10.017	hsa04066	HIF-1 signaling pathway	2023
ENO2	HEL-S-279; NSE	enolase 2	Has neurotrophic and neuroprotective properties on a broad spectrum of central nervous system (CNS) neurons.	others	Homo sapiens	Alcohol drinking exacerbates neural and behavioral pathology in the 3xTg-AD mouse model of Alzheimer's disease	10.1016/bs.irn.2019.10.017	hsa04066	HIF-1 signaling pathway	2026
EP300	p300; KAT3B	E1A binding protein p300	EP300 mediates many transcriptional events including DNA repair.EP300 has been associated with several other proteins that may be involved in ageing, such as WRN.	genomic instability	Homo sapiens	DNA Damage-Induced Translocation of the Werner Helicase Is Regulated by Acetylation	10.1074/jbc.M210479200	hsa04935	Growth hormone synthesis, secretion and action	2033
EPOR	EPO-R	erythropoietin receptor	Receptor for erythropoietin. Mediates erythropoietin-induced erythroblast proliferation and differentiation. Upon EPO stimulation, EPOR dimerizes triggering the JAK2/STAT5 signaling cascade.	cellular senescence	Homo sapiens	Erythropoietin Signaling Increases Choroidal Macrophages and Cytokine Expression, and Exacerbates Choroidal Neovascularization	10.1038/s41598-018-20520-z	hsa04630	JAK-STAT signaling pathway	2057
EPS8	Epidermal Growth Factor Receptor Kinase Substrate 8	epidermal growth factor receptor pathway substrate 8	Stimulates guanine exchange activity of SOS1. May play a role in membrane ruffling and remodeling of the actin cytoskeleton. In the cochlea, is required for stereocilia maintenance in adult hair cells.	others	Homo sapiens	The eps8 family of proteins links growth factor stimulation to actin reorganization generating functional redundancy in the Ras/Rac pathway	10.1091/mbc.E03-06-0427	unknown	Unknown	2059
ERBB2	HER2; NGL	erb-b2 receptor tyrosine kinase 2	Protein tyrosine kinase that is part of several cell surface receptor complexes, but that apparently needs a coreceptor for ligand binding. Essential component of a neuregulin-receptor complex, although neuregulins do not interact with it alone.	others	Homo sapiens	Premature Senescence Is a Primary Fail-Safe Mechanism of ERBB2-driven Tumorigenesis in Breast Carcinoma Cells	PMID: 15705882	hsa04010	MAPK signaling pathway	2064
ERCC1	RAD10	excision repair cross-complementation group 1	ERCC1 has a role in DNA repair in association with the other ERCC proteins.	genomic instability	Homo sapiens	Formation of a Ternary Complex by Human XPA, ERCC1, and ERCC4(XPF) Excision Repair Proteins	10.1073/pnas.91.11.5017	unknown	Unknown	2067
ERCC2	CXPD; XPD	excision repair cross-complementation group 2	ATP-dependent 5'-3' DNA helicase, component of the general transcription and DNA repair factor IIH (TFIIH) core complex, which is involved in general and transcription-coupled nucleotide excision repair (NER) of damaged DNA and, when complexed to CAK, in RNA transcription by RNA polymerase II.	genomic instability	Homo sapiens	The Involvement of ERCC2/XPD and ERCC6/CSB Wild Type Alleles in Protection Against Aging and Cancer	10.2174/1874609810666170707101548	unknown	Unknown	2068
ERCC3	XPB; BTF2; RAD25	excision repair cross-complementation group 3	ERCC3 is an ATP-dependent 3'-5' directed DNA helicase involved in basal RNA transcription and the nucleotide excision repair (NER) pathway.	genomic instability	Homo sapiens	Telomere Attrition and Genomic Instability in Xeroderma Pigmentosum Type-B Deficient Fibroblasts Under Oxidative Stress	10.1111/j.1582-4934.2009.00945.x	unknown	Unknown	2071
ERCC4	ERCC Excision Repair 4; Endonuclease Catalytic Subunit	excision repair cross-complementation group 4	Catalytic component of a structure-specific DNA repair endonuclease responsible for the 5-prime incision during DNA repair. Involved in homologous recombination that assists in removing interstrand cross-link.	genomic instability	Homo sapiens	Mammalian BTBD12/SLX4 assembles a Holliday junction resolvase and is required for DNA repair	10.1016/j.cell.2009.06.030	unknown	Unknown	2072
ERCC5	ERCM2; XPGC	excision repair cross-complementation group 5	ERCC5 may reduce endogenous DNA damage and attend therapy for human progeroid genome instability syndromes.	genomic instability	Homo sapiens	Human xeroderma pigmentosum group G gene encodes a DNA endonuclease	10.1093/nar/22.16.3312	unknown	Unknown	2073
ERCC6	CSB; RAD26; ARMD5	excision repair cross-complementation group 6	Mutant for ERCC6 and XPA die before weaning and display some signs of premature ageing included stunted growth, neurological dysfunction, retinal degeneration, cachexia, and kyphosis.	others	Homo sapiens	Cockayne syndrome group B cellular and biochemical functions	10.1086/380399	unknown	Unknown	2074
ERCC8	CKN1; CSA	excision repair cross-complementation group 8	Substrate-recognition component of the CSA complex, a DCX (DDB1-CUL4-X-box) E3 ubiquitin-protein ligase complex, involved in transcription-coupled nucleotide excision repair.	genomic instability	Homo sapiens	Two Novel Heterozygous Mutations in ERCC8 Cause Cockayne Syndrome in a Chinese Patient	10.1016/j.pediatrneurol.2015.06.006	unknown	Unknown	1161
ESR1	NR3A1; Era; ESR	estrogen receptor 1	ESR1 is a transcription factor that mediates the actions of estrogen. Mice without ESR1 were infertile and showed a variety of changes.	genomic instability	Homo sapiens	Age-dependent Methylation of ESR1 Gene in Prostate Cancer	10.1016/j.bbrc.2004.06.164	unknown	Unknown	2099
FADS1	D5D; FADS6; FADSD5	fatty acid desaturase 1	Long-chain polyunsaturated fatty acids (LCPUFAs) biosynthetic capacity is regulated by FADS1 polymorphisms and decreased by aging in FADS1 C allele carriers.	others	Homo sapiens	Aging and FADS1 polymorphisms decrease the biosynthetic capacity of long-chain PUFAs: A human trial using [U- 13 C]linoleic acid	10.1016/j.plefa.2019.07.003	unknown	Unknown	3992
FAS	CD95; APO-1; FAS1	fas cell surface death receptor	Fas-mediated apoptosis has a role in aging of human epidermis. Epidermal Fas expression and apoptosis are increased in aged human skin.	others	Homo sapiens	Aging of Human Epidermis: Reversal of Aging Changes Correlates With Reversal of Keratinocyte Fas Expression and Apoptosis	10.1093/gerona/59.5.b411	hsa04115	p53 signaling pathway	355
FBP1	FBP	fructose-bisphosphatase 1	Catalyzes the hydrolysis of fructose 1,6-bisphosphate to fructose 6-phosphate in the presence of divalent cations, acting as a rate-limiting enzyme in gluconeogenesis. Plays a role in regulating glucose sensing and insulin secretion of pancreatic beta-cells.	others	Homo sapiens	Common and cell type-specific responses of human cells to mitochondrial dysfunction	10.1016/j.yexcr.2004.09.006	hsa04910	Insulin signaling pathway	2203
FEN1	FEN-1; MF1; RAD2	flap structure-specific endonuclease 1	Involved in DNA processing, FEN-1 removes 5' overhanging flaps in DNA repair and processes the 5' ends of Okazaki fragments in lagging strand DNA synthesis.	genomic instability	Homo sapiens	Structure of the DNA Repair and Replication Endonuclease and Exonuclease FEN-1: Coupling DNA and PCNA Binding to FEN-1 Activity	10.1016/s0092-8674(00)81789-4	unknown	Unknown	2237
FGF21	FGF-21	fibroblast growth factor 21	Stimulates glucose uptake in differentiated adipocytes via the induction of glucose transporter SLC2A1/GLUT1 expression (but not SLC2A4/GLUT4 expression). Activity requires the presence of KLB.	deregulated nutrient sensing	Homo sapiens	FGF-21 as a novel metabolic regulator	10.1172/JCI23606	hsa04010	MAPK signaling pathway	26291
FGF23	Tumor-Derived Hypophosphatemia Inducing Factor	fibroblast growth factor 23	Regulator of phosphate homeostasis. Inhibits renal tubular phosphate transport by reducing SLC34A1 levels. Upregulates EGR1 expression in the presence of KL. Acts directly on the parathyroid to decrease PTH secretion. Regulator of vitamin-D metabolism. Negatively regulates osteoblast differentiation and matrix mineralization.	others	Homo sapiens	FGF-23 inhibits renal tubular phosphate transport and is a PHEX substrate	https://doi.org/10.1006/bbrc.2001.5084	hsa04010	MAPK signaling pathway	8074
FGF7	HBGF-7; KGF	fibroblast growth factor 7	Hominis Placenta (HP) treatment significantly increased the expression of FGF-7, which plays pivotal roles to maintain anagen phase both protein and mRNA levels.	senescence-associated secretory phenotype	Homo sapiens	Hominis Placenta facilitates hair re-growth by upregulating cellular proliferation and expression of fibroblast growth factor-7	10.1186/s12906-016-1180-3	hsa04010	MAPK signaling pathway	2252
FGFR1	CEK; FLG; N-SAM	fibroblast growth factor receptor 1	FGFR1 is the receptor of the fibroblast growth factor.	altered intercellular communication	Homo sapiens	Attenuation of FGF Signalling in Beta-Cells Leads to Diabetes	10.1038/35048589	hsa04010	MAPK signaling pathway	2260
FGFR3	JTK4	Fibroblast Growth Factor Receptor 3	Tyrosine-protein kinase that acts as cell-surface receptor for fibroblast growth factors and plays an essential role in the regulation of cell proliferation, differentiation and apoptosis. Plays an essential role in the regulation of chondrocyte differentiation, proliferation and apoptosis, and is required for normal skeleton development. Regulates both osteogenesis and postnatal bone mineralizat…	others	Homo sapiens	Hepatic gene body hypermethylation is a shared epigenetic signature of murine longevity	10.1371/journal.pgen.1007766	hsa04010	MAPK signaling pathway	2261
FLT1	VEGFR1; FLT	fms-related tyrosine kinase 1	It is involved in signalling cascade.	epigenetic alterations	Homo sapiens	Aging and Orchidectomy Modulate Expression of VEGF Receptors (Flt-1 and Flk-1) on Corpus Cavernosum of the Rat	10.1196/annals.1354.020	unknown	Unknown	2321
FOS	P55	FBJ murine osteosarcoma viral oncogene homolog	Nuclear phosphoprotein which forms a tight but non-covalently linked complex with the JUN/AP-1 transcription factor. In the heterodimer, FOS and JUN/AP-1 basic regions each seems to interact with symmetrical DNA half sites.	cellular senescence	Homo sapiens	An altered repertoire of fos/jun (AP-1) at the onset of replicative senescence	10.1016/0014-4827(92)90415-5	hsa04935	Growth hormone synthesis, secretion and action	2353
FOXL2	PINTO	Forkhead Box Protein L2	Transcriptional regulator. Critical factor essential for ovary differentiation and maintenance, and repression of the genetic program for somatic testis determination. Prevents trans-differentiation of ovary to testis through transcriptional repression of the Sertoli cell-promoting gene SOX9 (By similarity). Has apoptotic activity in ovarian cells. Suppresses ESR1-mediated transcription of PTGS2/…	others	Homo sapiens	Transcriptional factor FOXL2 interacts with DP103 and induces apoptosis.	10.1016/j.bbrc.2005.08.184	unknown	Unknown	668
FOXM1	HFH-11; HNF-3	forkhead box M1	Increased Foxm1b levels are essential for GH to stimulate hepatocyte proliferation. Increased expression of FOXM1 in old mice restored hepatocyte proliferation to levels found in young animals.	deregulated nutrient sensing	Homo sapiens	FoxM1 repression during human aging leads to mitotic decline and aneuploidy-driven full senescence	10.1038/s41467-018-05258-6	hsa04218	Cellular senescence	2305
FOXO1	FKH1; FKHR; FOXO1A	forkhead box O1	FOXO1 negatively regulates skeletal muscle mass and type I fiber gene expression and leads to impaired skeletal muscle function.	others	Homo sapiens	Fox's in development and disease	10.1016/S0168-9525(03)00111-2	hsa04211	Longevity regulating pathway	2308
FOXO3	AF6q21; FOXO2; FKHRL1	forkhead box O3	A transcription factor of the Fox family, FOXO3, is crucial in development.	others	Homo sapiens	Fox's in Development and Disease	10.1016/S0168-9525(03)00111-2	hsa04211	Longevity regulating pathway	2309
FOXO4	AFX1; MLLT7	forkhead box O4	FOXO4 plays a role in development and in insulin (INS) signalling.	deregulated nutrient sensing	Homo sapiens	Targeted Apoptosis of Senescent Cells Restores Tissue Homeostasis in Response to Chemotoxicity and Aging	10.1016/j.cell.2017.02.031	hsa04068	FoxO signaling pathway	4303
GAPDH	G3PD	glyceraldehyde-3-phosphate dehydrogenase	Has both glyceraldehyde-3-phosphate dehydrogenase and nitrosylase activities, thereby playing a role in glycolysis and nuclear functions, respectively. Participates in nuclear events including transcription, RNA transport, DNA replication and apoptosis.	others	Homo sapiens	Ishemia-reperfusion enhances GAPDH nitration in aging skeletal muscle	10.18632/aging.100394	hsa04066	HIF-1 signaling pathway	2597
GCK	HHF3; HKIV	glucokinase	Catalyzes the phosphorylation of hexose, such as D-glucose, D-fructose and D-mannose, to hexose 6-phosphate.	others	Homo sapiens	GCK gene-body hypomethylation is associated with the risk of coronary heart disease	10.1155/2014/151723	hsa04910	Insulin signaling pathway	2645
GCLC	Gamma-Glutamylcysteine Synthetase	glutamate-cysteine ligase, catalytic subunit	Glutamate-cysteine ligase, also known as gamma-glutamylcysteine synthetase is the first rate-limiting enzyme of glutathione synthesis. The enzyme consists of two subunits, a heavy catalytic subunit and a light regulatory subunit. This locus encodes the catalytic subunit, while the regulatory subunit is derived from a different gene located on chromosome 1p22-p21. Mutations at this locus have been…	loss of proteostasis	Homo sapiens	Association of polymorphisms of glutamate-cystein ligase and microsomal triglyceride transfer protein genes in non-alcoholic fatty liver disease	10.1111/j.1440-1746.2009.06001.x	unknown	Unknown	2729
GCLM	Gamma-Glutamylcysteine Synthetase Regulatory Subunit	glutamate-cysteine ligase, modifier subunit	Glutamate-cysteine ligase, also known as gamma-glutamylcysteine synthetase, is the first rate limiting enzyme of glutathione synthesis. The enzyme consists of two subunits, a heavy catalytic subunit and a light regulatory subunit. Gamma glutamylcysteine synthetase deficiency has been implicated in some forms of hemolytic anemia. Alternative splicing results in multiple transcript variants encodin…	loss of proteostasis	Homo sapiens	Structure, function, and post-translational regulation of the catalytic and modifier subunits of glutamate cysteine ligase	10.1016/j.mam.2008.08.009	unknown	Unknown	2730
GDF11	Bone Morphogenetic Protein 11	growth differentiation factor 11	Secreted signal that acts globally to specify positional identity along the anterior/posterior axis during development. May play critical roles in patterning both mesodermal and neural tissues and in establishing the skeletal pattern. Signals through activin receptors type-2, ACVR2A and ACVR2B, and activin receptors type-1, ACVR1B, ACVR1C and TGFBR1 leading to the phosphorylation of SMAD2 and SMA…	others	Homo sapiens	Structural Basis for Potency Differences Between GDF8 and GDF11	10.1186/s12915-017-0350-1	unknown	Unknown	10220
GDF15	MIC1; NAG-1; PDF	growth differentiation factor 15	Both the intracellular GDF15 and the circulating mature GDF15 are implicated in biological processes, such as energy homeostasis and body weight regulation.	senescence-associated secretory phenotype	Homo sapiens	Growth differentiation factor 15 (GDF15): A survival protein with therapeutic potential in metabolic diseases	10.1016/j.pharmthera.2019.02.008	unknown	Unknown	9518
GH1	GH; IGHD2	growth hormone 1	It plays an important role in growth control. Its major role in stimulating body growth is to stimulate the liver and other tissues to secrete IGF-1.	cellular senescence	Homo sapiens	Growth hormone secretion is diminished and tightly controlled in humans enriched for familial longevity	10.1111/acel.12519	hsa04935	Growth hormone synthesis, secretion and action	2688
GHR	GHBP; GHIP	growth hormone receptor	Receptor for pituitary gland growth hormone involved in regulating postnatal body growth. On ligand binding, couples to the JAK2/STAT5 pathway.	loss of proteostasis	Homo sapiens	Growth hormone receptor deficiency is associated with a major reduction in pro-aging signaling, cancer, and diabetes in humans	10.1126/scitranslmed.3001845	hsa04935	Growth hormone synthesis, secretion and action	2690
GHRH	GHRF; GRF	growth hormone releasing hormone	GRF is released by the hypothalamus and acts on the adenohypophyse to stimulate the secretion of growth hormone.	loss of proteostasis	Homo sapiens	In vivo semiquantification of hypothalamic growth hormone-releasing hormone (GHRH) output in humans: evidence for relative GHRH deficiency in aging	10.1210/jcem.84.10.6063	hsa04935	Growth hormone synthesis, secretion and action	2691
GHRHR	GRFR	growth hormone releasing hormone receptor	Receptor for GRF, coupled to G proteins which activate adenylyl cyclase. Stimulates somatotroph cell growth, growth hormone gene transcription and growth hormone secretion.	deregulated nutrient sensing	Homo sapiens	Familial Dwarfism Due to a Novel Mutation of the Growth Hormone-Releasing Hormone Receptor Gene	10.1210/jcem.84.3.5599	hsa04935	Growth hormone synthesis, secretion and action	2692
GPX1	Glutathione Peroxidase 1; GSHPX1; GPXD	glutathione peroxidase 1	Overexpression of GPX1 in mice results in insulin (INS) resistance and obesity.	deregulated nutrient sensing	Homo sapiens	Association of GPX1 and GPX4 polymorphisms with episodic memory and Alzheimer's disease	10.1016/j.neulet.2017.12.026	unknown	Unknown	2876
GPX4	Phospholipid Hydroperoxide Glutathione Peroxidase	glutathione peroxidase 4	Essential antioxidant peroxidase that directly reduces phospholipid hydroperoxide even if they are incorporated in membranes and lipoproteins. Can also reduce fatty acid hydroperoxide, cholesterol hydroperoxide and thymine hydroperoxide. Plays a key role in protecting cells from oxidative damage by preventing membrane lipid peroxidation. Required to prevent cells from ferroptosis, a non-apoptotic…	others	Homo sapiens	Regulation of Ferroptotic Cancer Cell Death by GPX4	10.1016/j.cell.2013.12.010	unknown	Unknown	2879
GRB2	NCKAP2	growth factor receptor-bound protein 2	GRB2 has a role as a signal transducer of many pathways, including pathways and genes previously related to ageing such as INS/IGF1 signalling and SHC1.	deregulated nutrient sensing	Homo sapiens	Feedback between p21 and reactive oxygen production is necessary for cell senescence	10.1038/msb.2010.5	hsa04910	Insulin signaling pathway	2885
GRIA2	GluA2	Glutamate Ionotropic Receptor AMPA Type Subunit 2	Receptor for glutamate that functions as ligand-gated ion channel in the central nervous system and plays an important role in excitatory synaptic transmission. L-glutamate acts as an excitatory neurotransmitter at many synapses in the central nervous system. Binding of the excitatory neurotransmitter L-glutamate induces a conformation change, leading to the opening of the cation channel, and the…	others	Homo sapiens	Epigenetic-aging-signature to determine age in different tissues	10.18632/aging.100395	hsa04024	cAMP signaling pathway	2891
GRN	PC Cell-Derived Growth Factor	granulin	Secreted protein that acts as a key regulator of lysosomal function and as a growth factor involved in inflammation, wound healing and cell proliferation. Regulates protein trafficking to lysosomes and, also the activity of lysosomal enzymes. Facilitates also the acidification of lysosomes, causing degradation of mature CTSD by CTSB. In addition, functions as wound-related growth factor that acts…	others	Homo sapiens	GRN variability contributes to sporadic frontotemporal lobar degeneration	10.3233/JAD-2010-1225	unknown	Unknown	2896
GSK3A	Glycogen Synthase Kinase-3 Alpha	glycogen synthase kinase 3 alpha	Constitutively active protein kinase that acts as a negative regulator in the hormonal control of glucose homeostasis, Wnt signaling and regulation of transcription factors and microtubules, by phosphorylating and inactivating glycogen synthase (GYS1 or GYS2), CTNNB1/beta-catenin, APC and AXIN1. Requires primed phosphorylation of the majority of its substrates. Contributes to insulin regulation o…	deregulated nutrient sensing	Homo sapiens	Glycogen synthase kinase-3: properties, functions, and regulation	10.1021/cr000110o	unknown	Unknown	2931
GSK3B	Glycogen Synthase Kinase 3 Beta; Serine/Threonine-Protein Kinase GSK3B	glycogen synthase kinase 3 beta	Adult overexpression of GSK3B in the brain of resulted in neurodegeneration. GSK-3beta has been postulated to mediate Alzheimer's disease tau hyperphosphorylation, beta-amyloid-induced neurotoxicity and presenilin-1 mutation pathogenic effects.	others	Homo sapiens	Early Life Stress and Epigenetics in Late-onset Alzheimer's Dementia: A Systematic Review	10.2174/1389202919666171229145156	hsa04910	Insulin signaling pathway	2932
GSR	Glutathione-Disulfide Reductase; GRase; GRD1	glutathione reductase	GSR is involved in redox regulation and oxidative defence.	others	Homo sapiens	Loss of glutathione redox homeostasis impairs proteostasis by inhibiting autophagy-dependent protein degradation	10.1038/s41418-018-0270-9	unknown	Unknown	2936
GSS	GSHS; GSH-S; Glutathione Synthase	glutathione synthetase	Mutations in the human GSS gene cause 5-oxoprolinuria. GSS is involved in redox regulation.	others	Homo sapiens	Mutations in the Glutathione Synthetase Gene Cause 5-oxoprolinuria	10.1038/ng1196-361	unknown	Unknown	2937
GSTA4	GTA4	glutathione S-transferase alpha 4	It is involved in oxidative protection as well as the removal of toxins and harmful metabolic by-products.	altered intercellular communication	Homo sapiens	Glutathione S-transferase Isoenzymatic Response to Aging in Rat Cerebral Cortex and Cerebellum	10.1016/s0197-4580(02)00139-2	unknown	Unknown	2941
GSTP1	GSTP; FAEES3; GST3	glutathione S-transferase pi 1	It is involved in oxidative protection, extend lifespan.	epigenetic alterations	Homo sapiens	DNA methylation in repeat negative prostate biopsies as a marker of missed prostate cancer	10.1186/s13148-019-0746-6	unknown	Unknown	2950
GTF2H2	BTF2; TFIIH; BTF2P44	general transcription factor IIH, polypeptide 2, 44kDa	Transcription factor II H interacts with a variety of factors during transcription, suggesting that, in addition to its essential role in transcription initiation, it also participates as a regulatory factor.	epigenetic alterations	Homo sapiens	The Transcriptional Complexity of the TFIIH Complex	10.1016/j.tig.2003.08.005	unknown	Unknown	2966
H2AFX	H2AX; H2A.X	H2A histone family, member X	H2AFX has been involved in DNA repair.	genomic instability	Homo sapiens	Genomic Instability in Mice Lacking Histone H2AX	10.1126/science.1069398	unknown	Unknown	3014
HBP1	HMG Box-Containing Protein 1	HMG-box transcription factor 1	HBP1 has been related to DNA unwinding and stress response.	genomic instability	Homo sapiens	HBP1: a HMG box transcriptional repressor that is targeted by the retinoblastoma family	10.1101/gad.11.3.383	unknown	Unknown	26959
HDAC1	HD1; GON-10; RPD3L1	histone deacetylase 1	HDAC1 performs the deacetylation of histones and is an important player in may processes such as development, transcriptional regulation, and cell cycle progression.	epigenetic alterations	Homo sapiens	Histone Deacetylases (HDACs): Characterization of the Classical HDAC Family	10.1042/BJ20021321	hsa04110	Cell cycle	3065
HDAC2	RPD3; YAF1	histone deacetylase 2	HDAC2 performs the deacetylation of histones and is an important player in may processes such as development, transcriptional regulation, and cell cycle progression.	cellular senescence	Homo sapiens	Histone Deacetylases (HDACs): Characterization of the Classical HDAC Family	10.1042/BJ20021321	hsa04110	Cell cycle	3066
HDAC3	SMAP45; HD3	histone deacetylase 3	Responsible for the deacetylation of lysine residues on the N-terminal part of the core histones (H2A, H2B, H3 and H4), and some other non-histone substrates. Histone deacetylation gives a tag for epigenetic repression and plays an important role in transcriptional regulation, cell cycle progression and developmental events.	epigenetic alterations	Homo sapiens	Histone deacetylases (HDACs): characterization of the classical HDAC family	10.1042/BJ20021321	unknown	Unknown	8841
HELLS	PASG; SMARCA6; LSH	helicase, lymphoid-specific	The disruption of PASG (lsh), a SNF2-like factor that facilitates DNA methylation, causes global hypomethylation, developmental growth retardation and a premature aging phenotype.	epigenetic alterations	Homo sapiens	Characterization of gene expression, genomic structure, and chromosomal localization of Hells (Lsh)	10.1006/geno.1998.5557	unknown	Unknown	3070
HESX1	RPX; ANF	HESX homeobox 1	HESX1 is an important regulator of development and, particularly, of pituitary development.	others	Homo sapiens	Mutations in the homeobox gene HESX1/Hesx1 associated with septo-optic dysplasia in human and mouse	10.1038/477	hsa04550	Signaling pathways regulating pluripotency of stem cells	8820
HGF	F-TCF; HGFB; HPTA	hepatocyte growth factor	HGF and bFGF derived from hADSCs improved ovarian function during natural aging via reduction of oxidative stress by activating the SIRT1/FOXO1 signaling pathway.	senescence-associated secretory phenotype	Homo sapiens	HGF and BFGF Secretion by Human Adipose-Derived Stem Cells Improves Ovarian Function During Natural Aging via Activation of the SIRT1/FOXO1 Signaling Pathway	10.1159/000487559	hsa04151	PI3K-Akt signaling pathway	3082
HIC1	Zinc Finger And BTB Domain-Containing Protein 29	hypermethylated in cancer 1	Transcriptional repressor. Recognizes and binds to the consensus sequence '5-[CG]NG[CG]GGGCA[CA]CC-3'. May act as a tumor suppressor. May be involved in development of head, face, limbs and ventral body wall. Involved in down-regulation of SIRT1 and thereby is involved in regulation of p53/TP53-dependent apoptotic DNA-damage responses. The specific target gene promoter association seems to be dep…	genomic instability	Homo sapiens	Tumor suppressor HIC1 directly regulates SIRT1 to modulate p53-dependent DNA-damage responses	https://doi.org/10.1016/j.cell.2005.08.011	unknown	Unknown	3090
HIF1A	PASD8; MOP1	hypoxia inducible factor 1, alpha subunit (basic helix-loop-helix transcription factor)	Functions as a master transcriptional regulator of the adaptive response to hypoxia.	others	Homo sapiens	Pathobiological Pseudohypoxia as a Putative Mechanism Underlying Myelodysplastic Syndromes	10.1158/2159-8290.CD-17-1203	hsa04066	HIF-1 signaling pathway	3091
HK3	HKIII; HXK3	hexokinase 3	Catalyzes the phosphorylation of hexose, such as D-glucose and D-fructose, to hexose 6-phosphate (D-glucose 6-phosphate and D-fructose 6-phosphate.	others	Homo sapiens	ESR1, HK3 and BRSK1 gene variants are associated with both age at natural menopause and premature ovarian failure	10.1186/1750-1172-7-5	hsa04066	HIF-1 signaling pathway	3101
HMGB1	HMG3; SBP-1; DKFZp686A04236	high mobility group box 1	It is related to DNA unwinding, stress response, and maintenance of genome stability.	genomic instability	Homo sapiens	High Mobility Group Protein B1 Enhances DNA Repair and Chromatin Modification After DNA Damage	10.1073/pnas.0803181105	hsa04140	Autophagy - animal	3146
HMGB2	HMG2	high mobility group box 2	HMGB2 has been related to DNA unwinding and stress response.	genomic instability	Homo sapiens	HMGB2 expression is associated with transition from a quiescent to an activated state of adult neural stem cells	10.1002/dvdy.24559	unknown	Unknown	3148
HOXB7	HOX2; HOX2C	homeobox B7	It is crucial in morphogenesis and development. The expression of many HOX genes, including HOXB7, declines with age, even prior to adulthood.	genomic instability	Homo sapiens	Do Longevity Assurance Genes Containing Hox Domains Regulate Cell Development via Ceramide Synthesis?	10.1016/s0014-5793(02)03248-9	unknown	Unknown	3217
HOXC4	HOX3; HOX3E	homeobox C4	Sequence-specific transcription factor which is part of a developmental regulatory system that provides cells with specific positional identities on the anterior-posterior axis.	genomic instability	Homo sapiens	The Binding of Ku Antigen to Homeodomain Proteins Promotes Their Phosphorylation by DNA-dependent Protein Kinase	10.1074/jbc.M100768200	unknown	Unknown	3221
HRAS	P21ras	harvey rat sarcoma viral oncogene homolog	It is involved in the activation of Ras protein signal transduction.	cellular senescence	Homo sapiens	Bladder Cancer and Genetic Mutations	10.1007/s12013-015-0574-z	hsa04211	Longevity regulating pathway	3265
HSF1	HSTF1	heat shock transcription factor 1	It plays a critical role in regulating the transcription of hsp genes. HSF1 in aged rats exhibits a decreased ability to bind DNA.	epigenetic alterations	Homo sapiens	Rethinking HSF1 in Stress, Development, and Organismal Health	10.1016/j.tcb.2017.08.002	unknown	Unknown	3297
HSP90AA1	LAP2	heat shock protein 90kDa alpha (cytosolic), class A member 1	Molecular chaperone that promotes the maturation, structural maintenance and proper regulation of specific target proteins involved for instance in cell cycle control and signal transduction.	others	Homo sapiens	Heat shock response and ageing: mechanisms and applications	10.1006/cbir.2001.0789	hsa04151	PI3K-Akt signaling pathway	3320
HSPA1A	HSP72; HSP70	heat shock 70kDa protein 1A,tissue-specific	Ensuring the correct folding of proteins. Acts as a cellular defense mechanism,the aging-associated variation of the levels of Hsp70 followed a different pattern in post-mitotic and mitotic tissues, being lower or higher in old comparing to adults, respectively.	loss of proteostasis	Homo sapiens	Hsp70 Basal Levels, a Tissue Marker of the Rate of Aging and Longevity in	10.1016/j.exger.2016.08.013	hsa04010	MAPK signaling pathway	3303
HSPA1B	HSP70-2; HSP72	heat shock 70kDa protein 1B	Stress inducible, ATPase activity, tolerance of hyperthermia,ischemia/hypoxia, resistance to oxidative, UV and TNF stresses,protection against protein aggregation, regulation of HS response,protection of transcription/translation, tumorigenicity,antiapoptotic.	loss of proteostasis	Homo sapiens	Paradoxical Increase of Heat-Shock Response With Age in a Substrain of F344 Rats: Comparison Between F344/DuCrj and F344/Jcl	10.1016/s0047-6374(02)00096-9	hsa04010	MAPK signaling pathway	3304
HSPA8	HSC71; HSC70; HSP73	heat shock 70kDa protein 8	This gene encodes a member of the heat shock protein 70 family, which contains both heat-inducible and constitutively expressed members. This protein belongs to the latter group, which are also referred to as heat-shock cognate proteins. It functions as a chaperone, and binds to nascent polypeptides to facilitate correct folding. It also functions as an ATPase in the disassembly of clathrin-coate…	loss of proteostasis	Homo sapiens	Heat Shock Response and Ageing: Mechanisms and Applications	10.1006/cbir.2001.0789	hsa04010	MAPK signaling pathway	3312
HSPA9	GRP75; PBP74; HSPA9B	heat shock 70kDa protein 9 (mortalin)	HSPA9 influenced pre-messenger RNA splicing by modulating the inclusion of the exons.	epigenetic alterations	Homo sapiens	Parkinson's Disease-Related Gene Variants Influence pre-mRNA Splicing Processes	10.1016/j.neurobiolaging.2016.07.014	unknown	Unknown	3313
HSPD1	GroEL; HSP60; SPG13	heat shock 60kDa protein 1 (chaperonin)	It is involve in the aging-related apoptotic process, promote aging.	mitochondrial dysfunction	Homo sapiens	Age-related Alterations in Expression of Apoptosis Regulatory Proteins and Heat Shock Proteins in Rat Skeletal Muscle	10.1016/j.bbadis.2005.08.003	unknown	Unknown	3329
HTRA2	Serine Proteinase OMI	HtrA serine peptidase 2	Serine protease that shows proteolytic activity against a non-specific substrate beta-casein. Promotes or induces cell death either by direct binding to and inhibition of BIRC proteins (also called inhibitor of apoptosis proteins, IAPs), leading to an increase in caspase activity, or by a BIRC inhibition-independent, caspase-independent and serine protease activity-dependent mechanism. Cleaves TH…	loss of proteostasis	Homo sapiens	Characterization of a novel human serine protease that has extensive homology to bacterial heat shock endoprotease HtrA and is regulated by kidney ischemia	10.1074/jbc.275.4.2581	hsa04210	Apoptosis	27429
HTT	IT15; HD	huntingtin	DeltaQ-htt expression in vitro increases autophagosome synthesis and stimulates the Atg5-dependent clearance of truncated N-terminal htt aggregates.	loss of proteostasis	Homo sapiens	Loss of huntingtin-mediated BDNF gene transcription in Huntington's disease	10.1126/science.1059581	unknown	Unknown	3064
IFNB1	Fibroblast Interferon	interferon beta	It has antiviral, antibacterial and anticancer activities.	others	Homo sapiens	Variation at the NFATC2 locus increases the risk of thiazolidinedione-induced edema in the Diabetes REduction Assessment with ramipril and rosiglitazone Medication (DREAM) study	10.2337/dc10-0452	hsa04630	JAK-STAT signaling pathway	3456
IGF1	MGF	insulin-like growth factor 1 (somatomedin C)	The insulin-like growth factors, isolated from plasma, are structurally and functionally related to insulin but have a much higher growth-promoting activity.	cellular senescence	Homo sapiens	Insulin-like Growth factor-1 Signaling in Cardiac Aging	10.1016/j.bbadis.2017.08.029	hsa04211	Longevity regulating pathway	3479
IGF1R	CD221; JTK13	insulin-like growth factor 1 receptor	Receptor tyrosine kinase which mediates actions of insulin-like growth factor 1 (IGF1). Binds IGF1 with high affinity and IGF2 and insulin (INS) with a lower affinity.	others	Homo sapiens	β Cell Aging Markers Have Heterogeneous Distribution and Are Induced by Insulin Resistance	10.1016/j.cmet.2017.03.015	hsa04211	Longevity regulating pathway	3480
IGF2	C11orf43	insulin-like growth factor 2	The insulin-like growth factors possess growth-promoting activity. Major fetal growth hormone in mammals. Plays a key role in regulating fetoplacental development.	cellular senescence	Homo sapiens	Insulin-like growth factors: actions on the skeleton	10.1530/JME-17-0298	hsa04010	MAPK signaling pathway	3481
IGFBP1	AFBP; IBP1; IGF-BP25	insulin like growth factor binding protein 1	As a downstream protein of Jagged1, IGFBP1 was correlated with the severity of coronary atherosclerosis in aging patients, and the increase of circulating IGFBP1 levels with aging may be an adaptive response to counter HCAEC senescence through Akt signaling.	senescence-associated secretory phenotype	Homo sapiens	Role of IGFBP1 in the senescence of vascular endothelial cells and severity of aging?related coronary atherosclerosis	10.3892/ijmm.2019.4338	unknown	Unknown	3484
IGFBP2	IGF-Binding Protein 2	insulin-like growth factor binding protein 2, 36kDa	Inhibits IGF-mediated growth and developmental rates. IGF-binding proteins prolong the half-life of the IGFs and have been shown to either inhibit or stimulate the growth promoting effects of the IGFs on cell culture. They alter the interaction of IGFs with their cell surface receptors.	others	Homo sapiens	Duplication of the IGFBP-2 gene in teleost fish: protein structure and functionality conservation and gene expression divergence	10.1371/journal.pone.0003926	unknown	Unknown	3485
IGFBP3	IGFBP-3; BP-53	insulin-like growth factor binding protein 3	IGF-binding proteins prolong the half-life of the IGFs and have been shown to either inhibit or stimulate the growth promoting effects of the IGFs on cell culture.	cellular senescence	Homo sapiens	IGFBP-3 Plays an Important Role in Senescence as an Aging Marker	10.1016/j.etap.2018.03.014	hsa04115	p53 signaling pathway	3486
IKBKB	Inhibitor Of Nuclear Factor Kappa-B Kinase Subunit Beta	inhibitor of kappa light polypeptide gene enhancer in B-cells, kinase beta	Serine kinase that plays an essential role in the NF-kappa-B signaling pathway which is activated by multiple stimuli such as inflammatory cytokines, bacterial or viral products, DNA damages or other cellular stresses. Acts as part of the canonical IKK complex in the conventional pathway of NF-kappa-B activation. Phosphorylates inhibitors of NF-kappa-B on 2 critical serine residues.	altered intercellular communication	Homo sapiens	Ro52-mediated monoubiquitination of IKK{beta} down-regulates NF-{kappa}B signalling	10.1093/jb/mvp127	hsa04910	Insulin signaling pathway	3551
IKBKG	IKK-Gamma	Inhibitor Of Nuclear Factor Kappa B Kinase Regulatory Subunit	Regulatory subunit of the IKK core complex which phosphorylates inhibitors of NF-kappa-B thus leading to the dissociation of the inhibitor/NF-kappa-B complex and ultimately the degradation of the inhibitor. Its binding to scaffolding polyubiquitin seems to play a role in IKK activation by multiple signaling receptor pathways. However, the specific type of polyubiquitin recognized upon cell stimul…	NF-κB related gene	Homo sapiens	GSK-3β controls NF-kappaB activity via IKKγ/NEMO	10.1038/srep38553	hsa04064	NF-kappa B signaling pathway	8517
IL15	IL-15	interleukin 15	Endurance exercise attenuates age-associated changes to skin in humans and mice and exercise-induced IL-15 is a novel regulator of mitochondrial function in aging skin.	senescence-associated secretory phenotype	Homo sapiens	Exercise-stimulated interleukin-15 is controlled by AMPK and regulates skin metabolism and aging	10.1111/acel.12341	hsa04060	Cytokine-cytokine receptor interaction	3600
IL1A	IL-1A; IL1; IL1F1	interleukin 1 alpha	Reduced IL1A diminished NF-κB transcriptional activity, which controls much of the SASP; exogenous IL1A restored IL6 secretion to rapamycin-treated cells.	senescence-associated secretory phenotype	Homo sapiens	MTOR regulates the pro-tumorigenic senescence-associated secretory phenotype by promoting IL1A translation	10.1038/ncb3195	hsa05010	Alzheimer disease	3552
IL1B	IL-1; IL1-BETA; IL1F2	interleukin 1 beta	Aged adipose B cells (AABs) express IL-1R, and inhibition of IL-1 signaling reduces their proliferation and increases lipolysis in aging.	senescence-associated secretory phenotype	Homo sapiens	Aging Induces an Nlrp3 Inflammasome-Dependent Expansion of Adipose B Cells That Impairs Metabolic Homeostasis	10.1016/j.cmet.2019.10.006	hsa04010	MAPK signaling pathway	3553
IL1R1	IL1R; IL1RA; P80	interleukin 1 receptor type 1	IL-1β during the early stages following chronic cerebral hypoperfusion impedes OPC recruitment via IL-1R1, which inhibits white matter repair and functional recovery. IL-1R1 inhibitors may have potential uses in the treatment of SIVD.	NF-κB related gene	Homo sapiens	Interleukin-1β impedes oligodendrocyte progenitor cell recruitment and white matter repair following chronic cerebral hypoperfusion	10.1016/j.bbi.2016.09.024	hsa04064	NF-kappa B signaling pathway	3554
IL2	TCGF	interleukin 2	Produced by T-cells in response to antigenic or mitogenic stimulation, this protein is required for T-cell proliferation and other activities crucial to regulation of the immune response.	cellular senescence	Homo sapiens	Low-affinity TCR Engagement Drives IL-2-dependent Post-Thymic Maintenance of Naive CD4+ T Cells in Aged Humans	10.1111/acel.12353	hsa04630	JAK-STAT signaling pathway	3558
IL2RG	SCIDX1; P64	interleukin 2 receptor, gamma	Common subunit for the receptors for a variety of interleukins.	others	Homo sapiens	Profile of Inflammation-associated genes during Hepatic Differentiation of Human Pluripotent Stem Cells	10.1016/j.dib.2015.10.023	hsa04630	JAK-STAT signaling pathway	3561
IL6	IL-6; BSF2; HGF	interleukin 6	Transgenic mice expressing high levels of IL6 have a reduced growth rate and low levels of IGF1. IL-6-mediated decrease in IGF-I production represents a major mechanism by which chronic inflammation affects growth.	deregulated nutrient sensing	Homo sapiens	Interleukin 6 Causes Growth Impairment in Transgenic Mice Through a Decrease in Insulin-Like Growth factor-I. A Model for Stunted Growth in Children With Chronic Inflammation	10.1172/JCI119207	hsa04218	Cellular senescence	3569
IL6ST	GP130; HIES4; IL-6RB	interleukin 6 signal transducer	miR-126a-3p also modulates the expression of IRS1, IRS2, IL6ST and PIK3R2, all targets that enforce the hypothesis that senescent endothelial cells may reduce the proliferative ability and the stemness phenotype of bone marrow-derived mesenchymal stem cells.	senescence-associated secretory phenotype	Homo sapiens	The senescent status of endothelial cells affects proliferation, inflammatory profile and SOX2 expression in bone marrow-derived mesenchymal stem cells	10.1016/j.exger.2019.02.014	hsa04630	Cytokine-cytokine receptor interaction	3572
IL7	IL-7	interleukin 7	It stimulates the proliferation of lymphoid progenitors, inhibit aging.	cellular senescence	Homo sapiens	Age-associated Thymic Atrophy Is Linked to a Decline in IL-7 Production	10.1016/s0531-5565(01)00213-3	hsa04630	JAK-STAT signaling pathway	3574
IL7R	CDW127	interleukin 7 receptor	Receptor for interleukin-7. Also acts as a receptor for thymic stromal lymphopoietin (TSLP).	cellular senescence	Homo sapiens	IL7R Gene Expression Network Associates With Human Healthy Ageing	10.1186/s12979-015-0048-6	hsa04630	JAK-STAT signaling pathway	3575
INS	IDDM; ILPR	insulin	Insulin decreases blood glucose concentration. It increases cell permeability to monosaccharides, amino acids and fatty acids.	cellular senescence	Homo sapiens	Brain Insulin Signalling, Glucose Metabolism and Females' Reproductive Aging: A Dangerous Triad in Alzheimer's Disease	10.1016/j.neuropharm.2018.01.044	hsa04211	Longevity regulating pathway	3630
INSR	CD220; HHF5	insulin receptor	Receptor tyrosine kinase which mediates the pleiotropic actions of insulin. Binding of insulin leads to phosphorylation of several intracellular substrates, including, insulin receptor substrates (IRS1, 2, 3, 4), SHC, GAB1, CBL and other signaling intermediates.	cellular senescence	Homo sapiens	Cross-species Microarray Analysis With the OSCAR System Suggests an INSR->Pax6->NQO1 Neuro-Protective Pathway in Aging and Alzheimer's DiseaseThe Ubiquitin Ligase CHIP Integrates Proteostasis and Aging by Regulation of Insulin Receptor Turnover	10.1093/nar/gkm408	hsa04211	Longevity regulating pathway	3643
IRS1	HIRS-1	insulin receptor substrate 1	May mediate the control of various cellular processes by insulin.	cellular senescence	Homo sapiens	A novel T608R missense mutation in insulin receptor substrate-1 identified in a subject with type 2 diabetes impairs metabolic insulin signaling	10.1210/jc.2002-020933	hsa04211	Longevity regulating pathway	3667
IRS2	IRS-2	insulin receptor substrate 2	May mediate the control of various cellular processes by insulin.	cellular senescence	Homo sapiens	New amino acid substitutions in the IRS-2 gene in Finnish and Chinese subjects with late-onset type 2 diabetes	10.2337/diabetes.50.8.1949	hsa04211	Longevity regulating pathway	8660
IRS4	Pp160	insulin receptor substrate 4	It acts as an interface between multiple growth factor receptors possessing tyrosine kinase activity, such as insulin receptor, IGF1R and FGFR1, and a complex network of intracellular signaling molecules containing SH2 domains. It is involved in the IGF1R mitogenic signaling pathway. It promotes the AKT1 signaling pathway and BAD phosphorylation during insulin stimulation without activation of RP…	altered intercellular communication	Homo sapiens	Characterization of insulin receptor substrate 4 in human embryonic kidney 293 cells	10.1074/jbc.273.17.10726	hsa04211	Longevity regulating pathway	728340
ITGA2	BR; CD49B; GPIa	integrin subunit alpha 2	Overexpressed ITGA2 promoted the proliferation of ovarian cancer cells. ITGA2 regulated the phosphorylation of forkhead box O1 (FoxO1) by mediating AKT phosphorylation.	senescence-associated secretory phenotype	Homo sapiens	Overexpressed ITGA2 contributes to paclitaxel resistance by ovarian cancer cells through the activation of the AKT/FoxO1 pathway	10.18632/aging.102954	hsa04151	PI3K-Akt signaling pathway	3673
JAK2	JTK10	janus kinase 2	Knockdown or pharmacological inhibition of the JAK-STAT enhances satellite stem cell division potential, resulting in better muscle regeneration. Upon JAK inhibition there was a reduction in inflammatory cytokines and chemokines.	stem cell exhaustion	Homo sapiens	JAK Inhibition Alleviates the Cellular Senescence-Associated Secretory Phenotype and Frailty in Old Age	10.1073/pnas.1515386112	hsa04935	Growth hormone synthesis, secretion and action	3717
JUN	c-Jun; AP-1	jun proto-oncogene	AP-1's DNA-binding activity decreases with age.	genomic instability	Homo sapiens	Increased Constitutive c-Jun N-terminal Kinase Signaling in Lacking Glutathione S-transferase Pi	10.1074/jbc.M301211200	hsa04310	Wnt signaling pathway	3725
JUND	AP-1	jun D proto-oncogene	His protein has been proposed to protect cells from p53-dependent senescence and apoptosis. Alternative translation initiation site usage results in the production of different isoforms.	cellular senescence	Homo sapiens	Altered composition and DNA binding activity of the AP-1 transcription factor during the ageing of human fibroblasts	10.1016/s0047-6374(01)00319-0	hsa04010	MAPK signaling pathway	3727
KCNA3	Potassium Voltage-Gated Channel; Shaker-Related Subfamily; Member 3	potassium channel, voltage gated shaker related subfamily A, member 3	KCNA3 mediates the voltage-dependent potassium ion permeability of excitable membranes. Assuming opened or closed conformations in response to the voltage difference across the membrane, the protein forms a potassium-selective channel through which potassium ions may pass in accordance with their electrochemical gradient.	altered intercellular communication	Homo sapiens	Confirmation of the assignment of the gene encoding Kv1.3, a voltage-gated potassium channel (KCNA3) to the proximal short arm of human chromosome 1	10.1006/geno.1994.1500	unknown	Unknown	3738
KCNAB3	KCNA3B; Subunit 3; AKR6A9	potassium voltage-gated channel subfamily A regulatory beta subunit 3	KCNAB3 has potential as a highly informative and specific age biomarker for childhood and adolescence.	others	Homo sapiens	Tracking age-correlated DNA methylation markers in the young	10.1016/j.fsigen.2018.06.011	unknown	Unknown	9196
KL	HFTC3	klotho	KL may have weak glycosidase activity towards glucuronylated steroids.	others	Homo sapiens	The KL-VS Polymorphism of KLOTHO Gene Is Protective Against Retinopathy Incidence in Patients With Type 1 Diabetes	10.1016/j.bbadis.2017.12.015	hsa04211	Longevity regulating pathway	9365
KLF4	GKLF	Kruppel-Like Factor 4	This gene encodes a protein that belongs to the Kruppel family of transcription factors. The encoded zinc finger protein is required for normal development of the barrier function of skin. The encoded protein is thought to control the G1-to-S transition of the cell cycle following DNA damage by mediating the tumor suppressor gene p53. Mice lacking this gene have a normal appearance but lose weigh…	others	Homo sapiens	Downregulation of Krüppel-like factor 14 accelerated cellular senescence and aging	10.1111/acel.13950	hsa:9314	krueppel-like factor 4	6348
KRAS	C-Ki-Ras	GTPase Kras	Ras proteins bind GDP/GTP and possess intrinsic GTPase activity. It plays an important role in the regulation of cell proliferation.It plays a role in promoting oncogenic events by inducing transcriptional silencing of tumor suppressor genes (TSGs) in colorectal cancer (CRC) cells in a ZNF304-dependent manner.	others	Homo sapiens	Regulation of RAS oncogenicity by acetylation.	10.1073/pnas.1201487109	hsa04211	Longevity regulating pathway	8471
LEP	OBS; OB	leptin	LEP is secreted from adipose tissues and is involved in food intake and energy expenditure.	deregulated nutrient sensing	Homo sapiens	Early Onset of Reproductive Function in Normal Female Mice Treated With Leptin	10.1126/science.275.5296.88	hsa04630	JAK-STAT signaling pathway	3952
LEPR	OBR; CD295	leptin receptor	Deletion of LEPR in neurons of mice results in obesity.	deregulated nutrient sensing	Homo sapiens	A Single Nucleotide Polymorphism (SNP) in the Leptin Receptor Is Associated With BMI, Fat Mass and Leptin Levels in Postmenopausal Caucasian Women	10.1007/s004390100468	hsa04630	JAK-STAT signaling pathway	3953
LMNA	CMT2B1; CDCD1	lamin A/C	Lamins are components of the nuclear lamina, a fibrous layer on the nucleoplasmic side of the inner nuclear membrane, which is thought to provide a framework for the nuclear envelope and may also interact with chromatin.	genomic instability	Homo sapiens	Differential Stem Cell Aging Kinetics in Hutchinson-Gilford Progeria Syndrome and Werner Syndrome	10.1007/s13238-018-0517-8	hsa04210	Apoptosis	4000
LMNB1	LMN2; ADLD	lamin B1	Lamins are components of the nuclear lamina, a fibrous layer on the nucleoplasmic side of the inner nuclear membrane, which is thought to provide a framework for the nuclear envelope and may also interact with chromatin.	cellular senescence	Homo sapiens	The nuclear lamina comes of age	10.1038/nrm1550	hsa04210	Apoptosis	4001
LRP2	gp330; DBS	low density lipoprotein receptor-related protein 2	LRP2 may also help regulate the release of parathyroid hormone.	deregulated nutrient sensing	Homo sapiens	Cloning and Sequencing of Human gp330, a Ca(2+)-binding Receptor With Potential Intracellular Signaling Properties	10.1111/j.1432-1033.1996.0132u.x	unknown	Unknown	4036
MAP3K14	HS; HSNIK; NIK	mitogen-activated protein kinase kinase kinase 14	SNPs in MAP3K14 involved in the NF-κB signalling pathway influence bone mineral density, geometry and turnover in a population-based cohort of middle aged and elderly men.	NF-κB related gene	Homo sapiens	Polymorphisms in genes involved in the NF-κB signalling pathway are associated with bone mineral density, geometry and turnover in men	10.1371/journal.pone.0028031	hsa04064	NF-kappa B signaling pathway	9020
MAP3K5	MAPKKK5; ASK1; MEKK5	mitogen-activated protein kinase kinase kinase 5	It is involved in stress response and apoptosis.	cellular senescence	Homo sapiens	Induction of apoptosis by ASK1, a mammalian MAPKKK that activates SAPK/JNK and p38 signaling pathways	10.1126/science.275.5296.90	hsa04010	MAPK signaling pathway	4217
MAP3K7	CSCF; FMD2; MEKK7	mitogen-activated protein kinase kinase kinase 7	MAP3K7 is implicated in the cellular response to internal and external environmental changes, playing a crucial role in the inflammation processes that accompany aging.	NF-κB related gene	Homo sapiens	MAP3K7 and GSTZ1 are associated with human longevity: a two-stage case-control study using a multilocus genotyping	10.1007/s11357-012-9416-8	hsa04064	NF-kappa B signaling pathway	6885
MAPK14	PRKM14; p38; Mxi2	mitogen-activated protein kinase 14	It plays an important role in the cascades of cellular responses.	stem cell exhaustion	Homo sapiens	p38MAPK Controls Expression of Multiple Cell Cycle Inhibitors and Islet Proliferation With Advancing Age	10.1016/j.devcel.2009.05.009	hsa04218	Cellular senescence	1432
MAPK3	ERK1; p44mapk; p44erk1	mitogen-activated protein kinase 3	It is?involved in stress response signalling and maybe in cell cycle control.	stem cell exhaustion	Homo sapiens	Influence of Aging and Calorie Restriction on MAPKs Activity in Rat Kidney	10.1016/s0531-5565(02)00082-7	hsa04910	Insulin signaling pathway	5595
MAPK8	JNK; JNK1; SAPK1	mitogen-activated protein kinase 8	MAPK8, also known as JNK1, encodes many transcripts and is an important player in stress response. Overexpression of JNK in roundworms also increases lifespan.	deregulated nutrient sensing	Homo sapiens	JNK Extends Life Span and Limits Growth by Antagonizing Cellular and Organism-Wide Responses to Insulin Signaling	10.1016/j.cell.2005.02.030	hsa04910	Insulin signaling pathway	5599
MAPK9	JNK2; p54a; SAPK	mitogen-activated protein kinase 9	Also called JNK2, MAPK9 encodes many transcripts and is an important player in stress response. Mice without MAPK8 and MAPK9 die at embryonic stages.	stem cell exhaustion	Homo sapiens	JNK Regulates Lifespan in Caenorhabditis Elegans by Modulating Nuclear Translocation of Forkhead Transcription factor/DAF-16	10.1073/pnas.0500749102	hsa04910	Insulin signaling pathway	5601
MAPT	MTBT1; tau; PPND	microtubule-associated protein tau	Promotes microtubule assembly and stability, and might be involved in the establishment and maintenance of neuronal polarity.	loss of proteostasis	Homo sapiens	Role of Tau Protein in Both Physiological and Pathological Conditions	10.1152/physrev.00024.2003	hsa04010	MAPK signaling pathway	4137
MAX	bHLHd4; bHLHd5; bHLHd6	MYC associated factor X	A transcriptional regulator, MAX can act as pro- or anti-apoptotic.	cellular senescence	Homo sapiens	Role of Mxi1 in Ageing Organ Systems and the Regulation of Normal and Neoplastic Growth	10.1038/31008	hsa04010	MAPK signaling pathway	4149
MDM2	HDM2; MGC5370	MDM2 proto-oncogene, E3 ubiquitin protein ligase	MDM2 is an oncogene that inhibits?TP53. The MDM2 gene encodes multiple transcripts, many of which are tissue-specific. Disruption of MDM2 in mice resulted in increased?TP53-dependent apoptosis and defects in multiple haematopoietic lineages.	cellular senescence	Homo sapiens	mdm2 Is Critical for Inhibition of p53 During Lymphopoiesis and the Response to Ionizing Irradiation	10.1128/mcb.23.2.462-473.2003	hsa04115	p53 signaling pathway	4193
MED1	PBP; TRAP220; RB18A	mediator complex subunit 1	MED1 is involved in embryonic development and important for?SP1?activity.	stem cell exhaustion	Homo sapiens	Roles of PPARs in Health and Disease	10.1038/35013000	unknown	Unknown	5469
MIF	L-Dopachrome Tautomerase	macrophage migration inhibitory factor (glycosylation-inhibiting factor)	Pro-inflammatory cytokine. It is involved in the innate immune response to bacterial pathogens. The expression of MIF at sites of inflammation suggests a role as mediator in regulating the function of macrophages in host defense. It counteracts the anti-inflammatory activity of glucocorticoids. It has phenylpyruvate tautomerase and dopachrome tautomerase activity (in vitro), but the physiological…	others	Homo sapiens	A polymorphism in the macrophage migration inhibitory factor gene is involved in the genetic predisposition of Crohn's disease and associated with cumulative steroid doses	PMID: 17591062	unknown	Unknown	4282
MLH1	DNA Mismatch Repair Protein Mlh1	mutL homolog 1	Heterodimerizes with PMS2 to form MutL alpha, a component of the post-replicative DNA mismatch repair system (MMR). DNA repair is initiated by MutS alpha (MSH2-MSH6) or MutS beta (MSH2-MSH3) binding to a dsDNA mismatch, then MutL alpha is recruited to the heteroduplex. Assembly of the MutL-MutS-heteroduplex ternary complex in presence of RFC and PCNA is sufficient to activate endonuclease activit…	genomic instability	Homo sapiens	Human MutL homolog (MLH1) function in DNA mismatch repair: a prospective screen for missense mutations in the ATPase domain	https://doi.org/10.1093/nar/gkh855	unknown	Unknown	4292
MMP1	CLG; CLGN	matrix metallopeptidase 1	Its expression level in skin fibroblasts was altered in the process of aging, and the cell growth rate was reduced.	senescence-associated secretory phenotype	Homo sapiens	The effect of aging in primary human dermal fibroblasts	10.1371/journal.pone.0219165	hsa04657	IL-17 signaling pathway	4312
MMP10	STMY2	Matrix Metallopeptidase 10	Can degrade fibronectin, gelatins of type I, III, IV, and V; weakly collagens III, IV, and V. Activates procollagenase.	senescence-associated secretory phenotype	Homo sapiens	Exome-wide rare variant analysis in familial essential tremor	10.1016/j.parkreldis.2020.11.021	unknown	Unknown	4319
MMP12	HME	Matrix Metallopeptidase 12	May be involved in tissue injury and remodeling. Has significant elastolytic activity. Can accept large and small amino acids at the P1' site, but has a preference for leucine. Aromatic or hydrophobic residues are preferred at the P1 site, with small hydrophobic residues (preferably alanine) occupying P3.	senescence-associated secretory phenotype	Homo sapiens	A standardized Terminalia chebula fruit extract alters the expression of genes associated with skin architecture and barrier formation	10.1684/ejd.2020.3882	unknown	Unknown	4321
MMP13	Collagenase 3	Matrix Metallopeptidase 13	Plays a role in the degradation of extracellular matrix proteins including fibrillar collagen, fibronectin, TNC and ACAN. Cleaves triple helical collagens, including type I, type II and type III collagen, but has the highest activity with soluble type II collagen. Can also degrade collagen type IV, type XIV and type X. May also function by activating or degrading key regulatory proteins, such as …	senescence-associated secretory phenotype	Homo sapiens	Cosmeceutical potentials of Curcuma mangga Val. extract in human BJ fibroblasts against MMP1, MMP3, and MMP13	10.1016/j.heliyon.2020.e04921	hsa04657	IL-17 signaling pathway	4322
MMP14	MT1-MMP	Matrix Metallopeptidase 14	Endopeptidase that degrades various components of the extracellular matrix such as collagen. Activates progelatinase A. Essential for pericellular collagenolysis and modeling of skeletal and extraskeletal connective tissues during development (By similarity). May be involved in actin cytoskeleton reorganization by cleaving PTK7 (PubMed:20837484). Acts as a positive regulator of cell growth and mi…	senescence-associated secretory phenotype	Homo sapiens	Identification of a new pseudogenes/lncRNAs-hsa-miR-26b-5p-COL12A1 competing endogenous RNA network associated with prognosis of pancreatic cancer using bioinformatics analysis	10.18632/aging.103709	hsa04668	TNF signaling pathway	4323
MMP2	TBE-1	Matrix Metallopeptidase 2	Ubiquitinous metalloproteinase that is involved in diverse functions such as remodeling of the vasculature, angiogenesis, tissue repair, tumor invasion, inflammation, and atherosclerotic plaque rupture. As well as degrading extracellular matrix proteins, can also act on several nonmatrix proteins such as big endothelial 1 and beta-type CGRP promoting vasoconstriction. Also cleaves KISS at a Gly-|…	senescence-associated secretory phenotype	Homo sapiens	Galectin-1 promotes vasculogenic mimicry in gastric adenocarcinoma via the Hedgehog/GLI signaling pathway	10.18632/aging.104000	hsa01522	Endocrine resistance	4313
MMP3	Stromelysin-1	Matrix Metallopeptidase 3	Can degrade fibronectin, laminin, gelatins of type I, III, IV, and V; collagens III, IV, X, and IX, and cartilage proteoglycans. Activates procollagenase.	senescence-associated secretory phenotype	Homo sapiens	The effect of aging in primary human dermal fibroblasts	10.1371/journal.pone.0219165	hsa04657	IL-17 signaling pathway	4314
MMP7	Pump-1 Protease	Matrix Metallopeptidase 7	Degrades casein, gelatins of types I, III, IV, and V, and fibronectin. Activates procollagenase.	senescence-associated secretory phenotype	Homo sapiens	Interleukin-17 promotes prostate cancer via MMP7-induced epithelial-to-mesenchymal transition	10.1038/onc.2016.240	hsa04310	Wnt signaling pathway	4316
MSRA	Methionine Sulfoxide Reductase A; PMSR; Peptide Met(O) Reductase	methionine sulfoxide reductase A	A decline in MSRA activity could reduce the antioxidant defenses and increase the oxidation of critical proteins in neurons in the brain in AD.	others	Homo sapiens	Decrease in Peptide Methionine Sulfoxide Reductase in Alzheimer's Disease Brain	10.1046/j.1471-4159.1999.0731660.x	unknown	Unknown	4482
MT-CO1	COX1; COI; MTCO1	mitochondrially encoded cytochrome c oxidase I	MT-CO1 catalyses the reduction of oxygen to water, inactivation of it contributes to ""immortality"".	mitochondrial dysfunction	Homo sapiens	Mitochondrial Group II Introns, Cytochrome C Oxidase, and Senescence in Podospora Anserina	10.1128/mcb.19.6.4093	unknown	Unknown	4512
MT1E	MT-IE	metallothionein 1E	Metallothioneins have a high content of cysteine residues that bind various heavy metals; these proteins are transcriptionally regulated by both heavy metals and glucocorticoids.	others	Homo sapiens	Induction by zinc of specific metallothionein isoforms in human monocytes	10.1111/j.1432-1033.1994.tb18603.x	unknown	Unknown	4493
MTOR	RAPT1; FLJ44809; FRAP	mechanistic target of rapamycin (serine/threonine kinase)	The MTOR kinase belongs to the target of rapamycin group of enzymes which regulate cellular growth and proliferation. In human cell cultures MTOR inhibition supresses the senescence associated secretory phenotype (SASP), which can disrupt tissues and contribute to age-related pathologies, including cancer.	deregulated nutrient sensing	Homo sapiens	MTOR Regulates the Pro-Tumorigenic Senescence-Associated Secretory Phenotype by Promoting IL1A Translation	10.1038/ncb3195	hsa04211	Longevity regulating pathway	2475
MVK	MK	Mevalonate Kinase	Catalyzes the phosphorylation of mevalonate to mevalonate 5-phosphate, a key step in isoprenoid and cholesterol biosynthesis.	others	Homo sapiens	Allantoin, a Potential Metabolite That Promotes AMPK Phosphorylation and Suppresses Cholesterol Biosynthesis Via the Mevalonate Pathway and Bloch Pathway	10.1007/s12010-020-03265-2	hsa00900	Terpenoid backbone biosynthesis	4598
MXD1	MAD1; bHLHc58; MAD	MAX dimerization protein 1	MXD1 is involved in apoptosis. It forms with?MAX?a transcriptional repressor and might antagonize?MYC?function.	cellular senescence	Homo sapiens	X-ray structures of Myc-Max and Mad-Max recognizing DNA. Molecular bases of regulation by proto-oncogenic transcription factors	10.1016/s0092-8674(02)01284-9	unknown	Unknown	4084
MXI1	MXD2; MAD2; MXI	MAX interactor 1, dimerization protein	Mxi1 is involved in the homeostasis of differentiated organ systems, acts as a tumour suppressor in vivo, and engages the Myc network in a functionally relevant manner.	others	Homo sapiens	Mxi1, a protein that specifically interacts with Max to bind Myc-Max recognition sites	10.1016/0092-8674(93)90662-a	unknown	Unknown	4601
MYC	C-Myc	v-myc avian myelocytomatosis viral oncogene homolog	Transcription factor that binds DNA in a non-specific manner, yet also specifically recognizes the core sequence 5'-CAC[GA]TG-3'. Activates the transcription of growth-related genes.	cellular senescence	Homo sapiens	Reduced c-Myc signaling triggers telomere-independent senescence by regulating Bmi-1 and p16(INK4a)	10.1073/pnas.0600069103	hsa04218	Cellular senescence	4609
MYD88	MYD88 Innate Immune Signal Transduction Adaptor	Myeloid Differentiation Primary Response 88	Adapter protein involved in the Toll-like receptor and IL-1 receptor signaling pathway in the innate immune response (PubMed:15361868, PubMed:18292575). Acts via IRAK1, IRAK2, IRF7 and TRAF6, leading to NF-kappa-B activation, cytokine secretion and the inflammatory response (PubMed:15361868, PubMed:24316379, PubMed:19506249). Increases IL-8 transcription (PubMed:9013863). Involved in IL-18-mediat…	others	Homo sapiens	Aging leads to dysfunctional innate immune responses to TLR2 and TLR4 agonists	10.1007/s40520-018-1064-0	hsa04010	MAPK signaling pathway	4615
MYLK	MLCK1	Myosin Light Chain Kinase	Calcium/calmodulin-dependent myosin light chain kinase implicated in smooth muscle contraction via phosphorylation of myosin light chains (MLC). Also regulates actin-myosin interaction through a non-kinase activity. Phosphorylates PTK2B/PYK2 and myosin light-chains. Involved in the inflammatory response (e.g. apoptosis, vascular permeability, leukocyte diapedesis), cell motility and morphology, a…	others	Homo sapiens	Heterozygote genotypes at rs2222823 and rs2811712 SNP loci are associated with cerebral small vessel disease in Han Chinese population	10.1111/j.1755-5949.2012.00322.x	hsa04020	Calcium signaling pathway	4638
NBN	NBS1; P95	nibrin	Component of the MRE11-RAD50-NBN (MRN complex) which plays a critical role in the cellular response to DNA damage and the maintenance of chromosome integrity.	genomic instability	Homo sapiens	Nijmegen Breakage Syndrome Fibroblasts and iPSCs: Cellular Models for Uncovering Disease-Associated Signaling Pathways and Establishing a Screening Platform for Anti-Oxidants	10.1038/s41598-017-07905-2	hsa04218	Cellular senescence	4683
NCOR1	TRAC1	nuclear receptor corepressor 1	NCOR1 mediates transcriptional repression by certain nuclear receptors. It promotes histone deacetylation and the formation of repressive chromatin structures which may impede the access of basal transcription factors.	cellular senescence	Homo sapiens	Exchange of N-CoR corepressor and Tip60 coactivator complexes links gene expression by NF-kappaB and beta-amyloid precursor protein	10.1016/s0092-8674(02)00809-7	unknown	Unknown	9611
NCOR2	Thyroid-, Retinoic-Acid-Receptor-Associated Corepressor	nuclear receptor corepressor 2	It mediates the transcriptional repression activity of some nuclear receptors by promoting chromatin condensation, thus preventing access of the basal transcription. Isoform 1 and isoform 4 have different affinities for different nuclear receptors. It is involved in the regulation BCL6-dependent of the germinal center (GC) reactions, mainly through the control of the GC B-cells proliferation and …	others	Homo sapiens	A hybrid mechanism of action for BCL6 in B cells defined by formation of functionally distinct complexes at enhancers and promoters	10.1016/j.celrep.2013.06.016	hsa04330	Notch signaling pathway	9612
NFE2L1	Locus Control Region-Factor 1	nuclear factor, erythroid 2-like 1	NFE2L1 constitutes a precursor of the transcription factor NRF1. It is able to detect various cellular stresses, such as cholesterol excess, oxidative stress or proteasome inhibition. In response to stress, it is released from the endoplasmic reticulum membrane following cleavage by the protease DDI2 and translocates into the nucleus to form the transcription factor NRF1.	deregulated nutrient sensing	Homo sapiens	Proteasomal Degradation Is Transcriptionally Controlled by TCF11 via an ERAD-dependent Feedback Loop	10.1016/j.molcel.2010.09.012	unknown	Unknown	4779
NFE2L2	NF-E2-Related Factor 2	nuclear factor, erythroid 2-like 2	NFE2L2 is a ranscription factor that plays a key role in the response to oxidative stress: binds to antioxidant response (ARE) elements present in the promoter region of many cytoprotective genes, such as phase 2 detoxifying enzymes, and promotes their expression, thereby neutralizing reactive electrophiles. In normal conditions, ubiquitinated and degraded in the cytoplasm by the BCR(KEAP1) compl…	genomic instability	Homo sapiens	p62/SQSTM1 Is a Target Gene for Transcription Factor NRF2 and Creates a Positive Feedback Loop by Inducing Antioxidant Response Element-Driven Gene Transcription	10.1074/jbc.M110.118976	unknown	Unknown	4780
NFKB1	KBF1; p105; NFKB-p50	nuclear factor of kappa light polypeptide gene enhancer in B-cells 1	Chronic, progressive low-grade inflammation induced by knockout of the nfkb1 subunit of the transcription factor NF-κB induces premature ageing.	altered intercellular communication	Homo sapiens	Growing old with nuclear factor-kappaB	10.1379/1466-1268(2002)007<0207:gownfb>2.0.co;2	hsa04211	Longevity regulating pathway	4790
NFKB2	P52; LYT10	nuclear factor of kappa light polypeptide gene enhancer in B-cells 2 (p49/p100)	NF-kappa-B is a pleiotropic transcription factor present in almost all cell types and is the endpoint of a series of signal transduction events that are initiated by a vast array of stimuli related to many biological processes such as inflammation, immunity, differentiation, cell growth, tumorigenesis and apoptosis.	others	Homo sapiens	NF-kB2 Induces Senescence Bypass in Melanoma via a Direct Transcriptional Activation of EZH2	10.1038/onc.2015.331	hsa04010	MAPK signaling pathway	4791
NFKBIA	IKBA; MAD-3; IkappaBalpha	nuclear factor of kappa light polypeptide gene enhancer in B-cells inhibitor, alpha	NFKBIA may be involved in inflammation, apoptosis, differentiation, and growth.	deregulated nutrient sensing	Homo sapiens	Integrated genomic approaches identify major pathways and upstream regulators in late onset Alzheimer's disease	10.1038/srep12393	hsa04064	NF-kappa B signaling pathway	4792
NGF	HSAN5	nerve growth factor (beta polypeptide)	Nerve growth factor is important for the development and maintenance of the sympathetic and sensory nervous systems.	cellular senescence	Homo sapiens	Innovative Therapy for Alzheimer's Disease-With Focus on Biodelivery of NGF	10.3389/fnins.2019.00038	hsa04010	MAPK signaling pathway	4803
NGFR	TNFRSF16; P75	nerve growth factor receptor	Low affinity receptor which can bind to NGF, BDNF, NTF3, and NTF4. Forms a heterodimeric receptor with SORCS2 that binds the precursor forms of NGF, BDNF and NTF3 with high affinity, and has much lower affinity for mature NGF and BDNF. Plays an important role in differentiation and survival of specific neuronal populations during development.	cellular senescence	Homo sapiens	Validation of a priori candidate Alzheimer's disease SNPs with brain amyloid-beta deposition	10.1038/s41598-019-53604-5	hsa04010	MAPK signaling pathway	4804
NLRP3	AGTAVPRL; AII; AVP	NLR family pyrin domain containing 3	Several AMPK-dependent pathways regulate NLRP3 inflammasome activation during aging, suggesting NLRP3 as a potential pharmacological target in age-related diseases.	deregulated nutrient sensing	Homo sapiens	AMP-Activated Protein Kinase Regulation of the NLRP3 Inflammasome during Aging	10.1016/j.tem.2017.10.009	unknown	Unknown	114548
NOG	SYNS1; SYM1	noggin	NOG may be a factor in bone ageing. Essential for cartilage morphogenesis and joint formation.	stem cell exhaustion	Homo sapiens	Impaired Osteoblastic Differentiation, Reduced Bone Formation, and Severe Osteoporosis in Noggin-Overexpressing Mice	10.1172/JCI15543	hsa04350	TGF-beta signaling pathway	9241
NR3C1	GCRST	nuclear receptor subfamily 3, group C, member 1 (glucocorticoid receptor)	Receptor for glucocorticoids. Has a dual mode of action: as a transcription factor that binds to glucocorticoid response elements (GRE), both for nuclear and mitochondrial DNA, and as a modulator of other transcription factors.	others	Homo sapiens	Glucocorticoid receptor (NR3C1) gene polymorphisms are associated with age and blood parameters in Polish Caucasian nonagenarians and centenarians	10.1016/j.exger.2018.12.006	unknown	Unknown	2908
NRAS	Transforming Protein N-Ras	GTPase Nras	Ras proteins bind GDP/GTP and possess intrinsic GTPase activity.	others	Homo sapiens	Pharmacological targeting of STK19 inhibits oncogenic NRAS-driven melanomagenesis	10.1016/j.cell.2019.01.002	hsa04211	Longevity regulating pathway	4893
NRG1	HRGA; SMDF	neuregulin 1	It is a direct ligand for ERBB3 and ERBB4 tyrosine kinase receptors. It concomitantly recruits ERBB1 and ERBB2 coreceptors, resulting in ligand-stimulated tyrosine phosphorylation and activation of the ERBB receptors.	cellular senescence	Homo sapiens	Therapeutic efficacy of neuregulin 1-expressing human adipose-derived mesenchymal stem cells for ischemic stroke	10.1371/journal.pone.0222587	unknown	Unknown	3084
NUDT1	8-Oxo-DGTPase	nudix (nucleoside diphosphate linked moiety X)-type motif 1	NUDT1 plays a redundant role in sanitizing oxidized nucleotide pools, such as 8-oxo-dGTP pools. It acts as a sanitizing enzyme for oxidized nucleotide pools, thus suppressing cell dysfunction and death induced by oxidative stress. It is able to hydrolyze also the corresponding ribonucleotides, 2-OH-ATP, 8-oxo-GTP and 8-oxo-ATP.	genomic instability	Homo sapiens	The Oxidized Forms of dATP Are Substrates for the Human MutT Homologue, the hMTH1 Protein	10.1074/jbc.274.26.18201	unknown	Unknown	4521
PAPPA	Placenta-Specific 3	pregnancy-associated plasma protein A, pappalysin 1	PAPPA is a metalloproteinase which specifically cleaves insulin-like growth factor binding protein (IGFBP)-5 at the '163-Ser-|-Lys-164' bond. It shows limited proteolysis toward IGFBP-3.	loss of proteostasis	Homo sapiens	Pregnancy-associated plasma protein-A2 (PAPP-A2), a novel insulin-like growth factor-binding protein-5 proteinase	https://doi.org/10.1210/en.2011-0036	unknown	Unknown	5069
PARP1	ADPRT	poly (ADP-ribose) polymerase 1	PARP1 is poly-ADP-ribosyltransferase that mediates poly-ADP-ribosylation of proteins and plays a key role in DNA repair.	genomic instability	Homo sapiens	Poly(ADP-ribose) polymerase-1, DNA repair and mammalian longevity	10.1016/s0531-5565(02)00144-4	hsa04064	NF-kappa B signaling pathway	142
PCK1	Phosphoenolpyruvate Carboxykinase; Cytosolic [GTP]	phosphoenolpyruvate carboxykinase 1 (soluble)	PCK1 regulates cataplerosis and anaplerosis, the processes that control the levels of metabolic intermediates in the citric acid cycle. At low glucose levels, it catalyzes the cataplerotic conversion of oxaloacetate (OAA) to phosphoenolpyruvate (PEP), the rate-limiting step in the metabolic pathway that produces glucose from lactate and other precursors derived from the citric acid cycle. At high…	others	Homo sapiens	Dynamic acetylation of phosphoenolpyruvate carboxykinase toggles enzyme activity between gluconeogenic and anaplerotic reactions	https://doi.org/10.1016/j.molcel.2018.07.031	hsa04910	Insulin signaling pathway	5105
PCMT1	PIMT; Epididymis Secretory Sperm Binding Protein	protein-L-isoaspartate (D-aspartate) O-methyltransferase	It plays a role in the repair and/or degradation of damaged proteins, promote aging.	loss of proteostasis	Homo sapiens	Improved Rotorod Performance and Hyperactivity in Deficient in a Protein Repair Methyltransferase	10.1016/j.bbr.2003.11.007	unknown	Unknown	5110
PCNA	Proliferating Cell Nuclear Antigen; Cyclin; ATLD2	proliferating cell nuclear antigen	PCNA is an important player in DNA replication and, probably, in DNA repair, and it interacts with WRN.	genomic instability	Homo sapiens	Hypomorphic PCNA mutation underlies a human DNA repair disorder	10.1172/JCI74593	hsa04110	Cell cycle	5111
PDGFB	PDGF2; SIS	platelet-derived growth factor beta polypeptide	It is a growth factor that plays an essential role in the regulation of embryonic development, cell proliferation, cell migration, survival and chemotaxis.	cellular senescence	Homo sapiens	Platelet-derived Growth Factor B Induces Senescence and Transformation in Normal Human Fibroblasts	10.18632/aging.100577	hsa04010	MAPK signaling pathway	5155
PDGFRA	Platelet-Derived Growth Factor Receptor Alpha	platelet-derived growth factor receptor, alpha polypeptide	Tyrosine-protein kinase that acts as a cell-surface receptor for PDGFA, PDGFB and PDGFC and plays an essential role in the regulation of embryonic development, cell proliferation, survival and chemotaxis. Depending on the context, promotes or inhibits cell proliferation and cell migration. It plays an important role in the differentiation of bone marrow-derived mesenchymal stem cells. It is requi…	altered intercellular communication	Homo sapiens	Independent expression of human alpha or beta platelet-derived growth factor receptor cDNAs in a naive hematopoietic cell leads to functional coupling with mitogenic and chemotactic signaling pathways	10.1073/pnas.86.21.8314	hsa04010	MAPK signaling pathway	5156
PDGFRB	CD140B	platelet-derived growth factor receptor, beta polypeptide	PDGFRB is a tyrosine-protein kinase that acts as cell-surface receptor for homodimeric PDGFB and PDGFD and for heterodimers formed by PDGFA and PDGFB, and plays an essential role in the regulation of embryonic development, cell proliferation, survival, differentiation, chemotaxis and migration.	others	Homo sapiens	Premature Aging Syndrome, Penttinen Type: Report of a Chinese Case With a PDGFRB Mutation	10.2340/00015555-2993	hsa04010	MAPK signaling pathway	5159
PDPK1	PDK1	3-phosphoinositide dependent protein kinase 1	PDK1 functions as a master kinase, phosphorylating and activating PKB/Akt, S6K and RSK. PDK1 is essential for embryonic development, and regulates cell size independently of cell number or proliferation, as well as insulin's ability to activate PKB, S6K and RSK.	others	Homo sapiens	PPARβ/δ promotes HRAS-induced senescence and tumor suppression by potentiating p-ERK and repressing p-AKT signaling	10.1038/onc.2013.477	hsa04910	Insulin signaling pathway	5170
PECAM1	CD31 Antigen	Platelet And Endothelial Cell Adhesion Molecule 1	Cell adhesion molecule which is required for leukocyte transendothelial migration (TEM) under most inflammatory conditions (PubMed:19342684, PubMed:17580308). Tyr-690 plays a critical role in TEM and is required for efficient trafficking of PECAM1 to and from the lateral border recycling compartment (LBRC) and is also essential for the LBRC membrane to be targeted around migrating leukocytes (Pub…	senescence-associated secretory phenotype	Homo sapiens	SIRT7 deficiency suppresses inflammation, induces EndoMT, and increases vascular permeability in primary pulmonary endothelial cells	10.1038/s41598-020-69236-z	hsa04514	Cell adhesion molecules	5175
PEX5	Peroxisomal Targeting Signal 1 Receptor	PEX5-related protein	PEX5 is an accessory subunit of hyperpolarization-activated cyclic nucleotide-gated (HCN) channels, regulating their cell-surface expression and cyclic nucleotide dependence.	others	Homo sapiens	Peroxisomal targeting signal-1 recognition by the TPR domains of human PEX5	10.1038/81930	unknown	Unknown	5830
PIAS4	PIASY	Protein Inhibitor Of Activated STAT 4	Functions as an E3-type small ubiquitin-like modifier (SUMO) ligase, stabilizing the interaction between UBE2I and the substrate, and as a SUMO-tethering factor. Plays a crucial role as a transcriptional coregulation in various cellular pathways, including the STAT pathway, the p53/TP53 pathway, the Wnt pathway and the steroid hormone signaling pathway. Involved in gene silencing. Mediates sumoyl…	NF-κB related gene	Homo sapiens	Regulation of Stress-Inducible Phosphoprotein 1 Nuclear Retention by Protein Inhibitor of Activated STAT PIAS1	10.1074/mcp.M113.031005	hsa04064	NF-kappa B signaling pathway	51588
PIDD1	LRDD	P53-Induced Death Domain Protein 1	Component of the DNA damage/stress response pathway that functions downstream of p53/TP53 and can either promote cell survival or apoptosis (PubMed:10973264, PubMed:15073321, PubMed:16360037, PubMed:17159900). Associated with CRADD and the CASP2 caspase, it forms the PIDDosome a complex that activates CASP2 and triggers apoptosis (PubMed:15073321, PubMed:17159900). Associated with IKBKG and RIPK1…	NF-κB related gene	Homo sapiens	The PIDDosome activates p53 in response to supernumerary centrosomes	10.1101/gad.289728.116	hsa04064	NF-kappa B signaling pathway	55367
PIGF	GPI11 Homolog	Phosphatidylinositol Glycan Anchor Biosynthesis Class F	Involved in GPI-anchor biosynthesis through the transfer of ethanolamine phosphate to the third mannose of GPI.	others	Homo sapiens	Hierarchical Clustering Analyses of Plasma Proteins in Subjects With Cardiovascular Risk Factors Identify Informative Subsets Based on Differential Levels of Angiogenic and Inflammatory Biomarkers	10.3389/fnins.2020.00084	hsa00563	Glycosylphosphatidylinositol (GPI)-anchor biosynthesis	5281
PIK3CA	Serine/Threonine Protein Kinase PIK3CA	phosphatidylinositol-4,5-bisphosphate 3-kinase, catalytic subunit alpha	Phosphoinositide-3-kinase (PI3K) that phosphorylates PtdIns (Phosphatidylinositol), PtdIns4P (Phosphatidylinositol 4-phosphate) and PtdIns(4,5)P2 (Phosphatidylinositol 4,5-bisphosphate) to generate phosphatidylinositol 3,4,5-trisphosphate (PIP3). PIP3 plays a key role by recruiting PH domain-containing proteins to the membrane, including AKT1 and PDPK1, activating signaling cascades involved in c…	altered intercellular communication	Homo sapiens	Phosphoinositide 3-kinase signaling pathway mediated by p110{alpha} regulates invadopodia formation	10.1083/jcb.201009126	hsa04211	Longevity regulating pathway	5290
PIK3CB	PIK3C1	phosphatidylinositol-4,5-bisphosphate 3-kinase, catalytic subunit beta	PIK3CB is a phosphoinositide-3-kinase (PI3K) that phosphorylates PtdIns (Phosphatidylinositol), PtdIns4P (Phosphatidylinositol 4-phosphate) and PtdIns(4,5)P2 (Phosphatidylinositol 4,5-bisphosphate) to generate phosphatidylinositol 3,4,5-trisphosphate (PIP3). PIP3 plays a key role by recruiting PH domain-containing proteins to the membrane, including AKT1 and PDPK1, activating signaling cascades i…	cellular senescence	Homo sapiens	Coordinated Expression of Phosphoinositide Metabolic Genes During Development and Aging of Human Dorsolateral Prefrontal Cortex	10.1371/journal.pone.0132675	hsa04211	Longevity regulating pathway	5291
PIK3CD	Phosphoinositide-3-Kinase C	Phosphatidylinositol 4,5-bisphosphate 3-kinase catalytic subunit delta isoform	Phosphoinositide-3-kinase (PI3K) that phosphorylates PtdIns(4,5)P2 (Phosphatidylinositol 4,5-bisphosphate) to generate phosphatidylinositol 3,4,5-trisphosphate (PIP3). PIP3 plays a key role by recruiting PH domain-containing proteins to the membrane, including AKT1 and PDPK1, activating signaling cascades involved in cell growth, survival, proliferation, motility and morphology. Mediates immune r…	altered intercellular communication	Homo sapiens	p37delta is a new isoform of PI3K p110delta that increases cell proliferation and is overexpressed in tumors	10.1038/onc.2011.492	hsa04211	Longevity regulating pathway	5293
PIK3R1	GRB1; p85-ALPHA; p85	phosphoinositide-3-kinase, regulatory subunit 1 (alpha)	Together with?PIK3CB, PIK3R1 is involved in insulin (INS) signalling and energy metabolism.	mitochondrial dysfunction	Homo sapiens	CircRNA AFF4 promotes osteoblast cells proliferation and inhibits apoptosis via the Mir-7223-5p/PIK3R1 axis	10.18632/aging.102524	hsa04211	Longevity regulating pathway	5295
PIK3R2	PtdIns-3-Kinase Regulatory Subunit P85-Beta	Phosphatidylinositol 3-kinase regulatory subunit beta	Regulatory subunit of phosphoinositide-3-kinase (PI3K), a kinase that phosphorylates PtdIns(4,5)P2 (Phosphatidylinositol 4,5-bisphosphate) to generate phosphatidylinositol 3,4,5-trisphosphate (PIP3). PIP3 plays a key role by recruiting PH domain-containing proteins to the membrane, including AKT1 and PDPK1, activating signaling cascades involved in cell growth, survival, proliferation, motility a…	altered intercellular communication	Homo sapiens	FBXL2- and PTPL1-mediated degradation of p110-free p85beta regulatory subunit controls the PI(3)K signalling cascade	10.1038/ncb2731	hsa04211	Longevity regulating pathway	5296
PIK3R3	PtdIns-3-Kinase Regulatory Subunit P55-Gamma	Phosphatidylinositol 3-kinase regulatory subunit gamma	PIK3R3 binds to activated (phosphorylated) protein-tyrosine kinases through its SH2 domain and regulates their kinase activity. During insulin stimulation, it also binds to IRS-1.	altered intercellular communication	Homo sapiens	Cloning of human p55 gamma, a regulatory subunit of phosphatidylinositol 3-kinase, by a yeast two-hybrid library screen with the insulin-like growth factor-I receptor	10.1016/s0378-1119(98)00045-6	hsa04211	Longevity regulating pathway	8503
PIN1	UBL5; DOD	peptidylprolyl cis/trans isomerase, NIMA-interacting 1	Peptidyl-prolyl cis/trans isomerase (PPIase) binds to and isomerizes specific phosphorylated Ser/Thr-Pro (pSer/Thr-Pro) motifs. By inducing conformational changes in a subset of phosphorylated proteins, it acts as a molecular switch in multiple cellular processes.	cellular senescence	Homo sapiens	The Role of Pin1 Protein in Aging of Human Tendon stem/progenitor Cells	10.1016/j.bbrc.2015.06.163	unknown	Unknown	5300
PLAU	UPA; ATF	plasminogen activator, urokinase	PLAU specifically cleaves the zymogen plasminogen to form the active enzyme plasmin.	others	Homo sapiens	Functional Networks of Aging Markers in the Glomeruli of IgA Nephropathy: A New Therapeutic Opportunity	10.18632/oncotarget.9033	hsa04064	NF-kappa B signaling pathway	5328
PLAUR	UPAR	Plasminogen Activator, Urokinase Receptor	Acts as a receptor for urokinase plasminogen activator. Plays a role in localizing and promoting plasmin formation. Mediates the proteolysis-independent signal transduction activation effects of U-PA. It is subject to negative-feedback regulation by U-PA which cleaves it into an inactive form.	others	Homo sapiens	Urokinase-type plasminogen activator receptor is associated with the development of adipose tissue	10.1160/TH10-02-0101	hsa04610	Complement and coagulation cascades	5329
PLCG1	PLC-Gamma-1	Phospholipase C Gamma 1	Mediates the production of the second messenger molecules diacylglycerol (DAG) and inositol 1,4,5-trisphosphate (IP3). Plays an important role in the regulation of intracellular signaling cascades. Becomes activated in response to ligand-mediated activation of receptor-type tyrosine kinases, such as PDGFRA, PDGFRB, FGFR1, FGFR2, FGFR3 and FGFR4. Plays a role in actin reorganization and cell migra…	NF-κB related gene	Homo sapiens	Forebrain-specific ablation of phospholipase Cγ1 causes manic-like behavior	10.1038/mp.2016.261	hsa04064	NF-kappa B signaling pathway	5335
PLCG2	APLAID; FCAS	phospholipase C, gamma 2 (phosphatidylinositol-specific)	The production of the second messenger molecules diacylglycerol (DAG) and inositol 1,4,5-trisphosphate (IP3) is mediated by activated phosphatidylinositol-specific phospholipase C enzymes. It is a crucial enzyme in transmembrane signaling.	others	Homo sapiens	Correction To: A Nonsynonymous Mutation in PLCG2 Reduces the Risk of Alzheimer's Disease, Dementia With Lewy Bodies and Frontotemporal Dementia, and Increases the Likelihood of Longevity	10.1007/s00401-019-02107-8	hsa04935	Growth hormone synthesis, secretion and action	5336
PMCH	Pro-MCH	pro-melanin-concentrating hormone	MCH may act as a neurotransmitter or neuromodulator in a broad array of neuronal functions directed toward the regulation of goal-directed behavior, such as food intake, and general arousal. May also have a role in spermatocyte differentiation.	others	Homo sapiens	Melanin-concentrating hormone functions in the nervous system: food intake and stress	https://doi.org/10.1517/14728222.7.4.495	unknown	Unknown	5367
PML	MYL; TRIM19; RNF71	promyelocytic leukemia	PML also appears to control cell proliferation and cellular senescence. PML IV-induced senescence involves stabilization and activation of p53.	cellular senescence	Homo sapiens	Deconstructing PML-induced Premature Senescence	10.1093/emboj/cdf341	unknown	Unknown	5371
POLA1	p180; POLA; NSX	polymerase (DNA directed), alpha 1, catalytic subunit	POLA1 is involved in DNA replication.	genomic instability	Homo sapiens	Age-related Changes in the Induction of DNA Polymerases in Rat Liver by Gamma-Ray Irradiation	10.1016/s0047-6374(02)00119-7	unknown	Unknown	5422
POLB	DNA Polymerase Beta Subunit; DNA Pol Beta	polymerase (DNA directed), beta	POLB is a repair polymerase that plays a key role in base-excision repair. Has 5'-deoxyribose-5-phosphate lyase (dRP lyase) activity that removes the 5' sugar phosphate and also acts as a DNA polymerase that adds one nucleotide to the 3' end of the arising single-nucleotide gap. Conducts 'gap-filling' DNA synthesis in a stepwise distributive fashion rather than in a processive fashion as for othe…	genomic instability	Homo sapiens	Structure and Mechanism of DNA Polymerase β	10.1021/bi500139h	unknown	Unknown	5423
POLD1	CDC2; POLD	polymerase (DNA directed), delta 1, catalytic subunit	POLD1 is mostly involved in DNA synthesis.	genomic instability	Homo sapiens	Interactions Between the Werner Syndrome Helicase and DNA Polymerase Delta Specifically Facilitate Copying of Tetraplex and Hairpin Structures of the d(CGG)n Trinucleotide Repeat Sequence	10.1074/jbc.M100253200	unknown	Unknown	5424
POLG	MDP1; PEO	polymerase (DNA directed), gamma	POLG is involved in the replication of mitochondrial DNA. It associates with mitochondrial DNA.	mitochondrial dysfunction	Homo sapiens	DNA polymerase gamma in mitochondrial DNA replication and repair	10.1100/tsw.2003.09	unknown	Unknown	5428
PON1	ESA; PON	paraoxonase 1	PON1 hydrolyzes toxic compounds and is associated with neurodegenerative diseases.	others	Homo sapiens	Genetic Polymorphism of Paraoxonase 1 (PON1) and Susceptibility to Parkinson's Disease	10.1016/s0006-8993(98)00586-1	unknown	Unknown	5444
POU1F1	PIT1; GHF1	POU class 1 homeobox 1	POU1F1 is a transcription factor involved in the specification of the lactotrope, somatotrope, and thyrotrope phenotypes in the developing anterior pituitary.	loss of proteostasis	Homo sapiens	PIT1 abnormality	10.1016/s1096-6374(99)80076-8	hsa04935	Growth hormone synthesis, secretion and action	5449
PPARA	NR1C1	peroxisome proliferator-activated receptor alpha	PPARA is a ligand-activated transcription factor and a key regulator of lipid metabolism.	others	Homo sapiens	Roles of PPARs in health and disease	10.1038/35013000	unknown	Unknown	5465
PPARG	Nuclear Receptor Subfamily 1 Group C Member 3	peroxisome proliferator-activated receptor gamma	Once activated by a ligand, the nuclear receptor binds to DNA specific PPAR response elements (PPRE) and modulates the transcription of its target genes, such as acyl-CoA oxidase. It therefore controls the peroxisomal beta-oxidation pathway of fatty acids. It is a key regulator of adipocyte differentiation and glucose homeostasis.	deregulated nutrient sensing	Homo sapiens	Mycobacterium tuberculosis 19-kDa lipoprotein induces Toll-like receptor 2-dependent peroxisome proliferator-activated receptor gamma expression and promotes inflammatory responses in human macrophages	10.3892/mmr.2014.3070	hsa04211	Longevity regulating pathway	5468
PPARGC1A	PPARG Coactivator 1 Alpha	peroxisome proliferator-activated receptor gamma, coactivator 1 alpha	Transcriptional coactivator for steroid receptors and nuclear receptors. It greatly increases the transcriptional activity of PPARG and thyroid hormone receptor on the uncoupling protein promoter. It can regulate key mitochondrial genes that contribute to the program of adaptive thermogenesis. It plays an essential role in metabolic reprogramming in response to dietary availability through coordi…	altered intercellular communication	Homo sapiens	A tissue-specific coactivator of steroid receptors, identified in a functional genetic screen	10.1128/mcb.20.7.2411-2422.2000	hsa04211	Longevity regulating pathway	10891
PPM1D	Protein Phosphatase 1D Magnesium-Dependent; Delta Isoform	protein phosphatase, Mg2+/Mn2+ dependent, 1D	It is required for the relief of p53-dependent checkpoint mediated cell cycle arrest. It binds to and dephosphorylates 'Ser-15' of TP53 and 'Ser-345' of CHEK1 which contributes to the functional inactivation of these proteins. It is also an important regulator of global heterochromatin silencing and critical in maintaining genome integrity.	genomic instability	Homo sapiens	PPM1D Dephosphorylates Chk1 and p53 and Abrogates Cell Cycle Checkpoints	10.1101/gad.1291305	hsa04115	p53 signaling pathway	8493
PPP1CA	PP1A; PP-1A; PP1alpha	protein phosphatase 1, catalytic subunit, alpha isozyme	It is involved in different cellular processes including cell division, protein synthesis, and synaptic plasticity.	loss of proteostasis	Homo sapiens	Protein Phosphatase 1 Is a Molecular Constraint on Learning and Memory	10.1038/nature00928	hsa04910	Insulin signaling pathway	5499
PRDX1	NKEFA; PAGA	peroxiredoxin 1	Prdx1 is an important defence against oxidants in ageing mice. Prdx1-deficient fibroblasts show decreased proliferation and increased sensitivity to oxidative DNA damage.	others	Homo sapiens	PRDX1 and MTH1 cooperate to prevent ROS-mediated inhibition of telomerase	10.1101/gad.313460.118	unknown	Unknown	5052
PRKAA1	AMPK Subunit Alpha-1	5'-AMP-activated protein kinase catalytic subunit alpha-1	Catalytic subunit of AMP-activated protein kinase (AMPK), an energy sensor protein kinase that plays a key role in regulating cellular energy metabolism. In response to reduction of intracellular ATP levels, AMPK activates energy-producing pathways and inhibits energy-consuming processes: inhibits protein, carbohydrate and lipid biosynthesis, as well as cell growth and proliferation. AMPK acts vi…	deregulated nutrient sensing	Homo sapiens	The energy sensor AMP-activated protein kinase directly regulates the mammalian FOXO3 transcription factor	10.1074/jbc.M705325200	hsa04211	Longevity regulating pathway	5562
PRKAA2	AMPK Subunit Alpha-2	5'-AMP-activated protein kinase catalytic subunit alpha-2	Catalytic subunit of AMP-activated protein kinase (AMPK), an energy sensor protein kinase that plays a key role in regulating cellular energy metabolism. In response to reduction of intracellular ATP levels, AMPK activates energy-producing pathways and inhibits energy-consuming processes: inhibits protein, carbohydrate and lipid biosynthesis, as well as cell growth and proliferation. AMPK acts vi…	deregulated nutrient sensing	Homo sapiens	The energy sensor AMP-activated protein kinase directly regulates the mammalian FOXO4 transcription factor	10.1074/jbc.M705325201	hsa04211	Longevity regulating pathway	5563
PRKAB1	AMPK Subunit Beta-1	5'-AMP-activated protein kinase subunit beta-1	Non-catalytic subunit of AMP-activated protein kinase (AMPK), an energy sensor protein kinase that plays a key role in regulating cellular energy metabolism. In response to reduction of intracellular ATP levels, AMPK activates energy-producing pathways and inhibits energy-consuming processes: inhibits protein, carbohydrate and lipid biosynthesis, as well as cell growth and proliferation. AMPK act…	others	Homo sapiens	Non-catalytic beta and gamma subunits isoforms of the AMP-activated protein kinase	10.1074/jbc.271.15.8675	hsa04211	Longevity regulating pathway	5564
PRKAB2	AMPK Subunit Beta-2	5'-AMP-activated protein kinase subunit beta-2	Non-catalytic subunit of AMP-activated protein kinase (AMPK), an energy sensor protein kinase that plays a key role in regulating cellular energy metabolism. In response to reduction of intracellular ATP levels, AMPK activates energy-producing pathways and inhibits energy-consuming processes: inhibits protein, carbohydrate and lipid biosynthesis, as well as cell growth and proliferation. AMPK act…	others	Homo sapiens	Non-catalytic beta and gamma subunits isoforms of the AMP-activated protein kinase	10.1074/jbc.271.15.8676	hsa04211	Longevity regulating pathway	5565
PRKACA	CAMP-Dependent Protein Kinase Catalytic Subunit Alpha	cAMP-dependent protein kinase catalytic subunit alpha	PRKACA phosphorylates a large number of substrates in the cytoplasm and the nucleus. It regulates the abundance of compartmentalized pools of its regulatory subunits through phosphorylation of PJA2 which binds and ubiquitinates these subunits, leading to their subsequent proteolysis. It is involved in the regulation of platelets in response to thrombin and collagen; maintains circulating platelet…	others	Homo sapiens	DNA binding of repressor nuclear factor-kappaB p50/p50 depends on phosphorylation of Ser337 by the protein kinase A catalytic subunit	10.1074/jbc.M412180200	hsa04211	Longevity regulating pathway	5566
PRKACB	CAMP-Dependent Protein Kinase Catalytic Subunit Beta	cAMP-dependent protein kinase catalytic subunit beta	PRKACB mediates cAMP-dependent signaling triggered by receptor binding to GPCRs. PKA activation regulates diverse cellular processes such as cell proliferation, the cell cycle, differentiation and regulation of microtubule dynamics, chromatin condensation and decondensation, nuclear envelope disassembly and reassembly, as well as regulation of intracellular transport mechanisms and ion flux. It r…	altered intercellular communication	Homo sapiens	c-MYC activates protein kinase A (PKA) by direct transcriptional activation of the PKA catalytic subunit beta (PKA-CB) gene	10.1038/sj.onc.1205986	hsa04211	Longevity regulating pathway	5567
PRKACG	PKA C-Gamma	cAMP-dependent protein kinase catalytic subunit gamma	PRKACG phosphorylates a large number of substrates in the cytoplasm and the nucleus.	others	Homo sapiens	Molecular cloning of a tissue-specific protein kinase (C gamma) from human testis -- representing a third isoform for the catalytic subunit of cAMP-dependent protein kinase	10.1210/mend-4-3-465	hsa04211	Longevity regulating pathway	5568
PRKAG1	AMPK Gamma1	5'-AMP-activated protein kinase subunit gamma-1	AMP/ATP-binding subunit of AMP-activated protein kinase (AMPK), an energy sensor protein kinase that plays a key role in regulating cellular energy metabolism. In response to reduction of intracellular ATP levels, AMPK activates energy-producing pathways and inhibits energy-consuming processes: inhibits protein, carbohydrate and lipid biosynthesis, as well as cell growth and proliferation. AMPK a…	others	Homo sapiens	AMPK is a direct adenylate charge-regulated protein kinase	10.1126/science.1200094	hsa04211	Longevity regulating pathway	5571
PRKAG2	AMPK Subunit Gamma-2	5'-AMP-activated protein kinase subunit gamma-2	AMP/ATP-binding subunit of AMP-activated protein kinase (AMPK), an energy sensor protein kinase that plays a key role in regulating cellular energy metabolism. In response to reduction of intracellular ATP levels, AMPK activates energy-producing pathways and inhibits energy-consuming processes: inhibits protein, carbohydrate and lipid biosynthesis, as well as cell growth and proliferation. AMPK a…	others	Homo sapiens	CBS domains form energy-sensing modules whose binding of adenosine ligands is disrupted by disease mutations	10.1172/JCI19874	hsa04211	Longevity regulating pathway	51422
PRKAG3	AMPK Gamma3	5'-AMP-activated protein kinase subunit gamma-3	AMP/ATP-binding subunit of AMP-activated protein kinase (AMPK), an energy sensor protein kinase that plays a key role in regulating cellular energy metabolism. In response to reduction of intracellular ATP levels, AMPK activates energy-producing pathways and inhibits energy-consuming processes: inhibits protein, carbohydrate and lipid biosynthesis, as well as cell growth and proliferation. AMPK a…	others	Homo sapiens	CBS domains form energy-sensing modules whose binding of adenosine ligands is disrupted by disease mutations	10.1172/JCI19874	hsa04211	Longevity regulating pathway	53632
PRKCA	PKCA	protein kinase C, alpha	PRKCA is a phorbol ester receptor involved in signal transduction. Gain-of-function mutations in Protein Kinase Cα (PKCα) may promote synaptic defects in Alzheimer's disease.	others	Homo sapiens	PRKCA polymorphism changes the neural basis of episodic remembering in healthy individuals	10.1371/journal.pone.0098018	hsa04150	mTOR signaling pathway	5578
PRKCB	PKCB	Protein Kinase C Beta	Calcium-activated, phospholipid- and diacylglycerol (DAG)-dependent serine/threonine-protein kinase involved in various cellular processes such as regulation of the B-cell receptor (BCR) signalosome, oxidative stress-induced apoptosis, androgen receptor-dependent transcription regulation, insulin signaling and endothelial cells proliferation. Plays a key role in B-cell activation by regulating BC…	NF-κB related gene	Homo sapiens	Molecular identification of protein kinase C beta in Alzheimer's disease	10.18632/aging.103994	hsa04064	NF-kappa B signaling pathway	5579
PRKCD	ALPS3	protein kinase C, delta	Calcium-independent, phospholipid- and diacylglycerol (DAG)-dependent serine/threonine-protein kinase that plays contrasting roles in cell death and cell survival by functioning as a pro-apoptotic protein during DNA damage-induced apoptosis, but acting as an anti-apoptotic protein during cytokine receptor-initiated cell death, is involved in tumor suppression as well as survival of several cancer…	cellular senescence	Homo sapiens	Dysregulated Fc Gamma Receptor-Mediated Phagocytosis Pathway in Alzheimer's Disease: Network-Based Gene Expression Analysis	10.1016/j.neurobiolaging.2019.12.001	hsa04140	Autophagy	5580
PRKCQ	PRKCT	Protein Kinase C Theta	Calcium-independent, phospholipid- and diacylglycerol (DAG)-dependent serine/threonine-protein kinase that mediates non-redundant functions in T-cell receptor (TCR) signaling, including T-cells activation, proliferation, differentiation and survival, by mediating activation of multiple transcription factors such as NF-kappa-B, JUN, NFATC1 and NFATC2. In TCR-CD3/CD28-co-stimulated T-cells, is requ…	NF-κB related gene	Homo sapiens	Differentially expressed autophagy-related genes are potential prognostic and diagnostic biomarkers in clear-cell renal cell carcinoma	10.18632/aging.102368	hsa04064	NF-kappa B signaling pathway	5588
PRKDC	DNPK1; p350; DNAPK	protein kinase, DNA-activated, catalytic polypeptide	DNA-PK phosphorylates threonines 5 and 7 of HSP90α, decreasing its chaperone function for clients such as AMP-activated protein kinase (AMPK), which is critical for mitochondrial biogenesis and energy metabolism.	mitochondrial dysfunction	Homo sapiens	DNA-PK Promotes the Mitochondrial, Metabolic, and Physical Decline That Occurs During Aging	10.1016/j.cmet.2017.04.008	hsa04110	Cell cycle	5591
PROP1	CPHD2	PROP paired-like homeobox 1	PROP1 is possibly involved in the ontogenesis of pituitary gonadotropes, as well as somatotropes, lactotropes and caudomedial thyrotropes.	others	Homo sapiens	Insulin/IGF-1 and ROS signaling pathway cross-talk in aging and longevity determination	10.1016/j.mce.2008.11.025	unknown	Unknown	5626
PSEN1	FAD; S182; PS1	presenilin 1	The PSEN1 gene has multiple transcriptional variants and its functions could include the cleavage of?APP?and notch receptor protein.	cellular senescence	Homo sapiens	APP Processing and Synaptic Plasticity in presenilin-1 Conditional Knockout Mice	10.1016/s0896-6273(01)00417-2	hsa04310	Wnt signaling pathway	5663
PTEN	MMAC1	phosphatase and tensin homolog	Tumor suppressor. Acts as a dual-specificity protein phosphatase, dephosphorylating tyrosine-, serine- and threonine-phosphorylated proteins.	cellular senescence	Homo sapiens	PTEN, Longevity and Age-Related Diseases	10.3390/biomedicines1010017	hsa04115	p53 signaling pathway	5728
PTGES	PIG12	Prostaglandin E Synthase	Terminal enzyme of the cyclooxygenase (COX)-2-mediated prostaglandin E2 (PGE2) biosynthetic pathway. Catalyzes the glutathione-dependent oxidoreduction of prostaglandin endoperoxide H2 (PGH2) to prostaglandin E2 (PGE2) in response to inflammatory stimuli (PubMed:18682561, PubMed:10377395, PubMed:12672824, PubMed:12460774, PubMed:10869354, PubMed:12244105). Plays a key role in inflammation respons…	senescence-associated secretory phenotype	Homo sapiens	Radiation promotes colorectal cancer initiation and progression by inducing senescence-associated inflammatory responses	10.1038/onc.2015.395	hsa01100	Metabolic pathways	9536
PTGS2	COX2	prostaglandin-endoperoxide synthase 2 (prostaglandin G/H synthase and cyclooxygenase)	PTGS2 is responsible for production of inflammatory prostaglandins. Up-regulation of PTGS2 is also associated with increased cell adhesion, phenotypic changes, resistance to apoptosis and tumor angiogenesis.	altered intercellular communication	Homo sapiens	Ceramide-induced and Age-Associated Increase in Macrophage COX-2 Expression Is Mediated Through Up-Regulation of NF-kappa B Activity	10.1074/jbc.M207470200	hsa04370	VEGF signaling pathway	5743
PTK2	STK2; FAK; FADK 1	protein tyrosine kinase 2	PTK2 is necessary for fitness, egulating cell migration, adhesion, spreading, reorganization of the actin cytoskeleton.	altered intercellular communication	Homo sapiens	PTK2 rs7460 and rs7843014 Polymorphisms and Exceptional Longevity: A Functional Replication Study	10.1089/rej.2014.1570	hsa04935	Growth hormone synthesis, secretion and action	5747
PTK2B	CAKB; PYK2; RAFTK	protein tyrosine kinase 2 beta	Involved in stress response and signal transduction, PTK2B is an important player in a variety of processes including the regulation of ion channels by calcium and MAPK signalling.	cellular senescence	Homo sapiens	Role of Src-specific Phosphorylation Site on Focal Adhesion Kinase for Senescence-Associated Apoptosis Resistance	10.1007/s10495-006-3978-9	hsa04912	GnRH signaling pathway	2185
PTPN1	PTP1B	protein tyrosine phosphatase, non-receptor type 1	PTPN1 is a tyrosine-protein phosphatase which acts as a regulator of endoplasmic reticulum unfolded protein response.	loss of proteostasis	Homo sapiens	miR-125a-5p inhibits tumorigenesis in hepatocellular carcinoma	10.18632/aging.102276	hsa04910	Insulin signaling pathway	5770
PTPN11	PTP2C; SHP2	protein tyrosine phosphatase, non-receptor type 11	PTPN11 acts downstream of various receptor and cytoplasmic protein tyrosine kinases to participate in the signal transduction from the cell surface to the nucleus.	others	Homo sapiens	PTPN11 mutations are associated with mild growth hormone resistance in individuals with Noonan syndrome	10.1210/jc.2005-0995	hsa04630	JAK-STAT signaling pathway	5781
PYCR1	P5C Reductase 1	pyrroline-5-carboxylate reductase 1	PYCR1 is a housekeeping enzyme that catalyzes the last step in proline biosynthesis. PYCR1 can utilize both NAD and NADP, but has higher affinity for NAD. PYCR1 is involved in the cellular response to oxidative stress.	others	Homo sapiens	Mutations in PYCR1 cause cutis laxa with progeroid features	10.1038/ng.413	unknown	Unknown	5831
RACK1	GNB2L1; Gnb2-rs1; H12.3	receptor for activated C kinase 1	The Receptor for Activated C Kinase 1 (RACK1) is a scaffold protein for different kinases and membrane receptors. It is a key mediator of various pathways and is involved in various biological events including development, immune response, brain activity and cancer.	others	Homo sapiens	Transcriptional regulation of RACK1 and modulation of its expression: Role of steroid hormones and significance in health and aging	10.1016/j.cellsig.2017.02.010	unknown	Unknown	10399
RAD27	ERC11; FEN1; RTH1	multifunctional nuclease RAD27	Its deletion led to significant changes of chronological lifespan in yeast, featuring both lifespan shortening and lifespan extension.	genomic instability	Homo sapiens	Identification of evolutionarily conserved genetic regulators of cellular aging	10.1111/j.1474-9726.2010.00637.x	unknown	Unknown	853747
RAD51	HsRad51; HsT16930; BRCC5; FANCR; RAD51A; RECA	RAD51 recombinase	RAD51 is involved in DNA unwinding and repair.	genomic instability	Homo sapiens	Insights Into DNA Recombination From the Structure of a RAD51-BRCA2 Complex	10.1038/nature01230	unknown	Unknown	5888
RAD52	DNA Repair Protein RAD52 Homolog; Recombination Protein RAD52; RAD52 Homolog, DNA Repair Protein	RAD52 homolog, DNA repair protein	Coordinated WRN and RAD52 activities are involved in replication fork rescue after DNA damage.	genomic instability	Homo sapiens	WRN Interacts Physically and Functionally With the Recombination Mediator Protein RAD52	10.1074/jbc.M303885200	unknown	Unknown	5893
RAE1	Rae1 Protein Homolog; MRNA Export Factor	ribonucleic acid export 1	RAE1 plays a role in mitotic bipolar spindle formation. Binds mRNA. RAE1 may function in nucleocytoplasmic transport and in directly or indirectly attaching cytoplasmic mRNPs to the cytoskeleton.	others	Homo sapiens	Rae1 Interaction With NuMA Is Required for Bipolar Spindle Formation	10.1073/pnas.0609582104	unknown	Unknown	8480
RB1	RB; PPP1R130; OSRC	retinoblastoma 1	Rb is essential for normal mouse development.	others	Homo sapiens	Cellular senescence and tumor suppressor gene p16	10.1002/ijc.27316	hsa04218	Cellular senescence	5925
RB1CC1	RB1-Inducible Coiled-Coil Protein 1	RB1-inducible coiled-coil protein 1	RB1CC1 is involved in autophagy. RB1CC1 regulates early events but also late events of autophagosome formation through direct interaction with Atg16L1. RB1CC1 is involved in repair of DNA damage caused by ionizing radiation, which subsequently improves cell survival by decreasing apoptosis.	others	Homo sapiens	Suppression of Pyk2 kinase and cellular activities by FIP200	10.1083/jcb.149.2.423	hsa04211	Longevity regulating pathway	9821
RECQL4	RecQ4	RecQ helicase-like 4	RECQL4 belongs to RECQ DNA helicase family which has been shown to participate in many aspects of DNA metabolism. RECQL4 participates in multiple DNA pathways.	genomic instability	Homo sapiens	Aging in Rothmund-Thomson Syndrome and Related RECQL4 Genetic Disorders	10.1016/j.arr.2016.06.002	unknown	Unknown	9401
RELA	p65; NFKB3	v-rel avian reticuloendotheliosis viral oncogene homolog A	NF-kappa B, which consists of two polypeptides, p50 (M(r) 50K) and p65/RelA (M(r) 65K), is thought to be a key regulator of genes involved in responses to infection, inflammation and stress. RelA controls inducible, but not basal, transcription in NF-kappa B-regulated pathways.	altered intercellular communication	Homo sapiens	Growing old with nuclear factor-kappaB	10.1379/1466-1268(2002)007<0207:gownfb>2.0.co;2	hsa04211	Longevity regulating pathway	5970
RELB	V-Rel Avian Reticuloendotheliosis Viral Oncogene Homolog B	RELB Proto-Oncogene, NF-KB Subunit	NF-kappa-B is a pleiotropic transcription factor which is present in almost all cell types and is involved in many biological processed such as inflammation, immunity, differentiation, cell growth, tumorigenesis and apoptosis. NF-kappa-B is a homo- or heterodimeric complex formed by the Rel-like domain-containing proteins RELA/p65, RELB, NFKB1/p105, NFKB1/p50, REL and NFKB2/p52. The dimers bind a…	NF-κB related gene	Homo sapiens	Nuclear Factor-κB Dysregulation and α-Synuclein Pathology: Critical Interplay in the Pathogenesis of Parkinson's Disease	10.3389/fnagi.2020.00068	hsa04064	NF-kappa B signaling pathway	5971
RET	CDHF12	Ret Proto-Oncogene	Receptor tyrosine-protein kinase involved in numerous cellular mechanisms including cell proliferation, neuronal navigation, cell migration, and cell differentiation upon binding with glial cell derived neurotrophic factor family ligands. Phosphorylates PTK2/FAK1. Regulates both cell death/survival balance and positional information. Required for the molecular mechanisms orchestration during inte…	others	Homo sapiens	Associations between Plasma Branched Chain Amino Acids and Health Biomarkers in Response to Resistance Exercise Training Across Age	0.3390/nu12103029	hsa05200	Pathways in cancer	5979
RFC4	A1 37 KDa Subunit	Replication factor C subunit 4	The elongation of primed DNA templates by DNA polymerase delta and epsilon requires the action of the accessory proteins proliferating cell nuclear antigen (PCNA) and activator 1. This subunit may be involved in the elongation of the multiprimed DNA template.	genomic instability	Homo sapiens	Studies of the cloned 37-kDa subunit of activator 1 (replication factor C) of HeLa cells	10.1073/pnas.89.12.5211	unknown	Unknown	5984
RGN	SMP30; RC	regucalcin	Senescence marker RGN is a calcium binding protein also called regucalcin. Its expression levels decline with age, and RGN has been linked to age-related changes in calcium signalling in the liver of rats.	others	Homo sapiens	The Emerging Role of Regucalcin as a Tumor Suppressor: Facts and Views	10.2174/1566524016666160714124550	unknown	Unknown	9104
RHEB	GTP-Binding Protein Rheb	GTP-binding protein Rheb	RHEB activates the protein kinase activity of mTORC1, and thereby plays a role in the regulation of apoptosis. RHEB stimulates the phosphorylation of S6K1 and EIF4EBP1 through activation of mTORC1 signaling. RHEB has low intrinsic GTPase activity.	others	Homo sapiens	Tuberous sclerosis complex-1 and -2 gene products function together to inhibit mammalian target of rapamycin (mTOR)-mediated downstream signaling	10.1073/pnas.202476899	hsa04211	Longevity regulating pathway	6009
RICTOR	Rapamycin-Insensitive Companion Of MTOR	RPTOR independent companion of MTOR, complex 2	Subunit of mTORC2, which regulates cell growth and survival in response to hormonal signals. mTORC2 is activated by growth factors, but, in contrast to mTORC1, seems to be nutrient-insensitive. mTORC2 seems to function upstream of Rho GTPases to regulate the actin cytoskeleton, probably by activating one or more Rho-type guanine nucleotide exchange factors.	deregulated nutrient sensing	Homo sapiens	mTORC1-activated S6K1 phosphorylates Rictor on threonine 1135 and regulates mTORC2 signaling	10.1128/MCB.00601-09	hsa04150	mTOR signaling pathway	253260
RIPK1	Cell Death Protein RIP	Receptor Interacting Serine/Threonine Kinase 1	Serine-threonine kinase which is a key regulator of TNF-mediated apoptosis, necroptosis and inflammatory pathways (PubMed:25459879, PubMed:31827281, PubMed:31827280). Exhibits kinase activity-dependent functions that trigger cell death and kinase-independent scaffold functions regulating inflammatory signaling and cell survival (PubMed:11101870, PubMed:25459879). Initiates ripoptocide which descr…	NF-κB related gene	Homo sapiens	TBK1 Suppresses RIPK1-Driven Apoptosis and Inflammation during Development and in Aging	10.1016/j.cell.2018.07.041	hsa04064	NF-kappa B signaling pathway	8737
RORA	NR1F1	RAR Related Orphan Receptor A	Nuclear receptor that binds DNA as a monomer to ROR response elements (RORE) containing a single core motif half-site 5'-AGGTCA-3' preceded by a short A-T-rich sequence. Key regulator of embryonic development, cellular differentiation, immunity, circadian rhythm as well as lipid, steroid, xenobiotics and glucose metabolism. Considered to have intrinsic transcriptional activity, have some natural …	others	Homo sapiens	Circadian clock associates with tumor microenvironment in thoracic cancers	10.18632/aging.102450	hsa04710	Circadian rhythm	6095
RPA1	HSSB	replication protein A1, 70kDa	As part of the heterotrimeric replication protein A complex (RPA/RP-A), RPA1 binds and stabilizes single-stranded DNA intermediates, that form during DNA replication or upon DNA stress.	others	Homo sapiens	RNA-Seq Analysis of Differentially Expressed Genes Relevant to Mismatch Repair in Aging Hematopoietic Stem-Progenitor Cells	0.1002/jcb.28417	unknown	Unknown	6117
RPS6KA5	S6K-Alpha-5	Ribosomal Protein S6 Kinase A5	Serine/threonine-protein kinase that is required for the mitogen or stress-induced phosphorylation of the transcription factors CREB1 and ATF1 and for the regulation of the transcription factors RELA, STAT3 and ETV1/ER81, and that contributes to gene activation by histone phosphorylation and functions in the regulation of inflammatory genes (PubMed:11909979, PubMed:12569367, PubMed:12763138, PubM…	senescence-associated secretory phenotype	Homo sapiens	A principal component meta-analysis on multiple anthropometric traits identifies novel loci for body shape	10.1038/ncomms13357	hsa04010	MAPK signaling pathway	9252
RPS6KB1	Ribosomal Protein S6 Kinase Beta-1	ribosomal protein S6 kinase beta-1	Serine/threonine-protein kinase that acts downstream of mTOR signaling in response to growth factors and nutrients to promote cell proliferation, cell growth and cell cycle progression. It regulates protein synthesis through phosphorylation of EIF4B, RPS6 and EEF2K, and contributes to cell survival by repressing the pro-apoptotic function of BAD. It also plays a role in feedback regulation of mTO…	others	Homo sapiens	Regulation of elongation factor 2 kinase by p90(RSK1) and p70 S6 kinase	10.1093/emboj/20.16.4370	hsa04211	Longevity regulating pathway	6198
RPS6KB2	S6 Kinase-Related Kinase	ribosomal protein S6 kinase beta-2	It phosphorylates specifically ribosomal protein S6. It seems to act downstream of mTOR signaling in response to growth factors and nutrients to promote cell proliferation, cell growth and cell cycle progression in an alternative pathway regulated by MEAK7.	others	Homo sapiens	Mammalian EAK-7 activates alternative mTOR signaling to regulate cell proliferation and migration	10.1126/sciadv.aao5838	hsa04211	Longevity regulating pathway	6199
RPTOR	P150 Target Of Rapamycin (TOR)-Scaffold Protein Containing WD-Repeats	regulatory-associated protein of mTOR	It involved in the control of the mammalian target of rapamycin complex 1 (mTORC1) activity which regulates cell growth and survival, and autophagy in response to nutrient and hormonal signals; functions as a scaffold for recruiting mTORC1 substrates. mTORC1 is activated in response to growth factors or amino acids. Growth factor-stimulated mTORC1 activation involves a AKT1-mediated phosphorylati…	deregulated nutrient sensing	Homo sapiens	mTOR interacts with raptor to form a nutrient-sensitive complex that signals to the growth machinery	10.1016/s0092-8674(02)00808-5	hsa04211	Longevity regulating pathway	57521
S100B	S100; NEF	S100 calcium binding protein B	It weakly binds calcium but binds zinc very tightly-distinct binding sites with different affinities exist for both ions on each monomer. Physiological concentrations of potassium ion antagonize the binding of both divalent cations, especially affecting high-affinity calcium-binding sites.	others	Homo sapiens	Zinc Binding to S100B Affords Regulation of Trace Metal Homeostasis and Excitotoxicity in the Brain	10.3389/fnmol.2017.00456	unknown	Unknown	6285
SDHC	CYB560; PGL3	succinate dehydrogenase complex, subunit C, integral membrane protein, 15kDa	A member of the mitochondrial electron transport chain, SDHC homologues have been implicated in ageing of lower life forms. Mutations in the human SDHC gene have been associated with mitochondrial respiratory chain deficiency.	mitochondrial dysfunction	Homo sapiens	Mutation of a nuclear succinate dehydrogenase gene results in mitochondrial respiratory chain deficiency	10.1038/ng1095-144	hsa05010	Alzheimer disease	6391
SERPINB2	Serpin Family B Member 2	Monocyte Arg-Serpin	Inhibits urokinase-type plasminogen activator. The monocyte derived PAI-2 is distinct from the endothelial cell-derived PAI-1.	senescence-associated secretory phenotype	Homo sapiens	An Endogenous Anti-aging Factor, Sonic Hedgehog, Suppresses Endometrial Stem Cell Aging through SERPINB2	10.1016/j.ymthe.2019.04.019	hsa04610	Complement and coagulation cascades	5055
SERPINE1	Endothelial Plasminogen Activator Inhibitor	serpin peptidase inhibitor, clade E (nexin, plasminogen activator inhibitor type 1), member 1	Serine protease inhibitor. SERPINE1 inhibits TMPRSS7. It is a primary inhibitor of tissue-type plasminogen activator (PLAT) and urokinase-type plasminogen activator (PLAU). As PLAT inhibitor, it is required for fibrinolysis down-regulation and is responsible for the controlled degradation of blood clots. As PLAU inhibitor, it is involved in the regulation of cell adhesion and spreading.	cellular senescence	Homo sapiens	Plasminogen Activator inhibitor-1 Is a Critical Downstream Target of p53 in the Induction of Replicative Senescence	10.1038/ncb1448	hsa04115	p53 signaling pathway	5054
SESN1	P53 Regulated PA26 Nuclear Protein	Sestrin-1	SESN1 functions as an intracellular leucine sensor that negatively regulates the TORC1 signaling pathway through the GATOR complex. In absence of leucine, SESN1 binds the GATOR subcomplex GATOR2 and prevents TORC1 signaling. Binding of leucine to SESN2 disrupts its interaction with GATOR2 thereby activating the TORC1 signaling pathway. This stress-inducible metabolic regulator may also play a rol…	others	Homo sapiens	Regeneration of peroxiredoxins by p53-regulated sestrins, homologs of bacterial AhpD	10.1126/science.1095569	hsa04211	Longevity regulating pathway	27244
SESN2	SEST2	Sestrin-2	SESN2 functions as an intracellular leucine sensor that negatively regulates the TORC1 signaling pathway through the GATOR complex. In absence of leucine, SESN2 binds the GATOR subcomplex GATOR2 and prevents TORC1 signaling. This stress-inducible metabolic regulator also plays a role in protection against oxidative and genotoxic stresses. SESN2 may negatively regulate protein translation in respo…	others	Homo sapiens	Regeneration of peroxiredoxins by p53-regulated sestrins, homologs of bacterial AhpD	10.1126/science.1095569	hsa04211	Longevity regulating pathway	83667
SESN3	SEST3	Sestrin-3	SESN3 may function as an intracellular leucine sensor that negatively regulates the TORC1 signaling pathway. SESN3 may also regulate the insulin-receptor signaling pathway through activation of TORC2. This metabolic regulator may also play a role in protection against oxidative and genotoxic stresses.	altered intercellular communication	Homo sapiens	The Sestrins interact with GATOR2 to negatively regulate the amino-acid-sensing pathway upstream of mTORC1	10.1016/j.celrep.2014.09.014	hsa04211	Longevity regulating pathway	143686
SHC1	SHCA; SHC	SHC (Src homology 2 domain containing) transforming protein 1	Signaling adapter that couples activated growth factor receptors to signaling pathways. SHC1 participates in a signaling cascade initiated by activated KIT and KITLG/SCF.	others	Homo sapiens	Association Analysis of the SHC1 Gene Locus With Longevity in the Japanese Population	10.1007/s00109-003-0485-0	hsa04910	Insulin signaling pathway	6464
SIN3A	KIAA0700; DKFZP434K2235	SIN3 transcription regulator family member A	The protein encoded by this gene is a transcriptional regulatory protein. It contains paired amphipathic helix (PAH) domains, which are important for protein-protein interactions and may mediate repression by the Mad-Max complex.	cellular senescence	Homo sapiens	Expression of Transcriptional Repressor Protein mSin3A but Not mSin3B Is Induced During Neuronal Apoptosis	10.1006/bbrc.1998.9629	unknown	Unknown	25942
SIRT1	SIR2L1	sirtuin 1	SIRT1 is a NAD-dependent deacetylase, which can regulate a number of processes by deacetylating key proteins, such as TP53.	epigenetic alterations	Homo sapiens	Identification of serum sirtuins as novel noninvasive protein markers for frailty	10.1111/acel.12260	hsa04211	Longevity regulating pathway	23411
SIRT2	Sirtuin 2	Silent Mating Type Information Regulation 2 Homolog	This gene encodes a member of the sirtuin family of proteins, homologs to the yeast Sir2 protein. Members of the sirtuin family are characterized by a sirtuin core domain and grouped into four classes. The functions of human sirtuins have not yet been determined; however, yeast sirtuin proteins are known to regulate epigenetic gene silencing and suppress recombination of rDNA.	others	Homo sapiens	The human Sir2 ortholog SIRT2 is an NAD+-dependent tubulin deacetylase	10.1016/s1097-2765(03)00038-8	unknown	Unknown	22933
SIRT3	NAD-Dependent Protein Deacetylase Sirtuin-3	sirtuin 3	NAD-dependent protein deacetylase. SIRT3 activates or deactivates mitochondrial target proteins by deacetylating key lysine residues. SIRT3 contributes to the regulation of the cellular energy metabolism. SIRT3 is important for regulating tissue-specific ATP levels.	mitochondrial dysfunction	Homo sapiens	The human silent information regulator (Sir)2 homologue hSIRT3 is a mitochondrial nicotinamide adenine dinucleotide-dependent deacetylase	https://doi.org/10.1083/jcb.200205057	unknown	Unknown	23410
SIRT6	NAD-Dependent Protein Deacetylase Sirtuin-6; SIR2-Like Protein 6	sirtuin 6	NAD-dependent protein deacetylase. SIRT6 has deacetylase activity towards histone H3K9Ac and H3K56Ac. SIRT6 modulates acetylation of histone H3 in telomeric chromatin during the S-phase of the cell cycle. SIRT6 acts as a corepressor of the transcription factor HIF1A to control the expression of multiple glycolytic genes to regulate glucose homeostasis.	epigenetic alterations	Homo sapiens	Structure and Biochemical Functions of SIRT6	10.1074/jbc.M111.218990	unknown	Unknown	51548
SIRT7	Regulatory Protein SIR2 Homolog 7	sirtuin 7	NAD-dependent protein-lysine deacylase that can act both as a deacetylase or deacylase (desuccinylase, depropionylase and deglutarylase), depending on the context. It specifically mediates deacetylation of histone H3 at 'Lys-18' (H3K18Ac). In contrast to other histone deacetylases, it displays strong preference for a specific histone mark, H3K18Ac, directly linked to control of gene expression. H…	epigenetic alterations	Homo sapiens	SIRT7 Links H3K18 Deacetylation to Maintenance of Oncogenic Transformation	10.1038/nature11043	unknown	Unknown	51547
SLC13A1	Renal Sodium/Sulfate Cotransporter	solute carrier family 13 (sodium/sulfate symporter), member 1	Sodium/sulfate cotransporter that mediates sulfate reabsorption in the kidney.	others	Homo sapiens	The human renal sodium sulfate cotransporter (SLC13A1; hNaSi-1) cDNA and gene: organization, chromosomal localization, and functional characterization	10.1006/geno.2000.6404	unknown	Unknown	6561
SNCG	BCSG1; SR; persyn	synuclein, gamma (breast cancer-specific protein 1)	SNCG intracellularly associates with BubR1 together suggest that SNCG expression compromises the mitotic checkpoint control by inhibition of the normal function of BubR1, thereby promoting genetic instability.	genomic instability	Homo sapiens	Synuclein Gamma Inhibits the Mitotic Checkpoint Function and Promotes Chromosomal Instability of Breast Cancer Cells	10.1007/s10549-005-6938-0	unknown	Unknown	6623
SOCS2	Cytokine-Inducible SH2 Protein 2	suppressor of cytokine signaling 2	SOCS family proteins form part of a classical negative feedback system that regulates cytokine signal transduction. SOCS2 appears to be a negative regulator in the growth hormone/IGF1 signaling pathway. Probable substrate recognition component of a SCF-like ECS (Elongin BC-CUL2/5-SOCS-box protein) E3 ubiquitin-protein ligase complex which mediates the ubiquitination and subsequent proteasomal deg…	altered intercellular communication	Homo sapiens	Interaction of human suppressor of cytokine signaling (SOCS)-2 with the insulin-like growth factor-I receptor	10.1006/geno.2000.6404	hsa04910	Insulin signaling pathway	8835
SOD1	IPOA; ALS; ALS1	superoxide dismutase 1, soluble	In a more recent study the kidneys of SOD1-null mice exhibited increased DNA damage, increased senescent cells, and increased inflammation. Subjecting these mice to dietary restriction attenuated these effects.	cellular senescence	Homo sapiens	Amyotrophic lateral sclerosis: a proposed mechanism	10.1073/pnas.132260399	unknown	Unknown	6647
SOD2	Superoxide Dismutase 2; Mn-SOD; MNSOD	superoxide dismutase 2, mitochondrial	Overexpression of SOD2 in aging mouse hearts demonstrated a protective role against oxidative stress, fibrosis and apoptosis.	others	Homo sapiens	The polymorphism of manganese superoxide dismutase is associated with diabetic nephropathy in Japanese type 2 diabetic patients	10.1007/s100380300021	hsa04211	Longevity regulating pathway	6648
SP1	TSFP1	Sp1 transcription factor	SP1 regulates ageing-related genes such as?WRN or cellular senescence-related genes like?CDKN2A.	genomic instability	Homo sapiens	Sp1 Is Essential for p16 Expression in Homo sapiens Diploid Fibroblasts During Senescence	10.1371/journal.pone.0000164	hsa04350	TGF-beta signaling pathway	6667
SPRTN	DNA Damage-Targeting VCP (P97) Adaptor	SprT-like N-terminal domain	SPRTN is recruited to sites of UV damage and interacts with ubiquitinated PCNA and RAD18, the E3 ubiquitin ligase that monoubiquitinates PCNA. SPRTN facilitates chromatin association of RAD18 and is required for efficient PCNA monoubiquitination, promoting a feed-forward loop to enhance PCNA ubiquitination and translesion DNA synthesis. SPRTN acts as a regulator of TLS by recruiting VCP/p97 to si…	genomic instability	Homo sapiens	DNA-protein crosslink repair: proteases as DNA repair enzymes	10.1016/j.tibs.2014.10.012	unknown	Unknown	83932
SQSTM1	Autophagy Receptor P62	sequestosome 1	Autophagy receptor required for selective macroautophagy (aggrephagy). SQSTM1 functions as a bridge between polyubiquitinated cargo and autophagosomes. SQSTM1 interacts directly with both the cargo to become degraded and an autophagy modifier of the MAP1 LC3 family. Along with WDFY3, SQSTM1 is involved in the formation and autophagic degradation of cytoplasmic ubiquitin-containing inclusions (p62…	deregulated nutrient sensing	Homo sapiens	Sequestosome 1/p62 is a polyubiquitin chain binding protein involved in ubiquitin proteasome degradation	10.1128/MCB.24.18.8055-8068.2004	hsa04218	Cellular senescence	8878
SST	SMS	somatostatin	SST inhibits the secretion of pituitary hormones, including that of growth hormone/somatotropin (GH1), PRL, ACTH, luteinizing hormone (LH) and TSH.	others	Homo sapiens	Hypermethylation of BDNF and SST Genes in the Orbital Frontal Cortex of Older Individuals: A Putative Mechanism for Declining Gene Expression With Age	10.1038/npp.2015.107	hsa04935	Growth hormone synthesis, secretion and action	6750
SSTR3	Somatostatin Receptor 3; Somatostatin Receptor Type 3	somatostatin receptor 3	It have been associated with melanoma.	others	Homo sapiens	Expression of Somatostatin Receptors in Uveal Melanomas	10.1167/iovs.02-0481	hsa04935	Growth hormone synthesis, secretion and action	6753
STAT3	APRF; ADMIO1	signal transducer and activator of transcription 3 (acute-phase response factor)	Signal transducer and transcription activator that mediates cellular responses to interleukins, KITLG/SCF, LEP and other growth factors.	cellular senescence	Homo sapiens	Inhibition of JAK-STAT signaling stimulates adult satellite cell function	10.1038/nm.3655	hsa04935	Growth hormone synthesis, secretion and action	6774
STAT5A	STAT5; MGF	signal transducer and activator of transcription 5A	STAT5A carries out a dual function: signal transduction and activation of transcription. STAT5A mediates cellular responses to the cytokine KITLG/SCF and other growth factors.	cellular senescence	Homo sapiens	SOCS1 Regulates Senescence and Ferroptosis by Modulating the Expression of p53 Target Genes	10.18632/aging.101306	hsa04935	Growth hormone synthesis, secretion and action	6776
STAT5B	STAT5	signal transducer and activator of transcription 5B	STAT5B carries out a dual function: signal transduction and activation of transcription. STAT5B mediates cellular responses to the cytokine KITLG/SCF and other growth factors. STAT5B binds to the GAS element and activates PRL-induced transcription. STAT5B positively regulates hematopoietic/erythroid differentiation.	cellular senescence	Homo sapiens	Direct Targeting Options for STAT3 and STAT5 in Cancer	10.3390/cancers11121930	hsa04935	Growth hormone synthesis, secretion and action	6777
STK11	PJS; LKB1	serine/threonine kinase 11	STK11 appears to be involved in TP53-related apoptosis and regulates specific p53-dependent apoptosis pathways.	cellular senescence	Homo sapiens	The Peutz-Jegher Gene Product LKB1 Is a Mediator of p53-dependent Cell Death	10.1016/s1097-2765(01)00258-1	hsa04211	Longevity regulating pathway	6794
STUB1	Carboxy Terminus Of Hsp70-Interacting Protein	STIP1 homology and U-box containing protein 1, E3 ubiquitin protein ligase	E3 ubiquitin-protein ligase which targets misfolded chaperone substrates towards proteasomal degradation. STUB1 collaborates with ATXN3 in the degradation of misfolded chaperone substrates: ATXN3 restricting the length of ubiquitin chain attached to STUB1/CHIP substrates and preventing further chain extension. STUB1 may regulate myosin assembly in striated muscles together with UBE4B and VCP/p97 …	loss of proteostasis	Homo sapiens	CHIP/Stub1 functions as a tumor suppressor and represses NF-κB-mediated signaling in colorectal cancer	https://doi.org/10.1093/carcin/bgt393	unknown	Unknown	10273
SUMO1	PIC1; GMP1; SMT3C	small ubiquitin-like modifier 1	SUMO1 is a small protein that interacts with several partners and hence is related to many processes, including DNA repair and signal transduction.	genomic instability	Homo sapiens	SUMO suppresses and MYC amplifies transcription globally by regulating CDK9 sumoylation	10.1038/s41422-018-0023-9	unknown	Unknown	7341
SUN1	SUN Domain-Containing Protein 1	Sad1 and UNC84 domain containing 1	As a component of the LINC (LInker of Nucleoskeleton and Cytoskeleton) complex involved in the connection between the nuclear lamina and the cytoskeleton. SUN1 is involved in telomere attachment to nuclear envelope in the prophase of meiosis implicating a SUN1/2:KASH5 LINC complex in which SUN1 and SUN2 seem to act at least partial redundantly. SUN1 is required for gametogenesis and involved in s…	others	Homo sapiens	Telomere anchoring at the nuclear periphery requires the budding yeast Sad1-UNC-84 domain protein Mps3	10.1083/jcb.200706040	unknown	Unknown	23353
SYK	P72-Syk	Spleen Associated Tyrosine Kinase	Non-receptor tyrosine kinase which mediates signal transduction downstream of a variety of transmembrane receptors including classical immunoreceptors like the B-cell receptor (BCR). Regulates several biological processes including innate and adaptive immunity, cell adhesion, osteoclast maturation, platelet activation and vascular development. Assembles into signaling complexes with activated rec…	NF-κB related gene	Homo sapiens	Caffeoyl-Prolyl-Histidine Amide Inhibits Fyn and Alleviates Atopic Dermatitis-Like Phenotypes via Suppression of NF-κB Activation	10.3390/ijms21197160	hsa04064	NF-kappa B signaling pathway	6850
TAB1	MAP3K7IP1	TGF-Beta Activated Kinase 1 (MAP3K7) Binding Protein 1	May be an important signaling intermediate between TGFB receptors and MAP3K7/TAK1. May play an important role in mammalian embryogenesis.	NF-κB related gene	Homo sapiens	Genome-Wide Association Transethnic Meta-Analyses Identifies Novel Associations Regulating Coagulation Factor VIII and von Willebrand Factor Plasma Levels	10.1161/CIRCULATIONAHA.118.034532	hsa04064	NF-kappa B signaling pathway	10454
TAB2	MAP3K7IP2	TGF-Beta Activated Kinase 1 (MAP3K7) Binding Protein 2	Adapter linking MAP3K7/TAK1 and TRAF6. Promotes MAP3K7 activation in the IL1 signaling pathway. The binding of 'Lys-63'-linked polyubiquitin chains to TAB2 promotes autophosphorylation of MAP3K7 at 'Thr-187'. Involved in heart development.	NF-κB related gene	Homo sapiens	Activation mechanism of c-Jun amino-terminal kinase in the course of neural differentiation of P19 embryonic carcinoma cells	10.1074/jbc.M406610200	hsa04064	NF-kappa B signaling pathway	23118
TAF1	NSCL2; TAFII250; KAT4;	TAF1 RNA polymerase II, TATA box binding protein (TBP)-associated factor, 250kDa	TAF1 is essential in cell cycle progression and involved in transcription as part of the TFIID transcription factor together with TBP.	cellular senescence	Homo sapiens	The p250 subunit of native TATA box-binding factor TFIID is the cell-cycle regulatory protein CCG1	10.1038/362179a0	unknown	Unknown	6872
TBP	TFIID; GTF2D1; SCA17	TATA box binding protein	TBP is part of the TFIID general transcription factor. Because of its central role in the activation of eukaryotic genes, TBP is potentially involved in a large variety of processes.	genomic instability	Homo sapiens	RNA Polymerase II Transcription in Murine Cells Lacking the TATA Binding Protein	10.1126/science.1076327	unknown	Unknown	6908
TCF3	ITF1; E2A	transcription factor 3	Transcriptional regulator. TCF3 is involved in the initiation of neuronal differentiation. Heterodimers between TCF3 and tissue-specific basic helix-loop-helix (bHLH) proteins play major roles in determining tissue-specific cell fate during embryogenesis, like muscle or early B-cell differentiation.	cellular senescence	Homo sapiens	Hedgehog Signaling Maintains Hair Follicle Stem Cell Phenotype in Young and Aged Human Skin	10.1111/j.1474-9726.2009.00526.x	hsa04550	Signaling pathways regulating pluripotency of stem cells	6929
TERC	PFBMFT2; DKCA1	telomerase RNA component	Telomerase RNA component,involved in telomere maintenance as template in telomeric DNA synthesis,transcription up-regulated by endogeneous TERT.	telomere attrition	Homo sapiens	HuR Regulates Telomerase Activity Through TERC Methylation	10.1038/s41467-018-04617-7	unknown	Unknown	7012
TERF1	PIN2; TRF1; TRF	telomeric repeat binding factor (NIMA-interacting) 1	TRF1 is an essential component of shelterin, with important roles in telomere protection and telomere replication.	telomere attrition	Homo sapiens	Control of human telomere length by TRF1 and TRF2	10.1128/mcb.20.5.1659-1668.2000	unknown	Unknown	7013
TERF2	TRF2; TRBF2	telomeric repeat binding factor 2	TRF2 is essential for telomere capping owing to its roles in suppressing an ATM-dependent DNA damage response (DDR) at chromosome ends and inhibiting end-to-end chromosome fusions.	telomere attrition	Homo sapiens	TRF2 recruits the Werner syndrome (WRN) exonuclease for processing of telomeric DNA	10.1038/sj.onc.1206906	unknown	Unknown	7014
TERT	HEST2; TCS1	telomerase reverse transcriptase	Telomerase is a ribonucleoprotein enzyme essential for the replication of chromosome termini in most eukaryotes.	telomere attrition	Homo sapiens	GWAS of Epigenetic Aging Rates in Blood Reveals a Critical Role for TERT	10.1038/s41467-017-02697-5	unknown	Unknown	7015
TFAP2A	AP-2; TFAP2; AP2TF	transcription factor AP-2 alpha (activating enhancer binding protein 2 alpha)	Sequence-specific DNA-binding protein that interacts with inducible viral and cellular enhancer elements to regulate transcription of selected genes.	genomic instability	Homo sapiens	Age related expression of Werner's syndrome protein in selected tissues and coexpression of transcription factors	10.1136/jcp.55.3.195	unknown	Unknown	7020
TFDP1	Dp-1; DRTF1; DP1	transcription factor Dp-1	TFDP1 is a transcription factor that may play a role in cell cycle regulation and apoptosis.	cellular senescence	Homo sapiens	Reduction of Total E2F/DP Activity Induces Senescence-Like Cell Cycle Arrest in Cancer Cells Lacking Functional pRB and p53	10.1083/jcb.200411093	hsa04110	Cell cycle	7027
TGFB1	CED; TGFbeta; TGFB	transforming growth factor, beta 1	The variability of the TGF-beta1 gene may affect longevity by playing a role in inflamm-aging.	altered intercellular communication	Homo sapiens	The G/C915 Polymorphism of Transforming Growth Factor beta1 Is Associated With Homo sapiens Longevity: A Study in Italian Centenarians	10.1111/j.1474-9728.2004.00129.x	hsa04218	Cellular senescence	7040
TICAM1	TRIF	Toll Like Receptor Adaptor Molecule 1	Functions as sorting adapter in different signaling pathways to facilitate downstream signaling leading to type I interferon induction. In TLR4 signaling, physically bridges TLR4 and TICAM1 and functionally transmits signal to TICAM1 in early endosomes after endocytosis of TLR4. In TLR2 signaling, physically bridges TLR2 and MYD88 and is required for the TLR2-dependent movement of MYD88 to endoso…	NF-κB related gene	Homo sapiens	Impact of age, BMI and HbA1c levels on the genome-wide DNA methylation and mRNA expression patterns in human adipose tissue and identification of epigenetic biomarkers in blood	10.1093/hmg/ddv124	hsa04064	NF-kappa B signaling pathway	148022
TIMP1	CLGI	TIMP Metallopeptidase Inhibitor 1	Metalloproteinase inhibitor that functions by forming one to one complexes with target metalloproteinases, such as collagenases, and irreversibly inactivates them by binding to their catalytic zinc cofactor. Acts on MMP1, MMP2, MMP3, MMP7, MMP8, MMP9, MMP10, MMP11, MMP12, MMP13 and MMP16. Does not act on MMP14. Also functions as a growth factor that regulates cell differentiation, migration and c…	loss of proteostasis	Homo sapiens	Matrix Metalloproteinases and Tissue Inhibitors of Metalloproteinases in Extracellular Matrix Remodeling during Left Ventricular Diastolic Dysfunction and Heart Failure with Preserved Ejection Fraction: A Systematic Review and Meta-Analysis	10.3390/ijms21186742	hsa04066	HIF-1 signaling pathway	7076
TIMP2	CSC-21K	TIMP Metallopeptidase Inhibitor 2	Complexes with metalloproteinases (such as collagenases) and irreversibly inactivates them by binding to their catalytic zinc cofactor. Known to act on MMP-1, MMP-2, MMP-3, MMP-7, MMP-8, MMP-9, MMP-10, MMP-13, MMP-14, MMP-15, MMP-16 and MMP-19.	senescence-associated secretory phenotype	Homo sapiens	The effect of aging in primary human dermal fibroblasts	10.1371/journal.pone.0219165	unknown	Unknown	7077
TIRAP	MyD88-2	TIR Domain Containing Adaptor Protein	Adapter involved in TLR2 and TLR4 signaling pathways in the innate immune response. Acts via IRAK2 and TRAF-6, leading to the activation of NF-kappa-B, MAPK1, MAPK3 and JNK, and resulting in cytokine secretion and the inflammatory response. Positively regulates the production of TNF-alpha and interleukin-6.	NF-κB related gene	Homo sapiens	Bidirectional, Temporal Associations of Sleep with Positive Events, Affect, and Stressors in Daily Life Across a Week	10.1007/s12160-016-9864-y	hsa04064	NF-kappa B signaling pathway	114609
TLR4	ARMD10	Toll Like Receptor 4	Cooperates with LY96 and CD14 to mediate the innate immune response to bacterial lipopolysaccharide (LPS) . Acts via MYD88, TIRAP and TRAF6, leading to NF-kappa-B activation, cytokine secretion and the inflammatory response . Also involved in LPS-independent inflammatory responses triggered by free fatty acids, such as palmitate, and Ni(2+). Responses triggered by Ni(2+) require non-conserved his…	NF-κB related gene	Homo sapiens	DUSP facilitates RPMI8226 myeloma cell aging and inhibited TLR4 expression	10.26355/eurrev_201809_15939	hsa04064	NF-kappa B signaling pathway	7099
TMEM67	Meckelin	Transmembrane Protein 67	Required for ciliary structure and function. Part of the tectonic-like complex which is required for tissue-specific ciliogenesis and may regulate ciliary membrane composition (By similarity). Involved in centrosome migration to the apical cell surface during early ciliogenesis. Involved in the regulation of cilia length and appropriate number through the control of centrosome duplication. Requir…	others	Homo sapiens	Hydrocephalus in a rat model of Meckel Gruber syndrome with a TMEM67 mutation	10.1038/s41598-018-37620-5	unknown	Unknown	91147
TNF	TNFSF2; DIF; TNF-alpha	tumor necrosis factor	A cytokine involved in the immune response, TNF can induce cell death in some tumour cells. It can also induce cellular proliferation and differentiation.	altered intercellular communication	Homo sapiens	The tumor necrosis factor alpha -308G>A polymorphism is associated with dementia in the oldest old	10.1111/j.1532-5415.2004.52369.x	hsa04150	mTOR signaling pathway	7124
TNFAIP3	Zinc Finger Protein A20	TNF Alpha Induced Protein 3	Ubiquitin-editing enzyme that contains both ubiquitin ligase and deubiquitinase activities. Involved in immune and inflammatory responses signaled by cytokines, such as TNF-alpha and IL-1 beta, or pathogens via Toll-like receptors (TLRs) through terminating NF-kappa-B activity. Essential component of a ubiquitin-editing protein complex, comprising also RNF11, ITCH and TAX1BP1, that ensures the tr…	NF-κB related gene	Homo sapiens	TNFAIP3 Plays a Role in Aging of the Hematopoietic System	10.3389/fimmu.2020.536442	hsa04064	NF-kappa B signaling pathway	7128
TNFRSF10C	TRID	TNF Receptor Superfamily Member 10c	Receptor for the cytotoxic ligand TRAIL. Lacks a cytoplasmic death domain and hence is not capable of inducing apoptosis. May protect cells against TRAIL mediated apoptosis by competing with TRAIL-R1 and R2 for binding to the ligand.	senescence-associated secretory phenotype	Homo sapiens	CSF protein changes associated with hippocampal sclerosis risk gene variants highlight impact of GRN/PGRN	10.1016/j.exger.2017.01.025	hsa04060	Cytokine-cytokine receptor interaction	8794
TNFRSF11A	RANK	TNF Receptor Superfamily Member 11a	Receptor for TNFSF11/RANKL/TRANCE/OPGL; essential for RANKL-mediated osteoclastogenesis. Involved in the regulation of interactions between T-cells and dendritic cells.	NF-κB related gene	Homo sapiens	A genome-wide association study of myasthenia gravis	10.1001/jamaneurol.2014.4103	hsa04064	NF-kappa B signaling pathway	8792
TNFRSF11B	Osteoprotegerin	TNF Receptor Superfamily Member 11b	Acts as decoy receptor for TNFSF11/RANKL and thereby neutralizes its function in osteoclastogenesis. Inhibits the activation of osteoclasts and promotes osteoclast apoptosis in vitro. Bone homeostasis seems to depend on the local ratio between TNFSF11 and TNFRSF11B. May also play a role in preventing arterial calcification. May act as decoy receptor for TNFSF10/TRAIL and protect against apoptosis…	others	Homo sapiens	Melatonin-micronutrients Osteopenia Treatment Study (MOTS): a translational study assessing melatonin, strontium (citrate), vitamin D3 and vitamin K2 (MK7) on bone density, bone marker turnover and health related quality of life in postmenopausal osteopen	10.18632/aging.101158	hsa04060	Cytokine-cytokine receptor interaction	4982
TNFRSF13C	CD268	TNF Receptor Superfamily Member 13C	B-cell receptor specific for TNFSF13B/TALL1/BAFF/BLyS. Promotes the survival of mature B-cells and the B-cell response.	NF-κB related gene	Homo sapiens	Recurrent respiratory tract infections (RRTI) in the elderly: A late onset mild immunodeficiency?	10.1016/j.clim.2017.05.008	hsa04064	NF-kappa B signaling pathway	115650
TNFRSF1A	TNF-R-I	TNF Receptor Superfamily Member 1A	Receptor for TNFSF2/TNF-alpha and homotrimeric TNFSF1/lymphotoxin-alpha. The adapter molecule FADD recruits caspase-8 to the activated receptor. The resulting death-inducing signaling complex (DISC) performs caspase-8 proteolytic activation which initiates the subsequent cascade of caspases (aspartate-specific cysteine proteases) mediating apoptosis. Contributes to the induction of non-cytocidal …	senescence-associated secretory phenotype	Homo sapiens	Sulforaphane alleviates cadmium-induced toxicity in human mesenchymal stem cells through POR and TNFSF10 genes expression	10.1016/j.biopha.2019.108896	hsa04010	MAPK signaling pathway	7132
TNFRSF1B	TNFBR	TNF Receptor Superfamily Member 1B	Receptor with high affinity for TNFSF2/TNF-alpha and approximately 5-fold lower affinity for homotrimeric TNFSF1/lymphotoxin-alpha. The TRAF1/TRAF2 complex recruits the apoptotic suppressors BIRC2 and BIRC3 to TNFRSF1B/TNFR2. This receptor mediates most of the metabolic effects of TNF-alpha. Isoform 2 blocks TNF-alpha-induced apoptosis, which suggests that it regulates TNF-alpha function by antag…	senescence-associated secretory phenotype	Homo sapiens	Association of TNF Receptor 2 and CRP with GFR Decline in the General Nondiabetic Population	10.2215/CJN.09280916	hsa04060	Cytokine-cytokine receptor interaction	7133
TNFSF11	RANKL	TNF Superfamily Member 11	Cytokine that binds to TNFRSF11B/OPG and to TNFRSF11A/RANK. Osteoclast differentiation and activation factor. Augments the ability of dendritic cells to stimulate naive T-cell proliferation. May be an important regulator of interactions between T-cells and dendritic cells and may play a role in the regulation of the T-cell-dependent immune response. May also play an important role in enhanced bon…	NF-κB related gene	Homo sapiens	Melatonin-micronutrients Osteopenia Treatment Study (MOTS): a translational study assessing melatonin, strontium (citrate), vitamin D3 and vitamin K2 (MK7) on bone density, bone marker turnover and health related quality of life in postmenopausal osteopen	10.18632/aging.101158	hsa04064	NF-kappa B signaling pathway	8600
TNFSF13B	BAFF	TNF Superfamily Member 13	Cytokine that binds to TNFRSF13B/TACI and TNFRSF17/BCMA. TNFSF13/APRIL binds to the same 2 receptors. Together, they form a 2 ligands -2 receptors pathway involved in the stimulation of B- and T-cell function and the regulation of humoral immunity. A third B-cell specific BAFF-receptor (BAFFR/BR3) promotes the survival of mature B-cells and the B-cell response.	NF-κB related gene	Homo sapiens	Overexpression of the Cytokine BAFF and Autoimmunity Risk	10.1056/NEJMoa1610528	hsa04064	NF-kappa B signaling pathway	10673
TNFSF14	HVEM-L	TNF Superfamily Member 14	Cytokine that binds to TNFRSF3/LTBR. Binding to the decoy receptor TNFRSF6B modulates its effects. Acts as a ligand for TNFRSF14/HVEM . Upon binding to TNFRSF14/HVEM, delivers costimulatory signals to T cells, leading to T cell proliferation and IFNG production .	NF-κB related gene	Homo sapiens	LIGHT/TNFSF14 is increased in patients with type 2 diabetes mellitus and promotes islet cell dysfunction and endothelial cell inflammation in vitro	10.1007/s00125-016-4036-y	hsa04064	NF-kappa B signaling pathway	8740
TOP1	DNA Topoisomerase I; Topoisomerase (DNA) I; DNA Topoisomerase 1	topoisomerase (DNA) I	TOP1 may also be important in the regulation of various brain functions and its activity is age-dependent.	others	Homo sapiens	Telomeric DNA damage by topoisomerase I. A possible mechanism for cell killing by camptothecin	10.1074/jbc.M309779200	unknown	Unknown	7150
TOP2A	DNA Topoisomerase II Alpha; Topoisomerase (DNA) II Alpha 170kDa; TP2A	topoisomerase (DNA) II alpha	RECQL5 co-localizes with Topoisomerase IIα during S-phase of the cell cycle. Cells with stable depletions of RECQL5 display a slow proliferation rate, a G2/M cell cycle arrest and late S-phase cycling defects.	cellular senescence	Homo sapiens	RECQL5 Cooperates With Topoisomerase II Alpha in DNA Decatenation and Cell Cycle Progression	10.1093/nar/gkr844	unknown	Unknown	7153
TOP2B	DNA Topoisomerase II Beta; Topoisomerase (DNA) II Beta 180kDa; TOPIIB	topoisomerase (DNA) II beta	Enzymatically it catalyzes ATP-dependent topological changes of double stranded DNA, while as a protein it was reported to be associated with several factors in promoting cell growth, migration, DNA repair and transcription regulation.	others	Homo sapiens	Topoisomerase IIβ and Its Role in Different Biological Contexts	10.1016/j.abb.2017.06.021	unknown	Unknown	7155
TOP3B	DNA Topoisomerase III Beta; TOP3B1; Topoisomerase (DNA) III Beta	topoisomerase (DNA) III beta	Mice lacking DNA topoisomerase 3beta are predisposed to a shortened lifespan, infertility, and lesions in multiple organs resulting from inflammatory responses.	altered intercellular communication	Homo sapiens	Topoisomerase 3β is the major topoisomerase for mRNAs and linked to neurodevelopment and mental dysfunction	10.1093/nar/gkw1293	unknown	Unknown	8940
TOPORS	Topoisomerase I-Binding RING Finger Protein	E3 ubiquitin-protein ligase Topors	TOPORS functions as an E3 ubiquitin-protein ligase and as an E3 SUMO1-protein ligase. TOPORS may regulate chromatin modification through sumoylation of several chromatin modification-associated proteins. TOPORS may be involved in DNA damage-induced cell death through IKBKE sumoylation.	loss of proteostasis	Homo sapiens	Topors functions as an E3 ubiquitin ligase with specific E2 enzymes and ubiquitinates p53	10.1074/jbc.C400300200	unknown	Unknown	10210
TP53	BMFS5; TRP53	tumor protein p53	TP53 acts as a tumor suppressor in many tumor types; induces growth arrest or apoptosis depending on the physiological circumstances and cell type. TP53 is involved in cell cycle regulation as a trans-activator that acts to negatively regulate cell division by controlling a set of genes required for this process.	others	Homo sapiens	Variation in the human TP53 gene affects old age survival and cancer mortality	10.1016/j.exger.2004.10.001	hsa04211	Longevity regulating pathway	7157
TP53BP1	TP53-Binding Protein 1	tumor protein p53 binding protein 1	Double-strand break (DSB) repair protein involved in response to DNA damage, telomere dynamics and class-switch recombination (CSR) during antibody genesis. TP53BP1 plays a key role in the repair of double-strand DNA breaks (DSBs) in response to DNA damage by promoting non-homologous end joining (NHEJ)-mediated repair of DSBs and specifically counteracting the function of the homologous recombina…	genomic instability	Homo sapiens	53BP1, a Mediator of the DNA Damage Checkpoint	10.1126/science.1076182	unknown	Unknown	7158
TP63	P73L; P63	tumor protein p63	TP63 acts as a sequence specific DNA binding transcriptional activator or repressor. TP63 may be required in conjunction with TP73/p73 for initiation of p53/TP53 dependent apoptosis in response to genotoxic insults and the presence of activated oncogenes. TP63 is involved in Notch signaling by probably inducing JAG1 and JAG2. TP63 plays a role in the regulation of epithelial morphogenesis.	genomic instability	Homo sapiens	p63, a p53 Homolog at 3q27-29, Encodes Multiple Products With Transactivating, Death-Inducing, and Dominant-Negative Activities	10.1016/s1097-2765(00)80275-0	unknown	Unknown	8626
TP73	P53-Like Transcription Factor	tumor protein p73	TP73 participates in the apoptotic response to DNA damage. TP73 isoforms containing the transactivation domain are pro-apoptotic, isoforms lacking the domain are anti-apoptotic and block the function of p53 and transactivating p73 isoforms. TP73 may be a tumor suppressor protein.	genomic instability	Homo sapiens	Human DeltaNp73 regulates a dominant negative feedback loop for TAp73 and p53	10.1189/jlb.1A0317-132R	hsa04115	p53 signaling pathway	7161
TPP2	Tripeptidyl Aminopeptidase	tripeptidyl peptidase II	Component of the proteolytic cascade acting downstream of the 26S proteasome in the ubiquitin-proteasome pathway. TRAP1 may be able to complement the 26S proteasome function to some extent under conditions in which the latter is inhibited.	loss of proteostasis	Homo sapiens	Generation of major histocompatibility complex class I antigens: functional interplay between proteasomes and TPPII	10.1038/ni1090	unknown	Unknown	7174
TRADD	Tumor Necrosis Factor Receptor Type 1 Associated Death Domain Protein	TNFRSF1A Associated Via Death Domain	The nuclear form acts as a tumor suppressor by preventing ubiquitination and degradation of isoform p19ARF/ARF of CDKN2A by TRIP12: acts by interacting with TRIP12, leading to disrupt interaction between TRIP12 and isoform p19ARF/ARF of CDKN2A (By similarity). Adapter molecule for TNFRSF1A/TNFR1 that specifically associates with the cytoplasmic domain of activated TNFRSF1A/TNFR1 mediating its int…	NF-κB related gene	Homo sapiens	Modulating TRADD to restore cellular homeostasis and inhibit apoptosis	10.1038/s41586-020-2757-z	hsa04064	NF-kappa B signaling pathway	8717
TRAF1	EBI6	TNF Receptor Associated Factor 1	Adapter molecule that regulates the activation of NF-kappa-B and JNK. Plays a role in the regulation of cell survival and apoptosis. The heterotrimer formed by TRAF1 and TRAF2 is part of a E3 ubiquitin-protein ligase complex that promotes ubiquitination of target proteins, such as MAP3K14. The TRAF1/TRAF2 complex recruits the antiapoptotic E3 protein-ubiquitin ligases BIRC2 and BIRC3 to TNFRSF1B/…	NF-κB related gene	Homo sapiens	Traf1 induction and protection from tumor necrosis factor by nuclear factor-kappaB p65 is independent of serine 536 phosphorylation	10.1158/0008-5472.CAN-07-0922	hsa04064	NF-kappa B signaling pathway	7185
TRAF2	TRAP3	TNF Receptor Associated Factor 2	Regulates activation of NF-kappa-B and JNK and plays a central role in the regulation of cell survival and apoptosis. Required for normal antibody isotype switching from IgM to IgG. Has E3 ubiquitin-protein ligase activity and promotes 'Lys-63'-linked ubiquitination of target proteins, such as BIRC3, RIPK1 and TICAM1. Is an essential constituent of several E3 ubiquitin-protein ligase complexes, w…	NF-κB related gene	Homo sapiens	Bone Remodeling and the Role of TRAF3 in Osteoclastic Bone Resorption	10.3389/fimmu.2018.02263	hsa04064	NF-kappa B signaling pathway	7186
TRAF3	LAP1	TNF Receptor Associated Factor 3	Regulates pathways leading to the activation of NF-kappa-B and MAP kinases, and plays a central role in the regulation of B-cell survival. Part of signaling pathways leading to the production of cytokines and interferon. Required for normal antibody isotype switching from IgM to IgG. Plays a role T-cell dependent immune responses. Plays a role in the regulation of antiviral responses. Is an essen…	NF-κB related gene	Homo sapiens	Bone Remodeling and the Role of TRAF3 in Osteoclastic Bone Resorption	10.3389/fimmu.2018.02263	hsa04064	NF-kappa B signaling pathway	7187
[truncated: 28 more rows]
