# Supplementary material for: Young fibroblast-derived migrasomes alleviate keratinocyte senescence and enhance wound healing in aged skin
Source: J Nanobiotechnology. 2025 Mar 11;23:200. doi: 10.1186/s12951-025-03293-2 (PMC11895310; doi:10.1186/s12951-025-03293-2)
Supplement: Supplementary file 2 — Supplementary Material 2 [file 12951_2025_3293_MOESM2_ESM.zip › Tables/Table S4.xlsx]

## Sheet: Upregulated
Table S4. Comparison results of the GenAge database with aging-associated genes for each cell type
Fibroblasts	T cells	Vascular EC	Macrophages/DC	Keratinocytes diff.	Keratinocytes undiff.	Pericytes	Lymphatic EC	Erythrocytes	Other	Melanocytes		GenAge
FTL	PTMA	PTMA	HLA-DRB5	NEAT1	YWHAZ	PTMA	PTMA	JCHAIN	AC114760.2	PTMA		GHR
PTMA	AC114760.2	KRT14	PTMA	YWHAZ	NEAT1	IGKC	RPS18	IGHA1	KLRB1	RPS2		GHRH
CXCL14	LINC00513	S100A2	CXCL8	KTN1	EIF5B	KRT14	RPL12	MZB1	IL32	RPS14		SHC1
FTH1	IGKC	IGKC	FTL	EIF5B	KTN1	NEAT1	STC1	IGKC	XCL1			POU1F1
RPL10	PTPRC	DSTN	NEAT1	LAPTM4A	IGKC	S100A2	AKAP12	IGHA2	XCL2			PROP1
RPS27	NEAT1	NEAT1	EMP1	LYPD3	AREG	IGHA1	RPS15	FKBP11	TMSB4X			TP53
TMSB10	AC005670.3	SFN	SDCBP	MACF1	DDX21	DMKN	IGKC	DERL3	AREG			TERC
NEAT1	AC023424.3	YBX3	IGKC	EIF4E	FRMD6	SFN	RPS8	SSR4	RPS19			TERT
RPS15	ARID5B	NNMT	FTH1	DRAP1	EIF3J	FTL	RPL34	IGLC2	EML4			ATM
RPS18	PDE3B	RPS15	CALM2	RTN4	RPS15	DSTN	AL078604.4	IGLC1	LINC01871			PLAU
CRIP1	CALM2	SPRY1	CRIP1	ARF6	ARF6	MTRNR2L1	NEAT1	CYBA	PDE7B			ERCC2
ADIRF	KRT17	NCOA7	RNASE1	S100A11	EIF4E	C11orf96	RPS5	CD27	FYN			ERCC8
RPL34	KRT14	DMKN	FABP5	FRMD6	DAAM1	LPP	WWTR1	PDE4D	PHACTR2			WRN
TSHZ2	S100A2	RPS14	SAT1	PTMA	SLC38A2	EIF3E	RPS28	AC120193.1	RPL36			LMNA
DSTN	KRT1	ADAMTS9	SOD2	MPZL2	RPS18	RPS8	RPS19	TXNDC5	RGCC			IGF1R
LUM	SFN	S100A14	YWHAZ	SERP1	H2AFZ	S100A14	NAMPT	PELI1	BACH2			TXN
LAPTM4A	BTG1	STC1	CTSZ	CD44	CALM2	HSPB1	ADAMTS9	FNDC3B	SYTL3			KL
RPS14	RAB11A	FTL	CXCL2	CLDN1	YWHAG	YBX3	RPL36	CYTIP	CTSW			E2F1
RPS8	EML4	KTN1	AC114760.2	EIF3J	LGALS7B	ELL2	TSHZ2	HSP90B1	PABPC1			PTPN11
RPL12	AP001011.1	ARID5B	EMP3	DDX21	S100A14	ARRDC3	DDX21	EIF2AK3	CNOT6L			NFKB2
PLA2G2A	CDC42SE2	SDCBP	BTG1	ERRFI1	MACF1	CALD1		HERPUD1	CBLB			STAT5B
MTRNR2L1	AC016831.5	KRT17	CTSL	MTRNR2L1	NCL	KRT17		ST6GAL1	NFKB1			STAT3
AC017002.5	AOAH	ARRDC3	PCBP1	RNF144B	EMP1	PITPNC1		SEC11C	RPL13			STAT5A
WTAP	LINC01619	HIF1A	HSPA1B	DSP	LYPD3	HSP90AB1		SLC44A1	LINC00513			NRG1
RPS19	NR3C1	MTRNR2L1	DCN	SLC38A2	MTRNR2L1	NAMPT		PDIA6	FNBP1			HDAC3
CALM2	CREM	TNFAIP3	ATP13A3	CHIC2	DSTN	DDX21		SELENOS	RAB8B			GH1
POLR2L	AC079793.1	KRT1	CMTM6	PFDN2	IGHA1	KRT1		RAPGEF1	REL			IL7R
MGST1	PARP8	SAMD4A	LGALS1	IGKC	PHLDB2	CREM		TNFRSF17	MYO1E			IGF1
TMED2	CRIP1	SOD2	UCP2	EXOC6B	FAU	SAT1		CD79A	PDE3B			IGF2
YWHAZ	AC058791.1	CALM2	TXN	AREG	EXT1	MT1A		SPCS2	RPS18			INS
IGKC	ARHGAP26-AS1	LAMC2	CXCL1	AQP3	ERRFI1	ADIRF		FNDC3A	PTPRC			NGF
SFRP2	MBNL1	HLA-DRB5	ARF6	RBM39	CCL27	STAT3		LINC02384	AKT3			IRS1
RPS28	SYTL3	ZNF385D	MAP1LC3B	TMED2	ATP6V0B	ARID5B		IGLC3	BTG1			PTPN1
ZFP36L1	PPP1CB	LY6D	CXCL3	CCL27	FMNL2	DNAJB9		GLA	PDE4A			IRS2
LGALS1	AC092652.1	SAT1	S100A11	VAPA	EXOC6B	FILIP1L		CLIC4	TNFRSF18			AKT1
AL078604.4	CAMK4	ADIRF	ARL6IP1	H2AFZ	METAP2			CRIP1	TRAT1			PIK3CB
TMSB4X	PITPNC1	SERF2	PPP1CB		AQP3			XBP1	MPZL3			NGFR
SERF2		HLA-DQA2	LINC00513		PHLDA2			GAB1	LGALS1			HRAS
BRI3		TCF4	UQCR10		MPZL2			MANF	RPS27			MYC
CLDN11		FTH1	INSIG1		S100A2			ANKRD37	DOCK8			EGFR
CAV1		EIF3E	MAT2A		ITGB1			BCL2	SIK3			ERBB2
SOD2		IGLC2	NFKB1		CSNK1A1			HIPK2	PITPNC1			INSR
NAMPT		MB21D2	CANX		DSP			AC009570.2	FGFR1OP2			NCOR1
PLAC9		AQP3	ETS2		DRAP1			GPR15	CREM			NBN
RPS5		EIF3J	ARRDC3		CHIC2			LY96	STK17B			JUND
EIF3E		STEAP1B	PABPN1		PTPRE			UBE2J1	GLG1			IL2
RPL8		PRXL2A	PELI1		JCHAIN			AC026202.2	RNF125			PDGFB
CEBPB		TFPI	POLR2L		ZFP36L1			FAM49A	STAT4			EGF
RPL36		YWHAE	NAMPT		CD44			MYDGF	PIP4K2A			IL2RG
BASP1		DDX21	DMKN		ARL6IP1			VOPP1	RPS2			FOS
RPL15		AREG	S100A14		YBX3			AL589693.1	MBP			PDGFRB
KAZN		PERP	PID1		AC009107.2			GALNT2	TTC39C			EPOR
LINC00513		KRT5	NDUFB1		S100A11			BTD	LINC01619			SST
AL357873.1		BTG1	HSP90B1		LINC00513			MTRNR2L1	DENND4A			PRKCD
MORF4L1		UGCG	TTYH3					PLCG2	GRAMD1B			PPARA
H3F3B		ELF1	EIF4E					INSR	BTD			RET
SDCBP		PABPC1	DOCK4					FKBP2	RAPGEF6			PLCG2
YBX3		RAC1	PDE4B					PDE4B	TAFA1			PEX5
RPS29		TENM2	WTAP					SPCS1	CD96			TCF3
CLEC3B		HIPK3	ZNF706					CD55	STK4			PARP1
CEBPD		NAMPT	CLTC					SSR2	PLCL2			BRCA1
CXCL1		CYP1B1	LINC01619					DNAJB9	RPL15			PIN1
ZFPM2		LINC00513						DENND4A	RPL13A			PTEN
SFN		AC016831.5						SYNGR2	RPL18A			CREBBP
LEPR		UBE2D3						NCOA3	KLRC1			HIF1A
GPX4		ANGPT2						DUSP5	IL7R			UBB
CYTOR		LPP						ERGIC3	RPS8			RPA1
THBS2		LINC01013						ERC1	CRYBG1			BLM
SAR1A		ZFP36L1						TMED2	RNF19A			BCL2
NNMT		POMP						TRIO	CADM1			S100B
KLF6		SELE						UFM1	RPS29			VCP
MAN1A1								H1FX	TGFB1			POLG
MIR4435-2HG								ANKRD28	ZC3HAV1			IGFBP3
IFI27								GNG7	AL360178.1			HSP90AA1
RUNX1								ISG20	ACVR2A			NR3C1
BDKRB2								OSBPL10	TMEM163			EGR1
ENAH								TAGLN2	CD52			VEGFA
RSL24D1								SSR3	ITK			ABL1
CD81								FCRLA	CDC42SE2			BRCA2
SEC61G								TRAM1	IGKC			TOP2A
EEF1D								LY9	PTPN22			TOP2B
AL109930.1								TMED10	ARF6			NFKB1
EMP1								SESN1	RAMP1			TOP1
RETREG1								NEAT1	CARD11			RAD51
ARID5B								RASGRP3	NEAT1			UBE2I
CELF2								IGKJ5	SFMBT2			TNF
GAPDH								CORO1C	CYTIP			PDPK1
DMKN								SLAMF7	RPS5			CEBPA
ATP13A3								JUN	TMPRSS11E			CEBPB
DPYSL2								MEF2C	SPINK2			MXI1
CDH13								CFLAR	YWHAZ			TGFB1
CCNI								LMAN2	HDAC9			ERCC6
USP53								CTSH	LPP			STK11
SLPI								TRAF3	UBE2F			EP300
MT2A								TMEM156	RPL18			APTX
HES1								PRDX4	ARHGAP15			PML
FOXP1								CTSS	MBNL1			GSK3B
PCOLCE2								MARCKS	RPS15			HTT
C11orf96								ERLEC1	ATP2B1			PRKCA
EXT1								GPR160	RPS28			SSTR3
S100A2								NPC2	PRKCH			HELLS
NUPR1								IFNAR1				APOC3
SH3BGRL3								CDK14				EEF2
YWHAG								TMEM140				ERCC3
UBB								MANEA				TERF1
PAM								SDF2L1				PRKDC
PFN1								CD74				CAT
KAZN-AS1								PIM2				ERCC5
KRT1								RABAC1				AR
CXCL2								SMAP2				GTF2H2
ID3								STAP1				XRCC5
CST3								NEDD4L				PCNA
CHIC2								NDUFAF6				FEN1
EIF5B								SPCS3				FAS
CREB5								KLF6				TERF2
ZFAND3								KCNMA1				XRCC6
KRT17								SOX5				POLD1
CTHRC1								ITM2C				BAX
IL1R1								AP002852.1				RB1
AC016831.5								FAM3C				EMD
VAPA								SSR1				GRB2
ARL6IP1								PLPP5				FOXO3
YBX1								FCRL5				FOXO1
PRRX2								ARF4				HSF1
AC026202.2								SEC61B				XPA
CACNA2D3								AP000676.5				MSRA
PPP1R14B								DENND5B				RECQL4
TEX26-AS1								SPAG4				SOD2
S100A11								RAB30				SOD1
ERRFI1								SELENOT				FOXM1
CYBRD1								ESR2				COQ7
THBS1								ABHD3				CACNA1A
AC058791.1								KLHL6				LRP2
SAT1								DNAJC1				AIFM1
EIF3J								TIMP1				UCHL1
SEMA3C								MAN1A1				APP
CXCL3								OSTC				APOE
AC119674.1								CARMIL1				A2M
CACNB4								REEP5				SNCG
ZFP91								ARID5B				PRDX1
DDX21								ORC6				PON1
ROBO2								TNFRSF13B				RELA
CD9								NSD3				IL6
CMIP								TMEM59				RGN
NFKB1								RHEX				ATP5O
ARF6								TMEM241				RAD52
RPS27L								ELL2				TOP3B
ATP5ME								FOXO3				ERCC1
ZFAND5								BACH1				SIRT1
TMA7								AC114760.2				HDAC1
HIF1A								FNBP1				HSPA9
DPP4								NAMPT				GPX1
YWHAE								ANGPTL1				GSR
LINC01619								ERO1B				GSS
EMX2								RAPGEF2				GSTA4
TNFAIP3								ZDHHC14				GSTP1
TMEM50A								SEC62				MT-CO1
RAB11A								IGFLR1				HSPD1
PRKD3								IFNG-AS1				HSPA1A
AP3S1								GLCCI1				HSPA1B
NFKBIA								CRELD2				PCMT1
COX4I1								CABLES1				MAPK8
TXN								SELENOK				YWHAZ
COL14A1								REX1BD				PTK2B
C1QTNF3								ERN1				PTK2
FAM180A								DDOST				IL7
LRP1B								COBLL1				MAPK14
RAC1								GOLGA4				FGFR1
EMP3								LINC00944				SP1
COPZ2								AP3S1				FLT1
SLC41A2								IGHM				JUN
CD70								AC023424.3				MED1
AKR1C2								BMP2K				MAPK9
ARRDC3								PRDM1				MAPK3
TSPAN8								JSRP1				HMGB1
PHLDB2								ZNF706				CCNA2
TRAM1								PHLPP2				HMGB2
BST2								BLNK				MAP3K5
RASSF5								WNT5B				TAF1
AC009107.2								IGHG4				LMNB1
PVT1												SDHC
H2AFZ												FOXO4
CAST												HESX1
FST												PIK3R1
GADD45A												BSCL2
CHMP4B												AGPAT2
IL6ST												BMI1
C12orf75												EEF1A1
UBE2S												TFAP2A
GBE1												BDNF
NAV2												CREB1
FOSL1												ATF2
AL353135.2												TBP
METAP2												APEX1
TPPP3												HBP1
PDPN												BUB1B
TCEAL9												PTGS2
PDLIM3												HSPA8
BTG1												SIN3A
UGDH												CDK1
PLIN2												TFDP1
RCAN1												DDIT3
ANGPTL5												POLA1
UGCG												MAPT
EIF4E												CTGF
AKT3												HDAC2
ABL2												MAX
TPM1												MXD1
JUND												MDM2
CLU												SUMO1
PCBP1												H2AFX
CAMK1D												HOXB7
ARF4												HOXC4
SIAH1												JAK2
ABR												ESR1
ZFPM2-AS1												LEP
UBE2D1												LEPR
OSBPL8												NFKBIA
TSC22D2												CLU
UBE2D3												MTOR
BX322234.1												GHRHR
PTP4A2												CTNNB1
FAM126A												PSEN1
GLIS3												DLL3
NDRG1												CDKN2A
PPP1CB												PPP1CA
INSIG1												DBN1
ETS1												NOG
CALM1												ELN
PBX3												ATR
GRIK2												UCP3
CAMK2N1												ZMPSTE24
SUMO1												TP63
PALM2-AKAP2												UCP2
FNIP2												POLB
RBM39												GCLC
GPBP1												GCLM
AC005920.2												SIRT6
ACKR3												BUB3
NUCKS1												RAE1
SNX3												PMCH
CDKN1A												MLH1
ELL2												CSNK1E
CYP7B1												STUB1
SYNJ2												PPM1D
RHOA												CHEK2
FAM107B												PCK1
STEAP2												ARHGAP1
CREBRF												CDC42
MIF												ARNTL
EIF3A												CLOCK
MTPN												HIC1
TMEM258												PAPPA
CDC42												ADCY5
HIVEP1												PPARGC1A
PITPNC1												GPX4
PAPPA												UCP1
AMD1												FGF23
HIVEP2												EFEMP1
KTN1												ERCC4
ALCAM												CETP
LRRFIP2												PPARG
HAS2												AGTR1
C16orf72												CISD2
ATP6V1B2												EEF1E1
LIFR												EPS8
NCOA7												KCNA3
SKIL												SIRT7
SDC2												SLC13A1
SET												SOCS2
TMEM230												TPP2
FILIP1L												TP53BP1
												SIRT3
												NCOR2
												SUN1
												BAK1
												IGFBP2
												PYCR1
												TP73
												CNR1
												NFE2L2
												CDKN1A
												PDGFRA
												PIK3CA
												C1QA
												CDKN2B
												EIF5A2
												MIF
												DGAT1
												MT1E
												FGF21
												HTRA2
												GSK3A
												NUDT1
												IKBKB
												SQSTM1
												CDK7
												GRN
												SERPINE1
												SPRTN
												RICTOR
												CTF1
												TRAP1
												TRPV1
												NFE2L1
												IFNB1
												GDF11

## Sheet: Up
Table S4. Comparison results of the GenAge database with aging-associated genes for each cell type
Fibroblasts	T cells	Vascular EC	Macrophages/DC	Keratinocytes diff.	Keratinocytes undiff.	Pericytes	Lymphatic EC	Erythrocytes	Other	Melanocytes
YWHAZ	NR3C1	HIF1A	SOD2	YWHAZ	YWHAZ	STAT3		BCL2	NFKB1
SOD2		SOD2	YWHAZ					PLCG2	IL7R
CEBPB			HSPA1B					INSR	TGFB1
LEPR			UCP2					JUN	YWHAZ
GPX4			TXN					FOXO3
UBB			NFKB1
NFKB1
HIF1A
NFKBIA
TXN
JUND
CLU
SUMO1
CDKN1A
MIF
CDC42
PAPPA
17	1	2	6	1	1	1	0	5	4	0
Erythrocytes	Fibroblasts	Keratinocytes diff.	Keratinocytes undiff.	Lymphatic EC	Macrophages/DC	Melanocytes	Other	Pericytes	T cells	Vascular EC
5	17	1	1	0	6	0	4	1	1	2

## Sheet: Up-SUM
Table S4. Comparison results of the GenAge database with aging-associated genes for each cell type
gene	sample	condition	value
CEBPB	Fibroblasts	O/Y	1
LEPR	Fibroblasts	O/Y	1
GPX4	Fibroblasts	O/Y	1
UBB	Fibroblasts	O/Y	1
NFKBIA	Fibroblasts	O/Y	1
JUND	Fibroblasts	O/Y	1
CLU	Fibroblasts	O/Y	1
SUMO1	Fibroblasts	O/Y	1
CDKN1A	Fibroblasts	O/Y	1
MIF	Fibroblasts	O/Y	1
CDC42	Fibroblasts	O/Y	1
PAPPA	Fibroblasts	O/Y	1
NR3C1	Fibroblasts	O/Y	0
HIF1A	Fibroblasts	O/Y	1
SOD2	Fibroblasts	O/Y	1
HSPA1B	Fibroblasts	O/Y	0
UCP2	Fibroblasts	O/Y	0
TXN	Fibroblasts	O/Y	1
STAT3	Fibroblasts	O/Y	0
BCL2	Fibroblasts	O/Y	0
PLCG2	Fibroblasts	O/Y	0
INSR	Fibroblasts	O/Y	0
JUN	Fibroblasts	O/Y	0
FOXO3	Fibroblasts	O/Y	0
NFKB1	Fibroblasts	O/Y	1
IL7R	Fibroblasts	O/Y	0
TGFB1	Fibroblasts	O/Y	0
YWHAZ	Fibroblasts	O/Y	1
CEBPB	T cells	O/Y	0
LEPR	T cells	O/Y	0
GPX4	T cells	O/Y	0
UBB	T cells	O/Y	0
NFKBIA	T cells	O/Y	0
JUND	T cells	O/Y	0
CLU	T cells	O/Y	0
SUMO1	T cells	O/Y	0
CDKN1A	T cells	O/Y	0
MIF	T cells	O/Y	0
CDC42	T cells	O/Y	0
PAPPA	T cells	O/Y	0
NR3C1	T cells	O/Y	1
HIF1A	T cells	O/Y	0
SOD2	T cells	O/Y	0
HSPA1B	T cells	O/Y	0
UCP2	T cells	O/Y	0
TXN	T cells	O/Y	0
STAT3	T cells	O/Y	0
BCL2	T cells	O/Y	0
PLCG2	T cells	O/Y	0
INSR	T cells	O/Y	0
JUN	T cells	O/Y	0
FOXO3	T cells	O/Y	0
NFKB1	T cells	O/Y	0
IL7R	T cells	O/Y	0
TGFB1	T cells	O/Y	0
YWHAZ	T cells	O/Y	0
CEBPB	Vascular EC	O/Y	0
LEPR	Vascular EC	O/Y	0
GPX4	Vascular EC	O/Y	0
UBB	Vascular EC	O/Y	0
NFKBIA	Vascular EC	O/Y	0
JUND	Vascular EC	O/Y	0
CLU	Vascular EC	O/Y	0
SUMO1	Vascular EC	O/Y	0
CDKN1A	Vascular EC	O/Y	0
MIF	Vascular EC	O/Y	0
CDC42	Vascular EC	O/Y	0
PAPPA	Vascular EC	O/Y	0
NR3C1	Vascular EC	O/Y	0
HIF1A	Vascular EC	O/Y	1
SOD2	Vascular EC	O/Y	1
HSPA1B	Vascular EC	O/Y	0
UCP2	Vascular EC	O/Y	0
TXN	Vascular EC	O/Y	0
STAT3	Vascular EC	O/Y	0
BCL2	Vascular EC	O/Y	0
PLCG2	Vascular EC	O/Y	0
INSR	Vascular EC	O/Y	0
JUN	Vascular EC	O/Y	0
FOXO3	Vascular EC	O/Y	0
NFKB1	Vascular EC	O/Y	0
IL7R	Vascular EC	O/Y	0
TGFB1	Vascular EC	O/Y	0
YWHAZ	Vascular EC	O/Y	0
CEBPB	Macrophages/DC	O/Y	0
LEPR	Macrophages/DC	O/Y	0
GPX4	Macrophages/DC	O/Y	0
UBB	Macrophages/DC	O/Y	0
NFKBIA	Macrophages/DC	O/Y	0
JUND	Macrophages/DC	O/Y	0
CLU	Macrophages/DC	O/Y	0
SUMO1	Macrophages/DC	O/Y	0
CDKN1A	Macrophages/DC	O/Y	0
MIF	Macrophages/DC	O/Y	0
CDC42	Macrophages/DC	O/Y	0
PAPPA	Macrophages/DC	O/Y	0
NR3C1	Macrophages/DC	O/Y	0
HIF1A	Macrophages/DC	O/Y	0
SOD2	Macrophages/DC	O/Y	1
HSPA1B	Macrophages/DC	O/Y	1
UCP2	Macrophages/DC	O/Y	1
TXN	Macrophages/DC	O/Y	1
STAT3	Macrophages/DC	O/Y	0
BCL2	Macrophages/DC	O/Y	0
PLCG2	Macrophages/DC	O/Y	0
INSR	Macrophages/DC	O/Y	0
JUN	Macrophages/DC	O/Y	0
FOXO3	Macrophages/DC	O/Y	0
NFKB1	Macrophages/DC	O/Y	1
IL7R	Macrophages/DC	O/Y	0
TGFB1	Macrophages/DC	O/Y	0
YWHAZ	Macrophages/DC	O/Y	1
CEBPB	Keratinocytes diff.	O/Y	0
LEPR	Keratinocytes diff.	O/Y	0
GPX4	Keratinocytes diff.	O/Y	0
UBB	Keratinocytes diff.	O/Y	0
NFKBIA	Keratinocytes diff.	O/Y	0
JUND	Keratinocytes diff.	O/Y	0
CLU	Keratinocytes diff.	O/Y	0
SUMO1	Keratinocytes diff.	O/Y	0
CDKN1A	Keratinocytes diff.	O/Y	0
MIF	Keratinocytes diff.	O/Y	0
CDC42	Keratinocytes diff.	O/Y	0
PAPPA	Keratinocytes diff.	O/Y	0
NR3C1	Keratinocytes diff.	O/Y	0
HIF1A	Keratinocytes diff.	O/Y	0
SOD2	Keratinocytes diff.	O/Y	0
HSPA1B	Keratinocytes diff.	O/Y	0
UCP2	Keratinocytes diff.	O/Y	0
TXN	Keratinocytes diff.	O/Y	0
STAT3	Keratinocytes diff.	O/Y	0
BCL2	Keratinocytes diff.	O/Y	0
PLCG2	Keratinocytes diff.	O/Y	0
INSR	Keratinocytes diff.	O/Y	0
JUN	Keratinocytes diff.	O/Y	0
FOXO3	Keratinocytes diff.	O/Y	0
NFKB1	Keratinocytes diff.	O/Y	0
IL7R	Keratinocytes diff.	O/Y	0
TGFB1	Keratinocytes diff.	O/Y	0
YWHAZ	Keratinocytes diff.	O/Y	1
CEBPB	Keratinocytes undiff.	O/Y	0
LEPR	Keratinocytes undiff.	O/Y	0
GPX4	Keratinocytes undiff.	O/Y	0
UBB	Keratinocytes undiff.	O/Y	0
NFKBIA	Keratinocytes undiff.	O/Y	0
JUND	Keratinocytes undiff.	O/Y	0
CLU	Keratinocytes undiff.	O/Y	0
SUMO1	Keratinocytes undiff.	O/Y	0
CDKN1A	Keratinocytes undiff.	O/Y	0
MIF	Keratinocytes undiff.	O/Y	0
CDC42	Keratinocytes undiff.	O/Y	0
PAPPA	Keratinocytes undiff.	O/Y	0
NR3C1	Keratinocytes undiff.	O/Y	0
HIF1A	Keratinocytes undiff.	O/Y	0
SOD2	Keratinocytes undiff.	O/Y	0
HSPA1B	Keratinocytes undiff.	O/Y	0
UCP2	Keratinocytes undiff.	O/Y	0
TXN	Keratinocytes undiff.	O/Y	0
STAT3	Keratinocytes undiff.	O/Y	0
BCL2	Keratinocytes undiff.	O/Y	0
PLCG2	Keratinocytes undiff.	O/Y	0
INSR	Keratinocytes undiff.	O/Y	0
JUN	Keratinocytes undiff.	O/Y	0
FOXO3	Keratinocytes undiff.	O/Y	0
NFKB1	Keratinocytes undiff.	O/Y	0
IL7R	Keratinocytes undiff.	O/Y	0
TGFB1	Keratinocytes undiff.	O/Y	0
YWHAZ	Keratinocytes undiff.	O/Y	1
CEBPB	Pericytes	O/Y	0
LEPR	Pericytes	O/Y	0
GPX4	Pericytes	O/Y	0
UBB	Pericytes	O/Y	0
NFKBIA	Pericytes	O/Y	0
JUND	Pericytes	O/Y	0
CLU	Pericytes	O/Y	0
SUMO1	Pericytes	O/Y	0
CDKN1A	Pericytes	O/Y	0
MIF	Pericytes	O/Y	0
CDC42	Pericytes	O/Y	0
PAPPA	Pericytes	O/Y	0
NR3C1	Pericytes	O/Y	0
HIF1A	Pericytes	O/Y	0
SOD2	Pericytes	O/Y	0
HSPA1B	Pericytes	O/Y	0
UCP2	Pericytes	O/Y	0
TXN	Pericytes	O/Y	0
STAT3	Pericytes	O/Y	1
BCL2	Pericytes	O/Y	0
PLCG2	Pericytes	O/Y	0
INSR	Pericytes	O/Y	0
JUN	Pericytes	O/Y	0
FOXO3	Pericytes	O/Y	0
NFKB1	Pericytes	O/Y	0
IL7R	Pericytes	O/Y	0
TGFB1	Pericytes	O/Y	0
YWHAZ	Pericytes	O/Y	0
CEBPB	Lymphatic EC	O/Y	0
LEPR	Lymphatic EC	O/Y	0
GPX4	Lymphatic EC	O/Y	0
UBB	Lymphatic EC	O/Y	0
NFKBIA	Lymphatic EC	O/Y	0
JUND	Lymphatic EC	O/Y	0
CLU	Lymphatic EC	O/Y	0
SUMO1	Lymphatic EC	O/Y	0
CDKN1A	Lymphatic EC	O/Y	0
MIF	Lymphatic EC	O/Y	0
CDC42	Lymphatic EC	O/Y	0
PAPPA	Lymphatic EC	O/Y	0
NR3C1	Lymphatic EC	O/Y	0
HIF1A	Lymphatic EC	O/Y	0
SOD2	Lymphatic EC	O/Y	0
HSPA1B	Lymphatic EC	O/Y	0
UCP2	Lymphatic EC	O/Y	0
TXN	Lymphatic EC	O/Y	0
STAT3	Lymphatic EC	O/Y	0
BCL2	Lymphatic EC	O/Y	0
PLCG2	Lymphatic EC	O/Y	0
INSR	Lymphatic EC	O/Y	0
JUN	Lymphatic EC	O/Y	0
FOXO3	Lymphatic EC	O/Y	0
NFKB1	Lymphatic EC	O/Y	0
IL7R	Lymphatic EC	O/Y	0
TGFB1	Lymphatic EC	O/Y	0
YWHAZ	Lymphatic EC	O/Y	0
CEBPB	Erythrocytes	O/Y	0
LEPR	Erythrocytes	O/Y	0
GPX4	Erythrocytes	O/Y	0
UBB	Erythrocytes	O/Y	0
NFKBIA	Erythrocytes	O/Y	0
JUND	Erythrocytes	O/Y	0
CLU	Erythrocytes	O/Y	0
SUMO1	Erythrocytes	O/Y	0
CDKN1A	Erythrocytes	O/Y	0
MIF	Erythrocytes	O/Y	0
CDC42	Erythrocytes	O/Y	0
PAPPA	Erythrocytes	O/Y	0
NR3C1	Erythrocytes	O/Y	0
HIF1A	Erythrocytes	O/Y	0
SOD2	Erythrocytes	O/Y	0
HSPA1B	Erythrocytes	O/Y	0
UCP2	Erythrocytes	O/Y	0
TXN	Erythrocytes	O/Y	0
STAT3	Erythrocytes	O/Y	0
BCL2	Erythrocytes	O/Y	1
PLCG2	Erythrocytes	O/Y	1
INSR	Erythrocytes	O/Y	1
JUN	Erythrocytes	O/Y	1
FOXO3	Erythrocytes	O/Y	1
NFKB1	Erythrocytes	O/Y	0
IL7R	Erythrocytes	O/Y	0
TGFB1	Erythrocytes	O/Y	0
YWHAZ	Erythrocytes	O/Y	0
CEBPB	Other	O/Y	0
LEPR	Other	O/Y	0
GPX4	Other	O/Y	0
UBB	Other	O/Y	0
NFKBIA	Other	O/Y	0
JUND	Other	O/Y	0
CLU	Other	O/Y	0
SUMO1	Other	O/Y	0
CDKN1A	Other	O/Y	0
MIF	Other	O/Y	0
CDC42	Other	O/Y	0
PAPPA	Other	O/Y	0
NR3C1	Other	O/Y	0
HIF1A	Other	O/Y	0
SOD2	Other	O/Y	0
HSPA1B	Other	O/Y	0
UCP2	Other	O/Y	0
TXN	Other	O/Y	0
STAT3	Other	O/Y	0
BCL2	Other	O/Y	0
PLCG2	Other	O/Y	0
INSR	Other	O/Y	0
JUN	Other	O/Y	0
FOXO3	Other	O/Y	0
NFKB1	Other	O/Y	1
IL7R	Other	O/Y	1
TGFB1	Other	O/Y	1
YWHAZ	Other	O/Y	1
CEBPB	Melanocytes	O/Y	0
LEPR	Melanocytes	O/Y	0
GPX4	Melanocytes	O/Y	0
UBB	Melanocytes	O/Y	0
NFKBIA	Melanocytes	O/Y	0
JUND	Melanocytes	O/Y	0
CLU	Melanocytes	O/Y	0
SUMO1	Melanocytes	O/Y	0
CDKN1A	Melanocytes	O/Y	0
MIF	Melanocytes	O/Y	0
CDC42	Melanocytes	O/Y	0
PAPPA	Melanocytes	O/Y	0
NR3C1	Melanocytes	O/Y	0
HIF1A	Melanocytes	O/Y	0
SOD2	Melanocytes	O/Y	0
HSPA1B	Melanocytes	O/Y	0
UCP2	Melanocytes	O/Y	0
TXN	Melanocytes	O/Y	0
STAT3	Melanocytes	O/Y	0
BCL2	Melanocytes	O/Y	0
PLCG2	Melanocytes	O/Y	0
INSR	Melanocytes	O/Y	0
JUN	Melanocytes	O/Y	0
FOXO3	Melanocytes	O/Y	0
NFKB1	Melanocytes	O/Y	0
IL7R	Melanocytes	O/Y	0
TGFB1	Melanocytes	O/Y	0
YWHAZ	Melanocytes	O/Y	0

## Sheet: Downregulated
Table S4. Comparison results of the GenAge database with aging-associated genes for each cell type
Fibroblasts	T cells	Vascular EC	Macrophages/DC	Keratinocytes diff.	Keratinocytes undiff.	Pericytes	Lymphatic EC	Erythrocytes	Other	Melanocytes		GenAge
HBB	MT-ND1	HBB	HLA-DQA1	EEF1A1	LGALS7	MT-ND1	MT-ND1	FTH1	TPSB2	HBB		GHR
MT-ND1	EEF1A1	MT-ND1	UQCRB	UQCRB	MT-ND1	MT-CO3	MT-ND2	ACTB	TPSAB1	LRRC7		GHRH
MT-CYB	UQCRB	MT-ND2	HLA-DRB1	HBA2	EEF1A1	MT-CYB	MT-CO3	RPL31	HPGDS			SHC1
MT-ND2	MT-CO3	UQCRB	ITGB2	HBB	KRT5	MT-ATP6	MT-CYB	EEF1A1	CTSG			POU1F1
MT-CO3	MT-CYB	MT-CO2	MT-ND1	LGALS7	KRT15	MT-ND2	MT-CO2	TMSB4X	HPGD			PROP1
MT-CO2	MT-CO1	MTRNR2L8	MT-CO2	RPS3A	UQCRB	UQCRB	UQCRB	RPLP2	MT-CO2			TP53
MT-ATP6	MT-CO2	HBA2	MT-CO1	RPS24	RPL30	HBB	MT-ND3	RPL26	HSPA1A			TERC
UQCRB	RPL28	MT-CYB	RBIS	MT1E	RPS24	MT-CO2	RBIS	RPL13A	FTH1			TERT
LTBP4	MT-ND2	RPS26	RPL30	SYT8	SNHG8	MTRNR2L8	IGFBP7	RPS3A	LGALS3			ATM
MT-ND3	RPL30	MT-ATP6	HLA-DPB1	AL118508.1	RPS3A	MT-ND4	MT-ND4		FTL			PLAU
MT-ND4	MT-ND4	RBIS	CD1C	RPL30	NFKBIA	RPS26	S100A4		H3F3B			ERCC2
HBA2	RPS26	VIM	ALOX15	RBIS	MT-CO2	MT-ND3	MT-ATP6		GATA2			ERCC8
MT-CO1	MT-ATP6	MTRNR2L10	MT-CYB	EEF1B2	RBIS	SPARC	HBB		MT-CO3			WRN
HSPA1A	MTRNR2L8	MT-ND4	EEF1A1	RPL9	UBC	RPS3A	AL589693.1		MT-CYB			LMNA
RBIS	RPS3A	MT-ND3	CD74	RPL22	KRT14	MTRNR2L12	LINC00923		RGS13			IGF1R
SNHG8	HBB	BCAM	HLA-DMB	ANXA8L1	NACA	ZFP36	MT-ND5		MT-ATP6			TXN
MALAT1	CORO1A	CLEC14A	FCER1A	NACA	RPL22	RPL30	MT-CO1		HSP90AA1			KL
MTRNR2L8	TPT1	RPS3A	MT-CO3	TPT1	TGFBI	IGFBP7	NACA		CPA3			E2F1
MT-ND5	RPL31	IGFBP2	PLP2	PFKL	RND3	NR2F2-AS1			ANXA1			PTPN11
TLL1	ITGB2	EEF1A1	CLEC10A	SNHG8	TPT1	A2M			ITM2B			NFKB2
MTRNR2L10	MT-ND5	MTRNR2L12	RPS3A	PPCS	ANXA8L1	IER2			CLIC1			STAT5B
MMP14	RPS27A	HLA-B	RPS24	CSTA	CSTA	HBA2			MT-ND1			STAT3
GPC3	MT-ND3	RPS24	RPL37	RAB4B	RPL21	CCN1			PRDX1			STAT5A
COL6A1	SNHG8	MT-CO3	SNHG8	RPL7	BTG2	MT-CO1			JUN			NRG1
RPL30	RPS24	RPL6	MTRNR2L10	HAUS4	EGOT	EGR1			SGK1			HDAC3
COL1A1	RPL37	HSPA1A	CORO1A	PHGDH	HSPB1	PARK7			VWA5A			GH1
HSPA5	RPL26	IGFBP7	HBB	PCBD1	CCDC3	RPS24			MT-ND2			IL7R
COL5A1	HLA-DRB1	IGFBP4	MTRNR2L8	TGFBI	RPL31	LGALS3			UBB			IGF1
PDIA3	HSPA1A	LGALS3	MT-ND4	CHCHD10	GDPD2	VIM			DNAJB1			IGF2
LAMA2	RPL9	TCIM	MT-ND2	RPL6	ZC3H12A	MTRNR2L10			GLUL			INS
ENHO	ZFP36	ABCB1	IL16	BTG2	MT1E	ATP5PO			MT-ND4			NGF
MATN2	RPS23	A2M	MNDA	RPL4	ZFP36	TINAGL1			SAT1			IRS1
FAM118A	RPL7	RPL30	AFF3	KRT15	MT-CO3	EEF1A1			ACOT7			PTPN1
ABCA10	RPS7	TPT1	TPT1	RPS13	MT-ND2	BTG2			UQCRB			IRS2
FLNA	RPL6	HLA-DRB1	BTG2	TM7SF3	RPL37	CLMN			SQSTM1			AKT1
NXN	RPL11	ADAM15	FGD2	RPL5	RPL9	RBIS			FCER1A			PIK3CB
LAMB2	LAPTM5	GNG11	MT-ND4L	EEF2	LINC01725	MFGE8			PPP1R15A			NGFR
SRSF5	RPS20	RAMP2	RPL9	PSMG4	OSMR	NOTCH3			S100A6			HRAS
DKK3	COTL1	PLXND1	DISC1	TKT	HSPB8	MT-ND5			SELENOK			MYC
ASPN	LIME1	CSRP1	CSTA	RAB32	DAPL1	FRZB			IL1RL1			EGFR
COL16A1	RPS13	CD34	CD48	RPL37	FAS	ST5			DUSP1			ERBB2
IGF1	SSR2	ITGB4	HSPD1	DNAJC13	JUN	RPL37			LAPTM4A			INSR
EMID1	RPL23A	SLC9A3R2	ARHGDIB	CDC42EP1	THYN1	BCAM			SLC18A2			NCOR1
MDK	PLP2	FKBP9	MT-ND5	RPL21	EIF1	NDRG2			PLAUR			NBN
TAGLN	RPL7A	RPL31	NACA	FGFR3	RPL5	AC079822.1			DDIT4			JUND
RPS3A	ACTG1	MT-ND4L	EIF4A3	HNRNPA1	RPL7	CCDC3			MT-ND3			IL2
LOXL1	SLC25A6	PLA2G4C	LY86	MT1X	IGFBP3	CHCHD10			PLIN2			PDGFB
MT-ND4L	RPS4Y1	THSD7A	NCF2	TRAPPC2L	MATN2	MEOX2			GADD45B			EGF
MARCKSL1	ACTB	HMGB2	CLEC7A	SIGMAR1	NFKBIZ	MT-ND4L			TPT1			IL2RG
MXRA8	HNRNPA1	VWF	RPL7	PPP1R10	HNRNPA1	HLA-B			HSPE1			FOS
COL1A2	GADD45B	JAM2	CPVL	RPL36A	MT-ATP6	TMEM14C			RPL7			PDGFRB
COL6A6	RAC2	MT-ND5	RPL31	KRT5	PPP1R10	EIF3K			MS4A2			EPOR
COL3A1	RPL37A	PODXL	EEF1B2	SECISBP2	MTRNR2L10	TGFBI			DDAH2			SST
RPS26	GYPC	SNHG8	NDUFA12	GRHPR	PPP1R15A	EIF3F			HDC			PRKCD
NEGR1	EEF1B2	CD320	EIF3F	POLR2G	IL20RB	RERG			CD63			PPARA
ITM2C	CD48	PRMT1	COTL1	RIN2	AC083837.1	DEPP1			RHEX			RET
PLEC	NOP53	RUNDC3B	ADCY7	RPL28	ATF3	C12orf57			RGS2			PLCG2
BTG2	NPM1	CYYR1	CD37	NFKBID	RAB32	COL3A1			JUNB			PEX5
CCN1	CIRBP	VWA1	CTSH	RPL31	PDLIM1	COX4I2			RPL26			TCF3
CDH11	HSPA5	HEG1	RGS10	PMPCB	MT-CYB	PCOLCE			CTNNBL1			PARP1
MEOX2	SNHG5	RILPL2	PYCARD	MDH1	DEPDC7	NFKBIZ			HSP90AB1			BRCA1
ADGRA2	GSN	IER2	TUBA1A	RHOD	RPS13	SNRPD2			HES1			PIN1
PCDH15	ARPC3	GRN	RPL26	IRF1	HBB	MAP3K8			AL157895.1			PTEN
SLC39A7	RPL4	FGD4	LIMD2	PTPRS	NOP53	SSR2			MTRNR2L8			CREBBP
CASC15	EEF2	CLDN5	LCP1	NDUFB3	CHL1	EHD1			ARHGAP18			HIF1A
PLEKHH2	MYL12B	TIMP3	EIF3D	NFKBIA	LDHA	FBXL13			CPM			UBB
TPM2	RPSA	NPDC1	MYO1F	ZNF205	CYB5R1	ARHGDIB			DAD1			RPA1
ABCA8	UXT	HSPA12B	RPS13	RPL29	RNF227	AP2M1			LAPTM5			BLM
IER2	TRBC2	C12orf57	TENT5A	BDH2	TRIM69	MT1E			RPL30			BCL2
COL24A1	RPL36A	HYAL2	VSIR	HSPB1	ADAMTS1	BANF1			HMGN3			S100B
FN1	SNHG32	MATN2	RPL6	IDH3G	CDC42EP1	LHFPL6			CMA1			VCP
MMP16	NACA	ESF1	SNHG32	ATF3	LGALS3	AOC3			CD82			POLG
LAMC3	RBIS	PLEC	NDUFB5	COL17A1	PER1	ANXA5			HSPA8			IGFBP3
MAFB	RPL13	MT-CO1	JAML	GTF2H5	WFDC5	ISYNA1			COX17			HSP90AA1
MRC2	RPL27A	FRMD3	ARF5	HSD17B4	TENT5B	COX6A1			ENPP3			NR3C1
PDZRN3	RPLP2	LSR	CIRBP	MT-CO2	PSMD4	COL1A2			MITF			EGR1
DLC1	MTRNR2L12	CD74	EVL	CREG1	COL17A1	HLA-DRB1			SOCS1			VEGFA
CACYBP	EIF3K	LAMA5	C1orf162	PMVK	TAX1BP3	ATP5F1B			SLCO2B1			ABL1
TBX15	HLA-B	CTSH	SLAMF8	THOC6	MT-ND5	HLA-A			PRDX6			BRCA2
MIR99AHG	RPL21	FAM110D	SMIM26	CCDC3	EEF1B2	FAM162B			DNAJA1			TOP2A
ADGRB3	FXYD5	RPL28	FXYD5	TPRKB	NIPAL4	MRPL33			NFKBIA			TOP2B
ARL17B	RPS6	ARL15	RTRAF	GAPDH	CIR1	NDUFB7			ZFP36			NFKB1
RNF24	HCST	GMDS-DT	IQSEC1	PDAP1	IRF1	PPDPF			DYNLL1			TOP1
CSRP1	RPL13A	GSN	RPL23A	MAN2B1	RPL6	MYL12B			ABCC4			RAD51
KIF26B	EIF3F	PECAM1	LAT2	LINC01133	NPM1	STEAP4			NPC2			UBE2I
PER1	MT-ND4L	TMED9	AL592429.2	PLTP	NCOA7	ATP5F1D			ATP6V0D1			TNF
DIO2	LDHB	SLC48A1	HLA-DPA1	TAZ	TFAP2C	AMOTL2			BMP2K			PDPK1
TUBA1A	C9orf16	FCGRT	ITM2C	MT-ND1	CSRNP1	CUTA			MCTP1			CEBPA
JUN	RPL23	ID1	RPL11	RHOT2	BTF3	EEF1B2			TUBA1A			CEBPB
HIBCH	TRAC	CAVIN1	HLA-DQB2	RPL7A	NDUFA6	KRTCAP2			GSN			MXI1
SURF4	IER2	PTP4A3	POLD4	NFKB2	ANXA3	COL25A1			AP1S3			TGFB1
LTBP3	RPS12	RPL9	MT-ATP6	CYHR1	RPL14	FRY			KIT			ERCC6
STARD13	RPL22	RPL4	JUNB	HLCS	MTRNR2L12	P4HB			MT-ND4L			STK11
SERPINH1	CCND3	VSIR	CCL4L2	RPL26	WNT3	CD59			LITAF			EP300
EMILIN1	CD99	HLA-DQA1	CAT	PPL	IMPDH2	MCAM			COL1A1			APTX
LRP1	IFITM2	EMCN	SNRPE	IER3	MYL12B	FKBP8						PML
OLFML2B	RPS25	AQP1	2024-03-01	NAALADL2	IGFBP5	SYNPO2						GSK3B
LRRC17	RPL19	SOX18	FAM118A	PLEKHM2	IL20	ARF5						HTT
NACA	DCN	PRDX4	ERP29	GPT2	BAIAP2	TPT1						PRKCA
GLI2	BTG2	NDUFA6	RPS23	NXN	NDUFS4	EIF3L						SSTR3
RUNX1T1	VIM	LMNA	NOP53	BTF3	CXCL14	COL6A1						HELLS
RPS24	ANXA6	MMRN2	LRRK1	RPLP0	RXRA	C20orf27						APOC3
CCNL2	RPL5	ID3	CKLF	HDDC2	EIF4A3	NDUFV2						EEF2
RBM6	CSF2	TUFM	CAMK1D	RPL11	CLEC2B	APCDD1						ERCC3
COL12A1	RPL29	EIF3L	AKR1A1	RPSA	CCL2	NDUFB3						TERF1
TBX18	RPL27	ADCY4	RPS7	RPL35A	ITPKC	FLNA						PRKDC
THSD4	RACK1	GALNT18	GMFG	KRT80	EDN2	MRPL18						CAT
MFAP2	NDUFA12	SORBS2	IL10RA	RGS2	DEGS1	CARMN						ERCC5
ANKFN1	GPSM3	MCAM	EIF3L	HSPA1A	RPL36A	MRPL43						AR
EDNRA	FLNA	MYL9	ADAM8	AUH	GADD45B	F10						GTF2H2
CHCHD10	RPL14	RPL22	ATP5F1A	ZFP36	PDAP1	BST2						XRCC5
STMN1	ARL17B	IFITM2	GNG7	PDLIM1	FGFR3	LAMP1						PCNA
NDRG2	BTF3	RNASE1	RPL36A	PSMD4	SCP2	OSMR						FEN1
IL11RA	LTB	S100A4	RPL28	LSM3	H1F0	SELENBP1						FAS
SPARC	EVL	SNTG2	RPL29	RNF227	COL6A1	ECHDC2						TERF2
RGS2	ARPC1B	NACA	ATP5F1C	LYPLAL1	HNRNPDL	RPL28						XRCC6
AC020916.1	GMFG	HSPG2	TNFRSF10B	EIF4A3	HCAR2	TSPO						POLD1
PDGFRL	TRIR	RPL5	HBA2	LINC01290	SNHG5	SDHD						BAX
CALR	HSPA8	MGST3	RPL27	MAFB	MAFB	SYNE2						RB1
ESF1	EIF3L	CDKAL1	RSRP1	EFNA1	IER3	NFKBIA						EMD
FSCN1	RGS10	NEBL	RPL5	COMTD1	PNRC1	POSTN						GRB2
CD34	DUSP2	TRIM47	EIF3H	PPP1R15A	HMGN2	MDH1						FOXO3
CILP	APRT	TMEM173	IER2	NDUFB5	C12orf57	TRIP6						FOXO1
CRY2	IL13	AL589693.1	PPT1	RUVBL2	HNRNPA3	CREB3						HSF1
ARHGAP42	CD37	EIF3D	RPL21	COG4	THOC7	ADH5						XPA
DDX39B	CSRNP1	EIF3F	DOCK2	PDLIM4	SSBP1	SERPINI1						MSRA
FREM1	TUBA1B	C5orf56	NPM1	BBC3	ATP5F1A	FCGRT						RECQL4
CD248	NR4A1	HSPD1	LGALS3	FABP5	RBM3	TRIM56						SOD2
CORIN	CD3E	CDK5RAP3	RPS6	LGALS3	CASP4	GNG11						SOD1
PCOLCE	PTGER4	SERTAD4-AS1	APBB1IP	NR1D1	RPS26	TIMM10						FOXM1
GGT5	HLA-C	IFITM3	RPL4	PAX8-AS1	RSRP1	LAMA3						COQ7
SLC7A2	PDIA3	APLP2	CD52	GAS6	MTRNR2L8	KLF2						CACNA1A
SPON2	CUTA	FLNA	MRPL18	ZNF750	CIRBP	MGST3						LRP2
HLA-DRB1	CD8A	LRMDA	HLA-DOA	ATXN3	RPL7A	SNRPE						AIFM1
NLGN1	ICAM3	ECSCR	COX7B	TMBIM1	CRYAB	MDK						UCHL1
COL4A2	LSP1	GIMAP8	QPCT	WDR18	BIRC3	P2RY14						APP
PTN	TPM4	PER1	IER5	AACS	NR4A1	EOGT						APOE
HSPD1	TUBA4A	BST2	HCK	TNFRSF19	EEF2	LMNA						A2M
NFKB2	SIT1	RASAL2	ATP5MC3	ITGA6	LSM6	TNFAIP8						SNCG
ABCA6	ITPKB	ITFG1	CFP	UBTF	TUBB	TRIM47						PRDX1
SPG7	RPL17	IFI6	SEC11A	POU3F1	HIVEP2	TIMP3						PON1
RBFOX1	GZMA	CCND3	AC090559.1	RPL23A	PERP	GSN						RELA
PDGFRB	COL1A2	PDIA3	LDLRAD4	RPS7	RIPK2	OAZ2						IL6
EIF4A3	RPS16	PDE2A	FMNL1	LSM6	RTRAF	EPHX1						RGN
PHLDB1	EIF3H	ZMIZ1	CIITA	GPS2	RPL4	ADGRA2						ATP5O
AOPEP	ACAP1	EEF1B2	ATP5PO	DENND4A	AC002066.1	MYADM						RAD52
ADAMTS4	IGFBP5	STMN1	CNBP	MANBAL	MT1X	COL1A1						TOP3B
TPT1	CTSW	SYNE1	NDRG2	PLK2	C1R	FKBP9						ERCC1
TMEM119	GSTK1	NLRC5	SNHG6	SDHD	HSPA1A	TPPP3						SIRT1
CDK5RAP3	ATP5PO	NME3	RCOR1	EXOC3	HIGD2A	ATP5MC3						HDAC1
EEF1B2	RPS10	FAR2	MT-ND3	MFSD2A	COL1A1	HLA-C						HSPA9
ECHDC2	NFKBIA	CAVIN3	PER1	U2AF2	HBA2	INPP4B						GPX1
BSG	METTL9	THBD	SNHG5	RPS26	PLK2	PDIA3						GSR
ADAMTS1	HLA-DPB1	TNXB	AOAH	RPS20	OSTF1	BCAS3						GSS
DOK6	IFITM1	ESAM	NFKBID	ZC3H4	SPCS1	ANXA6						GSTA4
COLEC12	RPL32	MYO1C	NR4A1	MTRNR2L8	SYT8	CZIB						GSTP1
PAX3	CCDC85B	ATP8A1	HLA-DRA	STXBP3	TSC22D3	SMYD3						MT-CO1
JAM2	RPS17	ITPRIP	LSP1	NPM1	LINC01137	SLC38A11						HSPD1
IGFBP7	TESPA1	RUNX1T1	NFKB2	PER1	PLP2	DLC1						HSPA1A
OS9	RGS2	RPS6KA2	HEXA	IDH2	JUNB	LSM3						HSPA1B
MAML3	TBC1D10C	PLK2	DECR1	SMC5	FBLN1	FDPS						PCMT1
TLN2	EIF3M	FXYD5	ARPC1B	CCDC85B	SSR2	CCN2						MAPK8
SGCE	HLA-A	HLA-F	TRERF1	RPL27	ID1	NPM1						YWHAZ
DAAM2	SEPTIN1	CALR	ARPC3	HMBS	MMP24	THAP2						PTK2B
CYTH3	JUNB	ST6GAL1	FCGR2B	RPL19	RNH1	NDN						PTK2
MTRNR2L12	ATP5F1A	PLVAP	RPL14	TMEM141	ATP5F1C	AHR						IL7
HSPG2	RHOC	CCDC85B	EEF2	IRF9	SOCS3	LAMB2						MAPK14
PDS5B	PRNP	FRY	ANKRD44	RNF187	MAML2	MRGPRF						FGFR1
HSPE1	CYBA	AHNAK	PTGER3	SNAI2	BHLHE40	PARM1						SP1
FKBP10	TOMM20	LYRM4	ARL17B	NDE1	DNAJB1	OPTN						FLT1
ARF1	TNF	QSOX1	LSM3	DNAJB2	ATP5PO	ARHGEF2						JUN
SIPA1L1	UBC	DACH1	DNAJA1	LSM2	APOD	RASD1						MED1
VCP	COL1A1	IL32	ITGAX	COL1A1	MDH2	KCNJ8						MAPK9
ADAMTS9-AS2	SELENOH	PGM5	CCDC26	RPL14	CEBPD	TRPC6						MAPK3
SSR2	GGA1	MDK	MYH9	RBBP7	PARK7	H1F0						HMGB1
DKK2	ID2	EIF4A3	P2RY14	FAM162A	PPDPF	IRF1						CCNA2
CDC37	CITED2	PACSIN2	PLXDC2	IMPDH2	EDN1	RASL11A						HMGB2
HPSE2	RPL24	LRP10	TBRG1	C17orf49	SPARC	C1R						MAP3K5
MAGED1	TUFM	LAMB2	ABHD3	SNHG5	IMMP2L	HSPA1A						TAF1
N4BP2L2	MYL12A	CTSD	UVRAG	TNNT1	HMGB2	MIR22HG						LMNB1
DCLK1	FBLN1	CACNA1C	SNX29	ATP5F1C	NFU1	NBEA						SDHC
MACROD2	IGFBP7	RPS6KA5	RPL27A	COQ5	TNFAIP3	KCNQ1OT1						FOXO4
ANAPC5	TXNIP	LINC01117	EVI2A	PSMD3	MT2A	ATF3						HESX1
TRPS1	RPL35A	SPIDR	RNASE6	RHOV	HCAR3	FABP4						PIK3R1
COL21A1	PTPN7	ADM5	INPP5D		OSER1	VCAM1						BSCL2
PTMS	CLIC1	STARD9	SYK		NXN	HOPX						AGPAT2
KIAA1217	MYO1G	TAGLN	GSTK1		SRSF3	MAML2						BMI1
GAS6	FKBP8	SEPTIN9	TOR3A		SNHG16	LINC01197						EEF1A1
TNXB	APOD	SNAI1	EIF3K			CITED2						TFAP2A
RCN3	DPP7	TPO	RPS4Y1			GJC1						BDNF
HNRNPA2B1	PLAAT4	FGD5	UBC			JUN						CREB1
GLG1	HLA-E	PLCB1	RPL22			IL6						ATF2
KREMEN1	NOSIP	ACE	CLEC2B			JAM3						TBP
VSTM4	SQSTM1	ENG	ADAM28			PPP1R15A						APEX1
NPM1	CD8B	ADAMTSL1	PON2			SMOC2						HBP1
IMMP2L	RPL10A	LAMA3	CD1E			CLEC11A						BUB1B
ZFP36	RPS21	UBC	MOB4			FRMD4A						PTGS2
PLXDC1	RPL38	IMMP2L	TRG-AS1			CH25H						HSPA8
IL16	ARPC4	ITGA6	ZFP36			KIAA1217						SIN3A
THY1	EIF4A3		RPS15A			RGS16						CDK1
TMED9	BST2		HLA-DMA			TNFAIP3						TFDP1
AC068587.4	CD52		DUSP2			ADAMTS5						DDIT3
LGALS3	NR4A2		SERPINH1			GRID1						POLA1
ANTXR2	LINC00892		FCGR2A			LDB2						MAPT
HSPA8	PFN1		HNRNPA1									CTGF
HPGD	SURF4		LIMS1									HDAC2
HLA-DPB1	EID1		EPB41L2									MAX
ACTA2	ETHE1		DOK2									MXD1
AUTS2	NFATC1		SLC25A6									MDM2
HLA-B	HLA-F		RPS12									SUMO1
PPP1R10	CD109		MAML3									H2AFX
HLA-A	POLD4		HSPA8									HOXB7
ANGPTL2	LIMD2		IFNGR1									HOXC4
FKBP9	IRF2BP2		IPCEF1									JAK2
GSN	INKA2		RPL17									ESR1
TSC22D1	CFD		RPL7A									LEP
SGCD	ANXA5		HSPE1									LEPR
MAML2	ANXA11		TTYH2									NFKBIA
CFH	KLRK1		VIM									CLU
WDFY2	SIGIRR		RPS26									MTOR
VCAM1	PTPN6		PARM1									GHRHR
ADAM33	CTSD		SMAD3									CTNNB1
WWOX	BIN2		COX10-AS1									PSEN1
BACH2	UBE2F		WDR61									DLL3
ITGB5	RPLP0		ALDH2									CDKN2A
HNRNPA1	ARHGDIB		RTN1									PPP1CA
ACTG1	COL3A1		BHLHE40									DBN1
OGN	APOBEC3G		CCL3L1									NOG
RABGAP1L	DDIT4		TNF									ELN
OLFML3	IDH2		RPS27A									ATR
CPE	CFL1		BTF3									UCP3
PSAP	VSIR		HIVEP3									ZMPSTE24
JUNB	EEF1G		PLA2G4C									TP63
L3MBTL4	S100A4		CTTNBP2									UCP2
PLTP	FKBP11		HERPUD1									POLB
PLPP5	RASSF5		OXSR1									GCLC
DLG2	TRAF3IP3		NCKAP5									GCLM
KCNT2	TUBB2A		C1orf54									SIRT6
ADAMTS9	CD5		HDAC9									BUB3
SPARCL1	TMC8		BCAS2									RAE1
SMYD3	CCL2		LST1									PMCH
EGR1	PLEC		METTL21A									MLH1
IL6	RER1		RPL19									CSNK1E
COL18A1	TMEM14C		CD1A									STUB1
NAV3	TNFSF8		TAOK3									PPM1D
POSTN	PHLDA2		SLC8A1									CHEK2
MXRA5	DNTTIP2		SEPTIN6									PCK1
PI16	IL32		TTTY14									ARHGAP1
PLPP3	BIRC3		RPS25									CDC42
C1S	CCL4		ATP5MC2									ARNTL
COL6A2	GZMK		WSB1									CLOCK
KLF4	CCL5		ESYT2									HIC1
SCARA5	GEM		RPS20									PAPPA
HSP90AA1	NKG7		PTPRJ									ADCY5
ID1			AC092353.2									PPARGC1A
SGCZ			ZC3HAV1									GPX4
PDK4			SULF2									UCP1
RBMS3			NLRP1									FGF23
APOD			FCER1G									EFEMP1
IGFBP5			HSPA6									ERCC4
PCSK1N			RBM3									CETP
CCN5			TPM2									PPARG
			RPL24									AGTR1
			UTRN									CISD2
			RPL23									EEF1E1
			ACTG1									EPS8
			CD1B									KCNA3
			RACK1									SIRT7
			GPR132									SLC13A1
			IFI30									SOCS2
			DNAJB1									TPP2
			USP36									TP53BP1
			WDFY4									SIRT3
			RPSA									NCOR2
			CD83									SUN1
			DOCK10									BAK1
			EDEM1									IGFBP2
			JUN									PYCR1
			AC011933.4									TP73
			ATRN									CNR1
			USPL1									NFE2L2
			NABP1									CDKN1A
			SPIB									PDGFRA
			INPP5F									PIK3CA
			HIP1									C1QA
			YME1L1									CDKN2B
			RPL10A									EIF5A2
			UST									MIF
			DNAJA4									DGAT1
			ACTB									MT1E
			LYZ									FGF21
			NME2									HTRA2
			SLC9A7									GSK3A
			PPP1R15A									NUDT1
			XYLT1									IKBKB
			AC020916.1									SQSTM1
			DNASE1L3									CDK7
			LY9									GRN
			GLA									SERPINE1
			RAPGEF1									SPRTN
			TAGLN									RICTOR
			P2RX7									CTF1
			ADCY3									TRAP1
			CD55									TRPV1
			HLA-C									NFE2L1
			TUBA1B									IFNB1
			IRF8									GDF11
			CKS2
			BIRC3
			PLEKHA5
			RPLP0
			IL1B
			IL1R2
			RNF213
			CST3
			MALAT1

## Sheet: Down
Table S4. Comparison results of the GenAge database with aging-associated genes for each cell type
Fibroblasts	T cells	Vascular EC	Macrophages/DC	Keratinocytes diff.	Keratinocytes undiff.	Pericytes	Lymphatic EC	Erythrocytes	Other	Melanocytes
MT-CO1	EEF1A1	IGFBP2	MT-CO1	EEF1A1	EEF1A1	A2M	MT-CO1	EEF1A1	HSPA1A
HSPA1A	MT-CO1	EEF1A1	EEF1A1	MT1E	NFKBIA	MT-CO1			HSP90AA1
IGF1	HSPA1A	HSPA1A	HSPD1	EEF2	MT1E	EGR1			PRDX1
JUN	EEF2	A2M	CAT	NFKBIA	FAS	EEF1A1			JUN
HSPD1	HSPA8	HMGB2	NFKB2	NFKB2	JUN	MT1E			UBB
NFKB2	NFKBIA	GRN	EEF2	HSPA1A	IGFBP3	NFKBIA			SQSTM1
PDGFRB	TNF	MT-CO1	HSPA8		EEF2	LMNA			HSPA8
VCP	SQSTM1	LMNA	TNF		HSPA1A	HSPA1A			NFKBIA
HSPA8		HSPD1	JUN		HMGB2	JUN
EGR1						IL6
IL6
HSP90AA1
12	8	9	9	6	9	10	1	1	8	0
Erythrocytes	Fibroblasts	Keratinocytes diff.	Keratinocytes undiff.	Lymphatic EC	Macrophages/DC	Melanocytes	Other	Pericytes	T cells	Vascular EC
1	12	6	9	1	9	0	8	10	8	9

## Sheet: Down-SUM
Table S4. Comparison results of the GenAge database with aging-associated genes for each cell type
gene	sample	condition	value
MT-CO1	Fibroblasts	O/Y	1
HSPA1A	Fibroblasts	O/Y	1
IGF1	Fibroblasts	O/Y	1
NFKB2	Fibroblasts	O/Y	1
PDGFRB	Fibroblasts	O/Y	1
VCP	Fibroblasts	O/Y	1
EGR1	Fibroblasts	O/Y	1
IL6	Fibroblasts	O/Y	1
TNF	Fibroblasts	O/Y	0
SQSTM1	Fibroblasts	O/Y	0
IGFBP2	Fibroblasts	O/Y	0
A2M	Fibroblasts	O/Y	0
GRN	Fibroblasts	O/Y	0
HSPD1	Fibroblasts	O/Y	1
CAT	Fibroblasts	O/Y	0
HSPA8	Fibroblasts	O/Y	1
EEF2	Fibroblasts	O/Y	0
EEF1A1	Fibroblasts	O/Y	0
MT1E	Fibroblasts	O/Y	0
FAS	Fibroblasts	O/Y	0
JUN	Fibroblasts	O/Y	1
IGFBP3	Fibroblasts	O/Y	0
HMGB2	Fibroblasts	O/Y	0
LMNA	Fibroblasts	O/Y	0
HSP90AA1	Fibroblasts	O/Y	1
PRDX1	Fibroblasts	O/Y	0
UBB	Fibroblasts	O/Y	0
NFKBIA	Fibroblasts	O/Y	0
MT-CO1	T cells	O/Y	1
HSPA1A	T cells	O/Y	1
IGF1	T cells	O/Y	0
NFKB2	T cells	O/Y	0
PDGFRB	T cells	O/Y	0
VCP	T cells	O/Y	0
EGR1	T cells	O/Y	0
IL6	T cells	O/Y	0
TNF	T cells	O/Y	1
SQSTM1	T cells	O/Y	1
IGFBP2	T cells	O/Y	0
A2M	T cells	O/Y	0
GRN	T cells	O/Y	0
HSPD1	T cells	O/Y	0
CAT	T cells	O/Y	0
HSPA8	T cells	O/Y	1
EEF2	T cells	O/Y	1
EEF1A1	T cells	O/Y	1
MT1E	T cells	O/Y	0
FAS	T cells	O/Y	0
JUN	T cells	O/Y	0
IGFBP3	T cells	O/Y	0
HMGB2	T cells	O/Y	0
LMNA	T cells	O/Y	0
HSP90AA1	T cells	O/Y	0
PRDX1	T cells	O/Y	0
UBB	T cells	O/Y	0
NFKBIA	T cells	O/Y	1
MT-CO1	Vascular EC	O/Y	1
HSPA1A	Vascular EC	O/Y	1
IGF1	Vascular EC	O/Y	0
NFKB2	Vascular EC	O/Y	0
PDGFRB	Vascular EC	O/Y	0
VCP	Vascular EC	O/Y	0
EGR1	Vascular EC	O/Y	0
IL6	Vascular EC	O/Y	0
TNF	Vascular EC	O/Y	0
SQSTM1	Vascular EC	O/Y	0
IGFBP2	Vascular EC	O/Y	1
A2M	Vascular EC	O/Y	1
GRN	Vascular EC	O/Y	1
HSPD1	Vascular EC	O/Y	1
CAT	Vascular EC	O/Y	0
HSPA8	Vascular EC	O/Y	0
EEF2	Vascular EC	O/Y	0
EEF1A1	Vascular EC	O/Y	1
MT1E	Vascular EC	O/Y	0
FAS	Vascular EC	O/Y	0
JUN	Vascular EC	O/Y	0
IGFBP3	Vascular EC	O/Y	0
HMGB2	Vascular EC	O/Y	1
LMNA	Vascular EC	O/Y	1
HSP90AA1	Vascular EC	O/Y	0
PRDX1	Vascular EC	O/Y	0
UBB	Vascular EC	O/Y	0
NFKBIA	Vascular EC	O/Y	0
MT-CO1	Macrophages/DC	O/Y	1
HSPA1A	Macrophages/DC	O/Y	0
IGF1	Macrophages/DC	O/Y	0
NFKB2	Macrophages/DC	O/Y	1
PDGFRB	Macrophages/DC	O/Y	0
VCP	Macrophages/DC	O/Y	0
EGR1	Macrophages/DC	O/Y	0
IL6	Macrophages/DC	O/Y	0
TNF	Macrophages/DC	O/Y	1
SQSTM1	Macrophages/DC	O/Y	0
IGFBP2	Macrophages/DC	O/Y	0
A2M	Macrophages/DC	O/Y	0
GRN	Macrophages/DC	O/Y	0
HSPD1	Macrophages/DC	O/Y	1
CAT	Macrophages/DC	O/Y	1
HSPA8	Macrophages/DC	O/Y	1
EEF2	Macrophages/DC	O/Y	1
EEF1A1	Macrophages/DC	O/Y	1
MT1E	Macrophages/DC	O/Y	0
FAS	Macrophages/DC	O/Y	0
JUN	Macrophages/DC	O/Y	1
IGFBP3	Macrophages/DC	O/Y	0
HMGB2	Macrophages/DC	O/Y	0
LMNA	Macrophages/DC	O/Y	0
HSP90AA1	Macrophages/DC	O/Y	0
PRDX1	Macrophages/DC	O/Y	0
UBB	Macrophages/DC	O/Y	0
NFKBIA	Macrophages/DC	O/Y	0
MT-CO1	Keratinocytes diff.	O/Y	0
HSPA1A	Keratinocytes diff.	O/Y	1
IGF1	Keratinocytes diff.	O/Y	0
NFKB2	Keratinocytes diff.	O/Y	1
PDGFRB	Keratinocytes diff.	O/Y	0
VCP	Keratinocytes diff.	O/Y	0
EGR1	Keratinocytes diff.	O/Y	0
IL6	Keratinocytes diff.	O/Y	0
TNF	Keratinocytes diff.	O/Y	0
SQSTM1	Keratinocytes diff.	O/Y	0
IGFBP2	Keratinocytes diff.	O/Y	0
A2M	Keratinocytes diff.	O/Y	0
GRN	Keratinocytes diff.	O/Y	0
HSPD1	Keratinocytes diff.	O/Y	0
CAT	Keratinocytes diff.	O/Y	0
HSPA8	Keratinocytes diff.	O/Y	0
EEF2	Keratinocytes diff.	O/Y	1
EEF1A1	Keratinocytes diff.	O/Y	1
MT1E	Keratinocytes diff.	O/Y	1
FAS	Keratinocytes diff.	O/Y	0
JUN	Keratinocytes diff.	O/Y	0
IGFBP3	Keratinocytes diff.	O/Y	0
HMGB2	Keratinocytes diff.	O/Y	0
LMNA	Keratinocytes diff.	O/Y	0
HSP90AA1	Keratinocytes diff.	O/Y	0
PRDX1	Keratinocytes diff.	O/Y	0
UBB	Keratinocytes diff.	O/Y	0
NFKBIA	Keratinocytes diff.	O/Y	1
MT-CO1	Keratinocytes undiff.	O/Y	0
HSPA1A	Keratinocytes undiff.	O/Y	1
IGF1	Keratinocytes undiff.	O/Y	0
NFKB2	Keratinocytes undiff.	O/Y	0
PDGFRB	Keratinocytes undiff.	O/Y	0
VCP	Keratinocytes undiff.	O/Y	0
EGR1	Keratinocytes undiff.	O/Y	0
IL6	Keratinocytes undiff.	O/Y	0
TNF	Keratinocytes undiff.	O/Y	0
SQSTM1	Keratinocytes undiff.	O/Y	0
IGFBP2	Keratinocytes undiff.	O/Y	0
A2M	Keratinocytes undiff.	O/Y	0
GRN	Keratinocytes undiff.	O/Y	0
HSPD1	Keratinocytes undiff.	O/Y	0
CAT	Keratinocytes undiff.	O/Y	0
HSPA8	Keratinocytes undiff.	O/Y	0
EEF2	Keratinocytes undiff.	O/Y	1
EEF1A1	Keratinocytes undiff.	O/Y	1
MT1E	Keratinocytes undiff.	O/Y	1
FAS	Keratinocytes undiff.	O/Y	1
JUN	Keratinocytes undiff.	O/Y	1
IGFBP3	Keratinocytes undiff.	O/Y	1
HMGB2	Keratinocytes undiff.	O/Y	1
LMNA	Keratinocytes undiff.	O/Y	0
HSP90AA1	Keratinocytes undiff.	O/Y	0
PRDX1	Keratinocytes undiff.	O/Y	0
UBB	Keratinocytes undiff.	O/Y	0
NFKBIA	Keratinocytes undiff.	O/Y	1
MT-CO1	Pericytes	O/Y	1
HSPA1A	Pericytes	O/Y	1
IGF1	Pericytes	O/Y	0
NFKB2	Pericytes	O/Y	0
PDGFRB	Pericytes	O/Y	0
VCP	Pericytes	O/Y	0
EGR1	Pericytes	O/Y	1
IL6	Pericytes	O/Y	1
TNF	Pericytes	O/Y	0
SQSTM1	Pericytes	O/Y	0
IGFBP2	Pericytes	O/Y	0
A2M	Pericytes	O/Y	1
GRN	Pericytes	O/Y	0
HSPD1	Pericytes	O/Y	0
CAT	Pericytes	O/Y	0
HSPA8	Pericytes	O/Y	0
EEF2	Pericytes	O/Y	0
EEF1A1	Pericytes	O/Y	1
MT1E	Pericytes	O/Y	1
FAS	Pericytes	O/Y	0
JUN	Pericytes	O/Y	1
IGFBP3	Pericytes	O/Y	0
HMGB2	Pericytes	O/Y	0
LMNA	Pericytes	O/Y	1
HSP90AA1	Pericytes	O/Y	0
PRDX1	Pericytes	O/Y	0
UBB	Pericytes	O/Y	0
NFKBIA	Pericytes	O/Y	1
MT-CO1	Lymphatic EC	O/Y	1
HSPA1A	Lymphatic EC	O/Y	0
IGF1	Lymphatic EC	O/Y	0
NFKB2	Lymphatic EC	O/Y	0
PDGFRB	Lymphatic EC	O/Y	0
VCP	Lymphatic EC	O/Y	0
EGR1	Lymphatic EC	O/Y	0
IL6	Lymphatic EC	O/Y	0
TNF	Lymphatic EC	O/Y	0
SQSTM1	Lymphatic EC	O/Y	0
IGFBP2	Lymphatic EC	O/Y	0
A2M	Lymphatic EC	O/Y	0
GRN	Lymphatic EC	O/Y	0
HSPD1	Lymphatic EC	O/Y	0
CAT	Lymphatic EC	O/Y	0
HSPA8	Lymphatic EC	O/Y	0
EEF2	Lymphatic EC	O/Y	0
EEF1A1	Lymphatic EC	O/Y	0
MT1E	Lymphatic EC	O/Y	0
FAS	Lymphatic EC	O/Y	0
JUN	Lymphatic EC	O/Y	0
IGFBP3	Lymphatic EC	O/Y	0
HMGB2	Lymphatic EC	O/Y	0
LMNA	Lymphatic EC	O/Y	0
HSP90AA1	Lymphatic EC	O/Y	0
PRDX1	Lymphatic EC	O/Y	0
UBB	Lymphatic EC	O/Y	0
NFKBIA	Lymphatic EC	O/Y	0
MT-CO1	Erythrocytes	O/Y	0
HSPA1A	Erythrocytes	O/Y	0
IGF1	Erythrocytes	O/Y	0
NFKB2	Erythrocytes	O/Y	0
PDGFRB	Erythrocytes	O/Y	0
VCP	Erythrocytes	O/Y	0
EGR1	Erythrocytes	O/Y	0
IL6	Erythrocytes	O/Y	0
TNF	Erythrocytes	O/Y	0
SQSTM1	Erythrocytes	O/Y	0
IGFBP2	Erythrocytes	O/Y	0
A2M	Erythrocytes	O/Y	0
GRN	Erythrocytes	O/Y	0
HSPD1	Erythrocytes	O/Y	0
CAT	Erythrocytes	O/Y	0
HSPA8	Erythrocytes	O/Y	0
EEF2	Erythrocytes	O/Y	0
EEF1A1	Erythrocytes	O/Y	1
MT1E	Erythrocytes	O/Y	0
FAS	Erythrocytes	O/Y	0
JUN	Erythrocytes	O/Y	0
IGFBP3	Erythrocytes	O/Y	0
HMGB2	Erythrocytes	O/Y	0
LMNA	Erythrocytes	O/Y	0
HSP90AA1	Erythrocytes	O/Y	0
PRDX1	Erythrocytes	O/Y	0
UBB	Erythrocytes	O/Y	0
NFKBIA	Erythrocytes	O/Y	0
MT-CO1	Other	O/Y	0
HSPA1A	Other	O/Y	1
IGF1	Other	O/Y	0
NFKB2	Other	O/Y	0
PDGFRB	Other	O/Y	0
VCP	Other	O/Y	0
EGR1	Other	O/Y	0
IL6	Other	O/Y	0
TNF	Other	O/Y	0
SQSTM1	Other	O/Y	1
IGFBP2	Other	O/Y	0
A2M	Other	O/Y	0
GRN	Other	O/Y	0
HSPD1	Other	O/Y	0
CAT	Other	O/Y	0
HSPA8	Other	O/Y	1
EEF2	Other	O/Y	0
EEF1A1	Other	O/Y	0
MT1E	Other	O/Y	0
FAS	Other	O/Y	0
JUN	Other	O/Y	1
IGFBP3	Other	O/Y	0
HMGB2	Other	O/Y	0
LMNA	Other	O/Y	0
HSP90AA1	Other	O/Y	1
PRDX1	Other	O/Y	1
UBB	Other	O/Y	1
NFKBIA	Other	O/Y	1
MT-CO1	Melanocytes	O/Y	0
HSPA1A	Melanocytes	O/Y	0
IGF1	Melanocytes	O/Y	0
NFKB2	Melanocytes	O/Y	0
PDGFRB	Melanocytes	O/Y	0
VCP	Melanocytes	O/Y	0
EGR1	Melanocytes	O/Y	0
IL6	Melanocytes	O/Y	0
TNF	Melanocytes	O/Y	0
SQSTM1	Melanocytes	O/Y	0
IGFBP2	Melanocytes	O/Y	0
A2M	Melanocytes	O/Y	0
GRN	Melanocytes	O/Y	0
HSPD1	Melanocytes	O/Y	0
CAT	Melanocytes	O/Y	0
HSPA8	Melanocytes	O/Y	0
EEF2	Melanocytes	O/Y	0
EEF1A1	Melanocytes	O/Y	0
MT1E	Melanocytes	O/Y	0
FAS	Melanocytes	O/Y	0
JUN	Melanocytes	O/Y	0
IGFBP3	Melanocytes	O/Y	0
HMGB2	Melanocytes	O/Y	0
LMNA	Melanocytes	O/Y	0
HSP90AA1	Melanocytes	O/Y	0
PRDX1	Melanocytes	O/Y	0
UBB	Melanocytes	O/Y	0
NFKBIA	Melanocytes	O/Y	0
