# Supplementary material for: Young fibroblast-derived migrasomes alleviate keratinocyte senescence and enhance wound healing in aged skin
Source: J Nanobiotechnology. 2025 Mar 11;23:200. doi: 10.1186/s12951-025-03293-2 (PMC11895310; doi:10.1186/s12951-025-03293-2)
Supplement: Supplementary file 2 — Supplementary Material 2 [file 12951_2025_3293_MOESM2_ESM.zip › Tables/Table S5.xlsx]

## Sheet: Upregulated
Table S5. Comparison results of the CellAge database with aging-associated genes for each cell type
Fibroblasts	T cells	Vascular EC	Macrophages/DC	Keratinocytes diff.	Keratinocytes undiff.	Pericytes	Lymphatic EC	Erythrocytes	Other	Melanocytes		CellAge
FTL	PTMA	PTMA	HLA-DRB5	NEAT1	YWHAZ	PTMA	PTMA	JCHAIN	AC114760.2	PTMA		ACLY
PTMA	AC114760.2	KRT14	PTMA	YWHAZ	NEAT1	IGKC	RPS18	IGHA1	KLRB1	RPS2		AAK1
CXCL14	LINC00513	S100A2	CXCL8	KTN1	EIF5B	KRT14	RPL12	MZB1	IL32	RPS14		ABI3
FTH1	IGKC	IGKC	FTL	EIF5B	KTN1	NEAT1	STC1	IGKC	XCL1			ADCK5
RPL10	PTPRC	DSTN	NEAT1	LAPTM4A	IGKC	S100A2	AKAP12	IGHA2	XCL2			AKR1B1
RPS27	NEAT1	NEAT1	EMP1	LYPD3	AREG	IGHA1	RPS15	FKBP11	TMSB4X			AGT
TMSB10	AC005670.3	SFN	SDCBP	MACF1	DDX21	DMKN	IGKC	DERL3	AREG			AKT1
NEAT1	AC023424.3	YBX3	IGKC	EIF4E	FRMD6	SFN	RPS8	SSR4	RPS19			ALOX15B
RPS15	ARID5B	NNMT	FTH1	DRAP1	EIF3J	FTL	RPL34	IGLC2	EML4			AR
RPS18	PDE3B	RPS15	CALM2	RTN4	RPS15	DSTN	AL078604.4	IGLC1	LINC01871			ARPC1B
CRIP1	CALM2	SPRY1	CRIP1	ARF6	ARF6	MTRNR2L1	NEAT1	CYBA	PDE7B			ASF1A
ADIRF	KRT17	NCOA7	RNASE1	S100A11	EIF4E	C11orf96	RPS5	CD27	FYN			ASPH
RPL34	KRT14	DMKN	FABP5	FRMD6	DAAM1	LPP	WWTR1	PDE4D	PHACTR2			ATF7IP
TSHZ2	S100A2	RPS14	SAT1	PTMA	SLC38A2	EIF3E	RPS28	AC120193.1	RPL36			ATM
DSTN	KRT1	ADAMTS9	SOD2	MPZL2	RPS18	RPS8	RPS19	TXNDC5	RGCC			AURKA
LUM	SFN	S100A14	YWHAZ	SERP1	H2AFZ	S100A14	NAMPT	PELI1	BACH2			AXL
LAPTM4A	BTG1	STC1	CTSZ	CD44	CALM2	HSPB1	ADAMTS9	FNDC3B	SYTL3			BAG3
RPS14	RAB11A	FTL	CXCL2	CLDN1	YWHAG	YBX3	RPL36	CYTIP	CTSW			BHLHE40
RPS8	EML4	KTN1	AC114760.2	EIF3J	LGALS7B	ELL2	TSHZ2	HSP90B1	PABPC1			BCL6
RPL12	AP001011.1	ARID5B	EMP3	DDX21	S100A14	ARRDC3	DDX21	EIF2AK3	CNOT6L			BLK
PLA2G2A	CDC42SE2	SDCBP	BTG1	ERRFI1	MACF1	CALD1		HERPUD1	CBLB			BLVRA
MTRNR2L1	AC016831.5	KRT17	CTSL	MTRNR2L1	NCL	KRT17		ST6GAL1	NFKB1			BMI1
AC017002.5	AOAH	ARRDC3	PCBP1	RNF144B	EMP1	PITPNC1		SEC11C	RPL13			BRAF
WTAP	LINC01619	HIF1A	HSPA1B	DSP	LYPD3	HSP90AB1		SLC44A1	LINC00513			BRD7
RPS19	NR3C1	MTRNR2L1	DCN	SLC38A2	MTRNR2L1	NAMPT		PDIA6	FNBP1			BRCA1
CALM2	CREM	TNFAIP3	ATP13A3	CHIC2	DSTN	DDX21		SELENOS	RAB8B			BTG3
POLR2L	AC079793.1	KRT1	CMTM6	PFDN2	IGHA1	KRT1		RAPGEF1	REL			C11orf31
MGST1	PARP8	SAMD4A	LGALS1	IGKC	PHLDB2	CREM		TNFRSF17	MYO1E			CAV1
TMED2	CRIP1	SOD2	UCP2	EXOC6B	FAU	SAT1		CD79A	PDE3B			CBX7
YWHAZ	AC058791.1	CALM2	TXN	AREG	EXT1	MT1A		SPCS2	RPS18			CBX8
IGKC	ARHGAP26-AS1	LAMC2	CXCL1	AQP3	ERRFI1	ADIRF		FNDC3A	PTPRC			CCND1
SFRP2	MBNL1	HLA-DRB5	ARF6	RBM39	CCL27	STAT3		LINC02384	AKT3			CDK1
RPS28	SYTL3	ZNF385D	MAP1LC3B	TMED2	ATP6V0B	ARID5B		IGLC3	BTG1			CDK18
ZFP36L1	PPP1CB	LY6D	CXCL3	CCL27	FMNL2	DNAJB9		GLA	PDE4A			CDK2AP1
LGALS1	AC092652.1	SAT1	S100A11	VAPA	EXOC6B	FILIP1L		CLIC4	TNFRSF18			CDK6
AL078604.4	CAMK4	ADIRF	ARL6IP1	H2AFZ	METAP2			CRIP1	TRAT1			CDK4
TMSB4X	PITPNC1	SERF2	PPP1CB		AQP3			XBP1	MPZL3			CDKN1A
SERF2		HLA-DQA2	LINC00513		PHLDA2			GAB1	LGALS1			CDKN1C
BRI3		TCF4	UQCR10		MPZL2			MANF	RPS27			CDKN1B
CLDN11		FTH1	INSIG1		S100A2			ANKRD37	DOCK8			CDKN2A
CAV1		EIF3E	MAT2A		ITGB1			BCL2	SIK3			CDKN2AIP
SOD2		IGLC2	NFKB1		CSNK1A1			HIPK2	PITPNC1			CDKN2B
NAMPT		MB21D2	CANX		DSP			AC009570.2	FGFR1OP2			CENPA
PLAC9		AQP3	ETS2		DRAP1			GPR15	CREM			CEBPB
RPS5		EIF3J	ARRDC3		CHIC2			LY96	STK17B			CHEK1
EIF3E		STEAP1B	PABPN1		PTPRE			UBE2J1	GLG1			CKB
RPL8		PRXL2A	PELI1		JCHAIN			AC026202.2	RNF125			CPEB1
CEBPB		TFPI	POLR2L		ZFP36L1			FAM49A	STAT4			CSNK1A1
RPL36		YWHAE	NAMPT		CD44			MYDGF	PIP4K2A			CTNNAL1
BASP1		DDX21	DMKN		ARL6IP1			VOPP1	RPS2			CSNK2A1
RPL15		AREG	S100A14		YBX3			AL589693.1	MBP			CXCL1
KAZN		PERP	PID1		AC009107.2			GALNT2	TTC39C			DDB2
LINC00513		KRT5	NDUFB1		S100A11			BTD	LINC01619			CYR61
AL357873.1		BTG1	HSP90B1		LINC00513			MTRNR2L1	DENND4A			DEK
MORF4L1		UGCG	TTYH3					PLCG2	GRAMD1B			DGCR8
H3F3B		ELF1	EIF4E					INSR	BTD			DHCR24
SDCBP		PABPC1	DOCK4					FKBP2	RAPGEF6			DLX2
YBX3		RAC1	PDE4B					PDE4B	TAFA1			DHX9
RPS29		TENM2	WTAP					SPCS1	CD96			DPY30
CLEC3B		HIPK3	ZNF706					CD55	STK4			DUSP3
CEBPD		NAMPT	CLTC					SSR2	PLCL2			DUSP16
CXCL1		CYP1B1	LINC01619					DNAJB9	RPL15			E2F1
ZFPM2		LINC00513						DENND4A	RPL13A			EHF
SFN		AC016831.5						SYNGR2	RPL18A			ENDOG
LEPR		UBE2D3						NCOA3	KLRC1			EPHA3
GPX4		ANGPT2						DUSP5	IL7R			ERRFI1
CYTOR		LPP						ERGIC3	RPS8			ETS1
THBS2		LINC01013						ERC1	CRYBG1			ETS2
SAR1A		ZFP36L1						TMED2	RNF19A			EWSR1
NNMT		POMP						TRIO	CADM1			FASTK
KLF6		SELE						UFM1	RPS29			EZH2
MAN1A1								H1FX	TGFB1			FBXO31
MIR4435-2HG								ANKRD28	ZC3HAV1			FOXM1
IFI27								GNG7	AL360178.1			FOS
RUNX1								ISG20	ACVR2A			FOXO3
BDKRB2								OSBPL10	TMEM163			FXR1
ENAH								TAGLN2	CD52			G6PD
RSL24D1								SSR3	ITK			GAPDH
CD81								FCRLA	CDC42SE2			GKN1
SEC61G								TRAM1	IGKC			GATA4
EEF1D								LY9	PTPN22			GNG11
AL109930.1								TMED10	ARF6			GLB1
EMP1								SESN1	RAMP1			GRK6
RETREG1								NEAT1	CARD11			HDAC4
ARID5B								RASGRP3	NEAT1			HDAC1
CELF2								IGKJ5	SFMBT2			HEPACAM
GAPDH								CORO1C	CYTIP			HJURP
DMKN								SLAMF7	RPS5			HIVEP1
ATP13A3								JUN	TMPRSS11E			HK3
DPYSL2								MEF2C	SPINK2			HMGB1
CDH13								CFLAR	YWHAZ			HRAS
CCNI								LMAN2	HDAC9			HSPA5
USP53								CTSH	LPP			HSPB2
SLPI								TRAF3	UBE2F			ID1
MT2A								TMEM156	RPL18			ID4
HES1								PRDX4	ARHGAP15			IGFBP1
FOXP1								CTSS	MBNL1			IFNG
PCOLCE2								MARCKS	RPS15			IGFBP3
C11orf96								ERLEC1	ATP2B1			IGFBP6
EXT1								GPR160	RPS28			IGFBP5
S100A2								NPC2	PRKCH			IL1A
NUPR1								IFNAR1				IL8
SH3BGRL3								CDK14				ING1
YWHAG								TMEM140				ING2
UBB								MANEA				IRF3
PAM								SDF2L1				IRF5
PFN1								CD74				IRF7
KAZN-AS1								PIM2				ITPK1
KRT1								RABAC1				ITGB4
CXCL2								SMAP2				ITPKB
ID3								STAP1				ITSN2
CST3								NEDD4L				KCNJ12
CHIC2								NDUFAF6				KDM4A
EIF5B								SPCS3				KDM5B
CREB5								KLF6				KIAA1524
ZFAND3								KCNMA1				KL
KRT17								SOX5				KSR2
CTHRC1								ITM2C				LATS1
IL1R1								AP002852.1				LEO1
AC016831.5								FAM3C				LGALS3
VAPA								SSR1				LIMA1
ARL6IP1								PLPP5				LIMK1
YBX1								FCRL5				MAGEA2
PRRX2								ARF4				MAGOH
AC026202.2								SEC61B				MAD2L1
CACNA2D3								AP000676.5				MAGOHB
PPP1R14B								DENND5B				MAP2K1
TEX26-AS1								SPAG4				MAP2K3
S100A11								RAB30				MAP2K2
ERRFI1								SELENOT				MAP2K6
CYBRD1								ESR2				MAP3K6
THBS1								ABHD3				MAP2K7
AC058791.1								KLHL6				MAP4K1
SAT1								DNAJC1				MAP3K7
EIF3J								TIMP1				MAPK12
SEMA3C								MAN1A1				MAPKAPK5
CXCL3								OSTC				2024-03-05
AC119674.1								CARMIL1				MAPK14
CACNB4								REEP5				MAST1
ZFP91								ARID5B				MATK
DDX21								ORC6				MCL1
ROBO2								TNFRSF13B				MDH1
CD9								NSD3				MCRS1
CMIP								TMEM59				MECP2
NFKB1								RHEX				MOB3A
ARF6								TMEM241				MMP9
RPS27L								ELL2				MORC3
ATP5ME								FOXO3				MORF4
ZFAND5								BACH1				MXD4
TMA7								AC114760.2				MVK
HIF1A								FNBP1				MYC
DPP4								NAMPT				MYLK
YWHAE								ANGPTL1				NADK
LINC01619								ERO1B				NANOG
EMX2								RAPGEF2				NDRG1
TNFAIP3								ZDHHC14				NEK1
TMEM50A								SEC62				NEK4
RAB11A								IGFLR1				NEK6
PRKD3								IFNG-AS1				NFE2L2
AP3S1								GLCCI1				NINJ1
NFKBIA								CRELD2				NOTCH3
COX4I1								CABLES1				NOX4
TXN								SELENOK				NR2E1
COL14A1								REX1BD				NTN4
C1QTNF3								ERN1				NUAK1
FAM180A								DDOST				OTX2
LRP1B								COBLL1				P3H1
RAC1								GOLGA4				PATZ1
EMP3								LINC00944				PAK4
COPZ2								AP3S1				PBRM1
SLC41A2								IGHM				PCGF2
CD70								AC023424.3				PDCD10
AKR1C2								BMP2K				PDIK1L
ARRDC3								PRDM1				PDZD2
TSPAN8								JSRP1				PDPK1
PHLDB2								ZNF706				PEBP1
TRAM1								PHLPP2				PEX19
BST2								BLNK				PIAS4
RASSF5								WNT5B				PIK3R5
AC009107.2								IGHG4				PIK3C2A
PVT1												PIM1
H2AFZ												PLA2R1
CAST												PKM
FST												PML
GADD45A												PNPT1
CHMP4B												PMVK
IL6ST												POT1
C12orf75												POU5F1
UBE2S												PPM1B
GBE1												PPM1D
NAV2												PRMT6
FOSL1												PRKCH
AL353135.2												PRKCD
METAP2												PROX1
TPPP3												PRPF19
PDPN												PSMB5
TCEAL9												PTRF
PDLIM3												PTTG1
BTG1												PSMD14
UGDH												RAD21
PLIN2												RAF1
RCAN1												RB1
ANGPTL5												RBP2
UGCG												RBX1
EIF4E												RNASEL
AKT3												RPS6KA6
ABL2												RSL1D1
TPM1												RUNX1
JUND												RUVBL2
CLU												SENP1
PCBP1												SENP2
CAMK1D												SENP7
ARF4												SERPINE1
SIAH1												SFN
ABR												SIK1
ZFPM2-AS1												SGK1
UBE2D1												SIN3B
OSBPL8												SIRT1
TSC22D2												SIRT6
UBE2D3												SIX1
BX322234.1												SLC13A3
PTP4A2												SLC16A7
FAM126A												SMARCA4
GLIS3												SMG1
NDRG1												SMARCB1
PPP1CB												SMURF2
INSIG1												SNAI1
ETS1												SOCS1
CALM1												SOD1
PBX3												SORBS2
GRIK2												SOX2
CAMK2N1												SPIN1
SUMO1												SOX5
PALM2-AKAP2												SP1
FNIP2												SPOP
RBM39												SRC
GPBP1												SREBF1
AC005920.2												SRSF1
ACKR3												STAT5B
NUCKS1												STK32C
SNX3												STK40
CDKN1A												SUPT5H
ELL2												SYK
CYP7B1												TACC3
SYNJ2												TERC
RHOA												TBX2
FAM107B												TERF2
STEAP2												TERT
CREBRF												TFAP4
MIF												TFDP1
EIF3A												TGFB1I1
MTPN												TLR3
TMEM258												TMSB4X
CDC42												TNFSF13
HIVEP1												TNFSF15
PITPNC1												TOP1
PAPPA												TP63
AMD1												TPR
HIVEP2												TP53
KTN1												TRIM28
ALCAM												TRPM8
LRRFIP2												TXN
HAS2												TXNIP
C16orf72												UBTD1
ATP6V1B2												TYK2
LIFR												VENTX
NCOA7												USP1
SKIL												VEGFA
SDC2												WNT16
SET												WNT2
TMEM230												WRN
FILIP1L												WT1
												XAF1
												WWP1
												YAP1
												YPEL3
												ZFP36
												ZMAT3
												ZNF148

## Sheet: Up
Table S5. Comparison results of the CellAge database with aging-associated genes for each cell type
Fibroblasts	T cells	Vascular EC	Macrophages/DC	Keratinocytes diff.	Keratinocytes undiff.	Pericytes	Lymphatic EC	Erythrocytes	Other	Melanocytes
TMSB4X	SFN	SFN	TXN	ERRFI1	ERRFI1	SFN		SOX5	TMSB4X
CAV1			CXCL1		CSNK1A1			FOXO3	PRKCH
CEBPB			ETS2
CXCL1
SFN
RUNX1
GAPDH
ERRFI1
TXN
NDRG1
ETS1
CDKN1A
HIVEP1
13	1	1	3	1	2	1	0	2	2	0
Erythrocytes	Fibroblasts	Keratinocytes diff.	Keratinocytes undiff.	Lymphatic EC	Macrophages/DC	Melanocytes	Other	Pericytes	T cells	Vascular EC
2	13	1	2	0	3	0	2	1	1	1

## Sheet: Up-SUM
Table S5. Comparison results of the CellAge database with aging-associated genes for each cell type
gene	sample	condition	value
CAV1	Fibroblasts	O/Y	1
CEBPB	Fibroblasts	O/Y	1
SFN	Fibroblasts	O/Y	1
RUNX1	Fibroblasts	O/Y	1
GAPDH	Fibroblasts	O/Y	1
NDRG1	Fibroblasts	O/Y	1
ETS1	Fibroblasts	O/Y	1
CDKN1A	Fibroblasts	O/Y	1
HIVEP1	Fibroblasts	O/Y	1
TXN	Fibroblasts	O/Y	1
CXCL1	Fibroblasts	O/Y	1
ETS2	Fibroblasts	O/Y	0
ERRFI1	Fibroblasts	O/Y	1
CSNK1A1	Fibroblasts	O/Y	0
SOX5	Fibroblasts	O/Y	0
FOXO3	Fibroblasts	O/Y	0
TMSB4X	Fibroblasts	O/Y	1
PRKCH	Fibroblasts	O/Y	0
AKT1	Fibroblasts	O/Y	0
BCL6	Fibroblasts	O/Y	0
ITGB4	Fibroblasts	O/Y	0
MAP2K1	Fibroblasts	O/Y	0
PKM	Fibroblasts	O/Y	0
CAV1	T cells	O/Y	0
CEBPB	T cells	O/Y	0
SFN	T cells	O/Y	1
RUNX1	T cells	O/Y	0
GAPDH	T cells	O/Y	0
NDRG1	T cells	O/Y	0
ETS1	T cells	O/Y	0
CDKN1A	T cells	O/Y	0
HIVEP1	T cells	O/Y	0
TXN	T cells	O/Y	0
CXCL1	T cells	O/Y	0
ETS2	T cells	O/Y	0
ERRFI1	T cells	O/Y	0
CSNK1A1	T cells	O/Y	0
SOX5	T cells	O/Y	0
FOXO3	T cells	O/Y	0
TMSB4X	T cells	O/Y	0
PRKCH	T cells	O/Y	0
AKT1	T cells	O/Y	0
BCL6	T cells	O/Y	0
ITGB4	T cells	O/Y	0
MAP2K1	T cells	O/Y	0
PKM	T cells	O/Y	0
CAV1	Vascular EC	O/Y	0
CEBPB	Vascular EC	O/Y	0
SFN	Vascular EC	O/Y	1
RUNX1	Vascular EC	O/Y	0
GAPDH	Vascular EC	O/Y	0
NDRG1	Vascular EC	O/Y	0
ETS1	Vascular EC	O/Y	0
CDKN1A	Vascular EC	O/Y	0
HIVEP1	Vascular EC	O/Y	0
TXN	Vascular EC	O/Y	0
CXCL1	Vascular EC	O/Y	0
ETS2	Vascular EC	O/Y	0
ERRFI1	Vascular EC	O/Y	0
CSNK1A1	Vascular EC	O/Y	0
SOX5	Vascular EC	O/Y	0
FOXO3	Vascular EC	O/Y	0
TMSB4X	Vascular EC	O/Y	0
PRKCH	Vascular EC	O/Y	0
AKT1	Vascular EC	O/Y	0
BCL6	Vascular EC	O/Y	0
ITGB4	Vascular EC	O/Y	0
MAP2K1	Vascular EC	O/Y	0
PKM	Vascular EC	O/Y	0
CAV1	Macrophages/DC	O/Y	0
CEBPB	Macrophages/DC	O/Y	0
SFN	Macrophages/DC	O/Y	0
RUNX1	Macrophages/DC	O/Y	0
GAPDH	Macrophages/DC	O/Y	0
NDRG1	Macrophages/DC	O/Y	0
ETS1	Macrophages/DC	O/Y	0
CDKN1A	Macrophages/DC	O/Y	0
HIVEP1	Macrophages/DC	O/Y	0
TXN	Macrophages/DC	O/Y	1
CXCL1	Macrophages/DC	O/Y	1
ETS2	Macrophages/DC	O/Y	1
ERRFI1	Macrophages/DC	O/Y	0
CSNK1A1	Macrophages/DC	O/Y	0
SOX5	Macrophages/DC	O/Y	0
FOXO3	Macrophages/DC	O/Y	0
TMSB4X	Macrophages/DC	O/Y	0
PRKCH	Macrophages/DC	O/Y	0
AKT1	Macrophages/DC	O/Y	0
BCL6	Macrophages/DC	O/Y	0
ITGB4	Macrophages/DC	O/Y	0
MAP2K1	Macrophages/DC	O/Y	0
PKM	Macrophages/DC	O/Y	0
CAV1	Keratinocytes diff.	O/Y	0
CEBPB	Keratinocytes diff.	O/Y	0
SFN	Keratinocytes diff.	O/Y	0
RUNX1	Keratinocytes diff.	O/Y	0
GAPDH	Keratinocytes diff.	O/Y	0
NDRG1	Keratinocytes diff.	O/Y	0
ETS1	Keratinocytes diff.	O/Y	0
CDKN1A	Keratinocytes diff.	O/Y	0
HIVEP1	Keratinocytes diff.	O/Y	0
TXN	Keratinocytes diff.	O/Y	0
CXCL1	Keratinocytes diff.	O/Y	0
ETS2	Keratinocytes diff.	O/Y	0
ERRFI1	Keratinocytes diff.	O/Y	1
CSNK1A1	Keratinocytes diff.	O/Y	0
SOX5	Keratinocytes diff.	O/Y	0
FOXO3	Keratinocytes diff.	O/Y	0
TMSB4X	Keratinocytes diff.	O/Y	0
PRKCH	Keratinocytes diff.	O/Y	0
AKT1	Keratinocytes diff.	O/Y	0
BCL6	Keratinocytes diff.	O/Y	0
ITGB4	Keratinocytes diff.	O/Y	0
MAP2K1	Keratinocytes diff.	O/Y	0
PKM	Keratinocytes diff.	O/Y	0
CAV1	Keratinocytes undiff.	O/Y	0
CEBPB	Keratinocytes undiff.	O/Y	0
SFN	Keratinocytes undiff.	O/Y	0
RUNX1	Keratinocytes undiff.	O/Y	0
GAPDH	Keratinocytes undiff.	O/Y	0
NDRG1	Keratinocytes undiff.	O/Y	0
ETS1	Keratinocytes undiff.	O/Y	0
CDKN1A	Keratinocytes undiff.	O/Y	0
HIVEP1	Keratinocytes undiff.	O/Y	0
TXN	Keratinocytes undiff.	O/Y	0
CXCL1	Keratinocytes undiff.	O/Y	0
ETS2	Keratinocytes undiff.	O/Y	0
ERRFI1	Keratinocytes undiff.	O/Y	1
CSNK1A1	Keratinocytes undiff.	O/Y	1
SOX5	Keratinocytes undiff.	O/Y	0
FOXO3	Keratinocytes undiff.	O/Y	0
TMSB4X	Keratinocytes undiff.	O/Y	0
PRKCH	Keratinocytes undiff.	O/Y	0
AKT1	Keratinocytes undiff.	O/Y	0
BCL6	Keratinocytes undiff.	O/Y	0
ITGB4	Keratinocytes undiff.	O/Y	0
MAP2K1	Keratinocytes undiff.	O/Y	0
PKM	Keratinocytes undiff.	O/Y	0
CAV1	Pericytes	O/Y	0
CEBPB	Pericytes	O/Y	0
SFN	Pericytes	O/Y	1
RUNX1	Pericytes	O/Y	0
GAPDH	Pericytes	O/Y	0
NDRG1	Pericytes	O/Y	0
ETS1	Pericytes	O/Y	0
CDKN1A	Pericytes	O/Y	0
HIVEP1	Pericytes	O/Y	0
TXN	Pericytes	O/Y	0
CXCL1	Pericytes	O/Y	0
ETS2	Pericytes	O/Y	0
ERRFI1	Pericytes	O/Y	0
CSNK1A1	Pericytes	O/Y	0
SOX5	Pericytes	O/Y	0
FOXO3	Pericytes	O/Y	0
TMSB4X	Pericytes	O/Y	0
PRKCH	Pericytes	O/Y	0
AKT1	Pericytes	O/Y	0
BCL6	Pericytes	O/Y	0
ITGB4	Pericytes	O/Y	0
MAP2K1	Pericytes	O/Y	0
PKM	Pericytes	O/Y	0
CAV1	Lymphatic EC	O/Y	0
CEBPB	Lymphatic EC	O/Y	0
SFN	Lymphatic EC	O/Y	0
RUNX1	Lymphatic EC	O/Y	0
GAPDH	Lymphatic EC	O/Y	0
NDRG1	Lymphatic EC	O/Y	0
ETS1	Lymphatic EC	O/Y	0
CDKN1A	Lymphatic EC	O/Y	0
HIVEP1	Lymphatic EC	O/Y	0
TXN	Lymphatic EC	O/Y	0
CXCL1	Lymphatic EC	O/Y	0
ETS2	Lymphatic EC	O/Y	0
ERRFI1	Lymphatic EC	O/Y	0
CSNK1A1	Lymphatic EC	O/Y	0
SOX5	Lymphatic EC	O/Y	0
FOXO3	Lymphatic EC	O/Y	0
TMSB4X	Lymphatic EC	O/Y	0
PRKCH	Lymphatic EC	O/Y	0
AKT1	Lymphatic EC	O/Y	0
BCL6	Lymphatic EC	O/Y	0
ITGB4	Lymphatic EC	O/Y	0
MAP2K1	Lymphatic EC	O/Y	0
PKM	Lymphatic EC	O/Y	0
CAV1	Erythrocytes	O/Y	0
CEBPB	Erythrocytes	O/Y	0
SFN	Erythrocytes	O/Y	0
RUNX1	Erythrocytes	O/Y	0
GAPDH	Erythrocytes	O/Y	0
NDRG1	Erythrocytes	O/Y	0
ETS1	Erythrocytes	O/Y	0
CDKN1A	Erythrocytes	O/Y	0
HIVEP1	Erythrocytes	O/Y	0
TXN	Erythrocytes	O/Y	0
CXCL1	Erythrocytes	O/Y	0
ETS2	Erythrocytes	O/Y	0
ERRFI1	Erythrocytes	O/Y	0
CSNK1A1	Erythrocytes	O/Y	0
SOX5	Erythrocytes	O/Y	1
FOXO3	Erythrocytes	O/Y	1
TMSB4X	Erythrocytes	O/Y	0
PRKCH	Erythrocytes	O/Y	0
AKT1	Erythrocytes	O/Y	0
BCL6	Erythrocytes	O/Y	0
ITGB4	Erythrocytes	O/Y	0
MAP2K1	Erythrocytes	O/Y	0
PKM	Erythrocytes	O/Y	0
CAV1	Other	O/Y	0
CEBPB	Other	O/Y	0
SFN	Other	O/Y	0
RUNX1	Other	O/Y	0
GAPDH	Other	O/Y	0
NDRG1	Other	O/Y	0
ETS1	Other	O/Y	0
CDKN1A	Other	O/Y	0
HIVEP1	Other	O/Y	0
TXN	Other	O/Y	0
CXCL1	Other	O/Y	0
ETS2	Other	O/Y	0
ERRFI1	Other	O/Y	0
CSNK1A1	Other	O/Y	0
SOX5	Other	O/Y	0
FOXO3	Other	O/Y	0
TMSB4X	Other	O/Y	1
PRKCH	Other	O/Y	1
AKT1	Other	O/Y	0
BCL6	Other	O/Y	0
ITGB4	Other	O/Y	0
MAP2K1	Other	O/Y	0
PKM	Other	O/Y	0
CAV1	Melanocytes	O/Y	0
CEBPB	Melanocytes	O/Y	0
SFN	Melanocytes	O/Y	0
RUNX1	Melanocytes	O/Y	0
GAPDH	Melanocytes	O/Y	0
NDRG1	Melanocytes	O/Y	0
ETS1	Melanocytes	O/Y	0
CDKN1A	Melanocytes	O/Y	0
HIVEP1	Melanocytes	O/Y	0
TXN	Melanocytes	O/Y	0
CXCL1	Melanocytes	O/Y	0
ETS2	Melanocytes	O/Y	0
ERRFI1	Melanocytes	O/Y	0
CSNK1A1	Melanocytes	O/Y	0
SOX5	Melanocytes	O/Y	0
FOXO3	Melanocytes	O/Y	0
TMSB4X	Melanocytes	O/Y	0
PRKCH	Melanocytes	O/Y	0
AKT1	Melanocytes	O/Y	0
BCL6	Melanocytes	O/Y	0
ITGB4	Melanocytes	O/Y	0
MAP2K1	Melanocytes	O/Y	0
PKM	Melanocytes	O/Y	0

## Sheet: Downregulated
Table S5. Comparison results of the CellAge database with aging-associated genes for each cell type
Fibroblasts	T cells	Vascular EC	Macrophages/DC	Keratinocytes diff.	Keratinocytes undiff.	Pericytes	Lymphatic EC	Erythrocytes	Other	Melanocytes		CellAge
HBB	MT-ND1	HBB	HLA-DQA1	EEF1A1	LGALS7	MT-ND1	MT-ND1	FTH1	TPSB2	HBB		ACLY
MT-ND1	EEF1A1	MT-ND1	UQCRB	UQCRB	MT-ND1	MT-CO3	MT-ND2	ACTB	TPSAB1	LRRC7		AAK1
MT-CYB	UQCRB	MT-ND2	HLA-DRB1	HBA2	EEF1A1	MT-CYB	MT-CO3	RPL31	HPGDS			ABI3
MT-ND2	MT-CO3	UQCRB	ITGB2	HBB	KRT5	MT-ATP6	MT-CYB	EEF1A1	CTSG			ADCK5
MT-CO3	MT-CYB	MT-CO2	MT-ND1	LGALS7	KRT15	MT-ND2	MT-CO2	TMSB4X	HPGD			AKR1B1
MT-CO2	MT-CO1	MTRNR2L8	MT-CO2	RPS3A	UQCRB	UQCRB	UQCRB	RPLP2	MT-CO2			AGT
MT-ATP6	MT-CO2	HBA2	MT-CO1	RPS24	RPL30	HBB	MT-ND3	RPL26	HSPA1A			AKT1
UQCRB	RPL28	MT-CYB	RBIS	MT1E	RPS24	MT-CO2	RBIS	RPL13A	FTH1			ALOX15B
LTBP4	MT-ND2	RPS26	RPL30	SYT8	SNHG8	MTRNR2L8	IGFBP7	RPS3A	LGALS3			AR
MT-ND3	RPL30	MT-ATP6	HLA-DPB1	AL118508.1	RPS3A	MT-ND4	MT-ND4		FTL			ARPC1B
MT-ND4	MT-ND4	RBIS	CD1C	RPL30	NFKBIA	RPS26	S100A4		H3F3B			ASF1A
HBA2	RPS26	VIM	ALOX15	RBIS	MT-CO2	MT-ND3	MT-ATP6		GATA2			ASPH
MT-CO1	MT-ATP6	MTRNR2L10	MT-CYB	EEF1B2	RBIS	SPARC	HBB		MT-CO3			ATF7IP
HSPA1A	MTRNR2L8	MT-ND4	EEF1A1	RPL9	UBC	RPS3A	AL589693.1		MT-CYB			ATM
RBIS	RPS3A	MT-ND3	CD74	RPL22	KRT14	MTRNR2L12	LINC00923		RGS13			AURKA
SNHG8	HBB	BCAM	HLA-DMB	ANXA8L1	NACA	ZFP36	MT-ND5		MT-ATP6			AXL
MALAT1	CORO1A	CLEC14A	FCER1A	NACA	RPL22	RPL30	MT-CO1		HSP90AA1			BAG3
MTRNR2L8	TPT1	RPS3A	MT-CO3	TPT1	TGFBI	IGFBP7	NACA		CPA3			BHLHE40
MT-ND5	RPL31	IGFBP2	PLP2	PFKL	RND3	NR2F2-AS1			ANXA1			BCL6
TLL1	ITGB2	EEF1A1	CLEC10A	SNHG8	TPT1	A2M			ITM2B			BLK
MTRNR2L10	MT-ND5	MTRNR2L12	RPS3A	PPCS	ANXA8L1	IER2			CLIC1			BLVRA
MMP14	RPS27A	HLA-B	RPS24	CSTA	CSTA	HBA2			MT-ND1			BMI1
GPC3	MT-ND3	RPS24	RPL37	RAB4B	RPL21	CCN1			PRDX1			BRAF
COL6A1	SNHG8	MT-CO3	SNHG8	RPL7	BTG2	MT-CO1			JUN			BRD7
RPL30	RPS24	RPL6	MTRNR2L10	HAUS4	EGOT	EGR1			SGK1			BRCA1
COL1A1	RPL37	HSPA1A	CORO1A	PHGDH	HSPB1	PARK7			VWA5A			BTG3
HSPA5	RPL26	IGFBP7	HBB	PCBD1	CCDC3	RPS24			MT-ND2			C11orf31
COL5A1	HLA-DRB1	IGFBP4	MTRNR2L8	TGFBI	RPL31	LGALS3			UBB			CAV1
PDIA3	HSPA1A	LGALS3	MT-ND4	CHCHD10	GDPD2	VIM			DNAJB1			CBX7
LAMA2	RPL9	TCIM	MT-ND2	RPL6	ZC3H12A	MTRNR2L10			GLUL			CBX8
ENHO	ZFP36	ABCB1	IL16	BTG2	MT1E	ATP5PO			MT-ND4			CCND1
MATN2	RPS23	A2M	MNDA	RPL4	ZFP36	TINAGL1			SAT1			CDK1
FAM118A	RPL7	RPL30	AFF3	KRT15	MT-CO3	EEF1A1			ACOT7			CDK18
ABCA10	RPS7	TPT1	TPT1	RPS13	MT-ND2	BTG2			UQCRB			CDK2AP1
FLNA	RPL6	HLA-DRB1	BTG2	TM7SF3	RPL37	CLMN			SQSTM1			CDK6
NXN	RPL11	ADAM15	FGD2	RPL5	RPL9	RBIS			FCER1A			CDK4
LAMB2	LAPTM5	GNG11	MT-ND4L	EEF2	LINC01725	MFGE8			PPP1R15A			CDKN1A
SRSF5	RPS20	RAMP2	RPL9	PSMG4	OSMR	NOTCH3			S100A6			CDKN1C
DKK3	COTL1	PLXND1	DISC1	TKT	HSPB8	MT-ND5			SELENOK			CDKN1B
ASPN	LIME1	CSRP1	CSTA	RAB32	DAPL1	FRZB			IL1RL1			CDKN2A
COL16A1	RPS13	CD34	CD48	RPL37	FAS	ST5			DUSP1			CDKN2AIP
IGF1	SSR2	ITGB4	HSPD1	DNAJC13	JUN	RPL37			LAPTM4A			CDKN2B
EMID1	RPL23A	SLC9A3R2	ARHGDIB	CDC42EP1	THYN1	BCAM			SLC18A2			CENPA
MDK	PLP2	FKBP9	MT-ND5	RPL21	EIF1	NDRG2			PLAUR			CEBPB
TAGLN	RPL7A	RPL31	NACA	FGFR3	RPL5	AC079822.1			DDIT4			CHEK1
RPS3A	ACTG1	MT-ND4L	EIF4A3	HNRNPA1	RPL7	CCDC3			MT-ND3			CKB
LOXL1	SLC25A6	PLA2G4C	LY86	MT1X	IGFBP3	CHCHD10			PLIN2			CPEB1
MT-ND4L	RPS4Y1	THSD7A	NCF2	TRAPPC2L	MATN2	MEOX2			GADD45B			CSNK1A1
MARCKSL1	ACTB	HMGB2	CLEC7A	SIGMAR1	NFKBIZ	MT-ND4L			TPT1			CTNNAL1
MXRA8	HNRNPA1	VWF	RPL7	PPP1R10	HNRNPA1	HLA-B			HSPE1			CSNK2A1
COL1A2	GADD45B	JAM2	CPVL	RPL36A	MT-ATP6	TMEM14C			RPL7			CXCL1
COL6A6	RAC2	MT-ND5	RPL31	KRT5	PPP1R10	EIF3K			MS4A2			DDB2
COL3A1	RPL37A	PODXL	EEF1B2	SECISBP2	MTRNR2L10	TGFBI			DDAH2			CYR61
RPS26	GYPC	SNHG8	NDUFA12	GRHPR	PPP1R15A	EIF3F			HDC			DEK
NEGR1	EEF1B2	CD320	EIF3F	POLR2G	IL20RB	RERG			CD63			DGCR8
ITM2C	CD48	PRMT1	COTL1	RIN2	AC083837.1	DEPP1			RHEX			DHCR24
PLEC	NOP53	RUNDC3B	ADCY7	RPL28	ATF3	C12orf57			RGS2			DLX2
BTG2	NPM1	CYYR1	CD37	NFKBID	RAB32	COL3A1			JUNB			DHX9
CCN1	CIRBP	VWA1	CTSH	RPL31	PDLIM1	COX4I2			RPL26			DPY30
CDH11	HSPA5	HEG1	RGS10	PMPCB	MT-CYB	PCOLCE			CTNNBL1			DUSP3
MEOX2	SNHG5	RILPL2	PYCARD	MDH1	DEPDC7	NFKBIZ			HSP90AB1			DUSP16
ADGRA2	GSN	IER2	TUBA1A	RHOD	RPS13	SNRPD2			HES1			E2F1
PCDH15	ARPC3	GRN	RPL26	IRF1	HBB	MAP3K8			AL157895.1			EHF
SLC39A7	RPL4	FGD4	LIMD2	PTPRS	NOP53	SSR2			MTRNR2L8			ENDOG
CASC15	EEF2	CLDN5	LCP1	NDUFB3	CHL1	EHD1			ARHGAP18			EPHA3
PLEKHH2	MYL12B	TIMP3	EIF3D	NFKBIA	LDHA	FBXL13			CPM			ERRFI1
TPM2	RPSA	NPDC1	MYO1F	ZNF205	CYB5R1	ARHGDIB			DAD1			ETS1
ABCA8	UXT	HSPA12B	RPS13	RPL29	RNF227	AP2M1			LAPTM5			ETS2
IER2	TRBC2	C12orf57	TENT5A	BDH2	TRIM69	MT1E			RPL30			EWSR1
COL24A1	RPL36A	HYAL2	VSIR	HSPB1	ADAMTS1	BANF1			HMGN3			FASTK
FN1	SNHG32	MATN2	RPL6	IDH3G	CDC42EP1	LHFPL6			CMA1			EZH2
MMP16	NACA	ESF1	SNHG32	ATF3	LGALS3	AOC3			CD82			FBXO31
LAMC3	RBIS	PLEC	NDUFB5	COL17A1	PER1	ANXA5			HSPA8			FOXM1
MAFB	RPL13	MT-CO1	JAML	GTF2H5	WFDC5	ISYNA1			COX17			FOS
MRC2	RPL27A	FRMD3	ARF5	HSD17B4	TENT5B	COX6A1			ENPP3			FOXO3
PDZRN3	RPLP2	LSR	CIRBP	MT-CO2	PSMD4	COL1A2			MITF			FXR1
DLC1	MTRNR2L12	CD74	EVL	CREG1	COL17A1	HLA-DRB1			SOCS1			G6PD
CACYBP	EIF3K	LAMA5	C1orf162	PMVK	TAX1BP3	ATP5F1B			SLCO2B1			GAPDH
TBX15	HLA-B	CTSH	SLAMF8	THOC6	MT-ND5	HLA-A			PRDX6			GKN1
MIR99AHG	RPL21	FAM110D	SMIM26	CCDC3	EEF1B2	FAM162B			DNAJA1			GATA4
ADGRB3	FXYD5	RPL28	FXYD5	TPRKB	NIPAL4	MRPL33			NFKBIA			GNG11
ARL17B	RPS6	ARL15	RTRAF	GAPDH	CIR1	NDUFB7			ZFP36			GLB1
RNF24	HCST	GMDS-DT	IQSEC1	PDAP1	IRF1	PPDPF			DYNLL1			GRK6
CSRP1	RPL13A	GSN	RPL23A	MAN2B1	RPL6	MYL12B			ABCC4			HDAC4
KIF26B	EIF3F	PECAM1	LAT2	LINC01133	NPM1	STEAP4			NPC2			HDAC1
PER1	MT-ND4L	TMED9	AL592429.2	PLTP	NCOA7	ATP5F1D			ATP6V0D1			HEPACAM
DIO2	LDHB	SLC48A1	HLA-DPA1	TAZ	TFAP2C	AMOTL2			BMP2K			HJURP
TUBA1A	C9orf16	FCGRT	ITM2C	MT-ND1	CSRNP1	CUTA			MCTP1			HIVEP1
JUN	RPL23	ID1	RPL11	RHOT2	BTF3	EEF1B2			TUBA1A			HK3
HIBCH	TRAC	CAVIN1	HLA-DQB2	RPL7A	NDUFA6	KRTCAP2			GSN			HMGB1
SURF4	IER2	PTP4A3	POLD4	NFKB2	ANXA3	COL25A1			AP1S3			HRAS
LTBP3	RPS12	RPL9	MT-ATP6	CYHR1	RPL14	FRY			KIT			HSPA5
STARD13	RPL22	RPL4	JUNB	HLCS	MTRNR2L12	P4HB			MT-ND4L			HSPB2
SERPINH1	CCND3	VSIR	CCL4L2	RPL26	WNT3	CD59			LITAF			ID1
EMILIN1	CD99	HLA-DQA1	CAT	PPL	IMPDH2	MCAM			COL1A1			ID4
LRP1	IFITM2	EMCN	SNRPE	IER3	MYL12B	FKBP8						IGFBP1
OLFML2B	RPS25	AQP1	2024-03-01	NAALADL2	IGFBP5	SYNPO2						IFNG
LRRC17	RPL19	SOX18	FAM118A	PLEKHM2	IL20	ARF5						IGFBP3
NACA	DCN	PRDX4	ERP29	GPT2	BAIAP2	TPT1						IGFBP6
GLI2	BTG2	NDUFA6	RPS23	NXN	NDUFS4	EIF3L						IGFBP5
RUNX1T1	VIM	LMNA	NOP53	BTF3	CXCL14	COL6A1						IL1A
RPS24	ANXA6	MMRN2	LRRK1	RPLP0	RXRA	C20orf27						IL8
CCNL2	RPL5	ID3	CKLF	HDDC2	EIF4A3	NDUFV2						ING1
RBM6	CSF2	TUFM	CAMK1D	RPL11	CLEC2B	APCDD1						ING2
COL12A1	RPL29	EIF3L	AKR1A1	RPSA	CCL2	NDUFB3						IRF3
TBX18	RPL27	ADCY4	RPS7	RPL35A	ITPKC	FLNA						IRF5
THSD4	RACK1	GALNT18	GMFG	KRT80	EDN2	MRPL18						IRF7
MFAP2	NDUFA12	SORBS2	IL10RA	RGS2	DEGS1	CARMN						ITPK1
ANKFN1	GPSM3	MCAM	EIF3L	HSPA1A	RPL36A	MRPL43						ITGB4
EDNRA	FLNA	MYL9	ADAM8	AUH	GADD45B	F10						ITPKB
CHCHD10	RPL14	RPL22	ATP5F1A	ZFP36	PDAP1	BST2						ITSN2
STMN1	ARL17B	IFITM2	GNG7	PDLIM1	FGFR3	LAMP1						KCNJ12
NDRG2	BTF3	RNASE1	RPL36A	PSMD4	SCP2	OSMR						KDM4A
IL11RA	LTB	S100A4	RPL28	LSM3	H1F0	SELENBP1						KDM5B
SPARC	EVL	SNTG2	RPL29	RNF227	COL6A1	ECHDC2						KIAA1524
RGS2	ARPC1B	NACA	ATP5F1C	LYPLAL1	HNRNPDL	RPL28						KL
AC020916.1	GMFG	HSPG2	TNFRSF10B	EIF4A3	HCAR2	TSPO						KSR2
PDGFRL	TRIR	RPL5	HBA2	LINC01290	SNHG5	SDHD						LATS1
CALR	HSPA8	MGST3	RPL27	MAFB	MAFB	SYNE2						LEO1
ESF1	EIF3L	CDKAL1	RSRP1	EFNA1	IER3	NFKBIA						LGALS3
FSCN1	RGS10	NEBL	RPL5	COMTD1	PNRC1	POSTN						LIMA1
CD34	DUSP2	TRIM47	EIF3H	PPP1R15A	HMGN2	MDH1						LIMK1
CILP	APRT	TMEM173	IER2	NDUFB5	C12orf57	TRIP6						MAGEA2
CRY2	IL13	AL589693.1	PPT1	RUVBL2	HNRNPA3	CREB3						MAGOH
ARHGAP42	CD37	EIF3D	RPL21	COG4	THOC7	ADH5						MAD2L1
DDX39B	CSRNP1	EIF3F	DOCK2	PDLIM4	SSBP1	SERPINI1						MAGOHB
FREM1	TUBA1B	C5orf56	NPM1	BBC3	ATP5F1A	FCGRT						MAP2K1
CD248	NR4A1	HSPD1	LGALS3	FABP5	RBM3	TRIM56						MAP2K3
CORIN	CD3E	CDK5RAP3	RPS6	LGALS3	CASP4	GNG11						MAP2K2
PCOLCE	PTGER4	SERTAD4-AS1	APBB1IP	NR1D1	RPS26	TIMM10						MAP2K6
GGT5	HLA-C	IFITM3	RPL4	PAX8-AS1	RSRP1	LAMA3						MAP3K6
SLC7A2	PDIA3	APLP2	CD52	GAS6	MTRNR2L8	KLF2						MAP2K7
SPON2	CUTA	FLNA	MRPL18	ZNF750	CIRBP	MGST3						MAP4K1
HLA-DRB1	CD8A	LRMDA	HLA-DOA	ATXN3	RPL7A	SNRPE						MAP3K7
NLGN1	ICAM3	ECSCR	COX7B	TMBIM1	CRYAB	MDK						MAPK12
COL4A2	LSP1	GIMAP8	QPCT	WDR18	BIRC3	P2RY14						MAPKAPK5
PTN	TPM4	PER1	IER5	AACS	NR4A1	EOGT						2024-03-05
HSPD1	TUBA4A	BST2	HCK	TNFRSF19	EEF2	LMNA						MAPK14
NFKB2	SIT1	RASAL2	ATP5MC3	ITGA6	LSM6	TNFAIP8						MAST1
ABCA6	ITPKB	ITFG1	CFP	UBTF	TUBB	TRIM47						MATK
SPG7	RPL17	IFI6	SEC11A	POU3F1	HIVEP2	TIMP3						MCL1
RBFOX1	GZMA	CCND3	AC090559.1	RPL23A	PERP	GSN						MDH1
PDGFRB	COL1A2	PDIA3	LDLRAD4	RPS7	RIPK2	OAZ2						MCRS1
EIF4A3	RPS16	PDE2A	FMNL1	LSM6	RTRAF	EPHX1						MECP2
PHLDB1	EIF3H	ZMIZ1	CIITA	GPS2	RPL4	ADGRA2						MOB3A
AOPEP	ACAP1	EEF1B2	ATP5PO	DENND4A	AC002066.1	MYADM						MMP9
ADAMTS4	IGFBP5	STMN1	CNBP	MANBAL	MT1X	COL1A1						MORC3
TPT1	CTSW	SYNE1	NDRG2	PLK2	C1R	FKBP9						MORF4
TMEM119	GSTK1	NLRC5	SNHG6	SDHD	HSPA1A	TPPP3						MXD4
CDK5RAP3	ATP5PO	NME3	RCOR1	EXOC3	HIGD2A	ATP5MC3						MVK
EEF1B2	RPS10	FAR2	MT-ND3	MFSD2A	COL1A1	HLA-C						MYC
ECHDC2	NFKBIA	CAVIN3	PER1	U2AF2	HBA2	INPP4B						MYLK
BSG	METTL9	THBD	SNHG5	RPS26	PLK2	PDIA3						NADK
ADAMTS1	HLA-DPB1	TNXB	AOAH	RPS20	OSTF1	BCAS3						NANOG
DOK6	IFITM1	ESAM	NFKBID	ZC3H4	SPCS1	ANXA6						NDRG1
COLEC12	RPL32	MYO1C	NR4A1	MTRNR2L8	SYT8	CZIB						NEK1
PAX3	CCDC85B	ATP8A1	HLA-DRA	STXBP3	TSC22D3	SMYD3						NEK4
JAM2	RPS17	ITPRIP	LSP1	NPM1	LINC01137	SLC38A11						NEK6
IGFBP7	TESPA1	RUNX1T1	NFKB2	PER1	PLP2	DLC1						NFE2L2
OS9	RGS2	RPS6KA2	HEXA	IDH2	JUNB	LSM3						NINJ1
MAML3	TBC1D10C	PLK2	DECR1	SMC5	FBLN1	FDPS						NOTCH3
TLN2	EIF3M	FXYD5	ARPC1B	CCDC85B	SSR2	CCN2						NOX4
SGCE	HLA-A	HLA-F	TRERF1	RPL27	ID1	NPM1						NR2E1
DAAM2	SEPTIN1	CALR	ARPC3	HMBS	MMP24	THAP2						NTN4
CYTH3	JUNB	ST6GAL1	FCGR2B	RPL19	RNH1	NDN						NUAK1
MTRNR2L12	ATP5F1A	PLVAP	RPL14	TMEM141	ATP5F1C	AHR						OTX2
HSPG2	RHOC	CCDC85B	EEF2	IRF9	SOCS3	LAMB2						P3H1
PDS5B	PRNP	FRY	ANKRD44	RNF187	MAML2	MRGPRF						PATZ1
HSPE1	CYBA	AHNAK	PTGER3	SNAI2	BHLHE40	PARM1						PAK4
FKBP10	TOMM20	LYRM4	ARL17B	NDE1	DNAJB1	OPTN						PBRM1
ARF1	TNF	QSOX1	LSM3	DNAJB2	ATP5PO	ARHGEF2						PCGF2
SIPA1L1	UBC	DACH1	DNAJA1	LSM2	APOD	RASD1						PDCD10
VCP	COL1A1	IL32	ITGAX	COL1A1	MDH2	KCNJ8						PDIK1L
ADAMTS9-AS2	SELENOH	PGM5	CCDC26	RPL14	CEBPD	TRPC6						PDZD2
SSR2	GGA1	MDK	MYH9	RBBP7	PARK7	H1F0						PDPK1
DKK2	ID2	EIF4A3	P2RY14	FAM162A	PPDPF	IRF1						PEBP1
CDC37	CITED2	PACSIN2	PLXDC2	IMPDH2	EDN1	RASL11A						PEX19
HPSE2	RPL24	LRP10	TBRG1	C17orf49	SPARC	C1R						PIAS4
MAGED1	TUFM	LAMB2	ABHD3	SNHG5	IMMP2L	HSPA1A						PIK3R5
N4BP2L2	MYL12A	CTSD	UVRAG	TNNT1	HMGB2	MIR22HG						PIK3C2A
DCLK1	FBLN1	CACNA1C	SNX29	ATP5F1C	NFU1	NBEA						PIM1
MACROD2	IGFBP7	RPS6KA5	RPL27A	COQ5	TNFAIP3	KCNQ1OT1						PLA2R1
ANAPC5	TXNIP	LINC01117	EVI2A	PSMD3	MT2A	ATF3						PKM
TRPS1	RPL35A	SPIDR	RNASE6	RHOV	HCAR3	FABP4						PML
COL21A1	PTPN7	ADM5	INPP5D		OSER1	VCAM1						PNPT1
PTMS	CLIC1	STARD9	SYK		NXN	HOPX						PMVK
KIAA1217	MYO1G	TAGLN	GSTK1		SRSF3	MAML2						POT1
GAS6	FKBP8	SEPTIN9	TOR3A		SNHG16	LINC01197						POU5F1
TNXB	APOD	SNAI1	EIF3K			CITED2						PPM1B
RCN3	DPP7	TPO	RPS4Y1			GJC1						PPM1D
HNRNPA2B1	PLAAT4	FGD5	UBC			JUN						PRMT6
GLG1	HLA-E	PLCB1	RPL22			IL6						PRKCH
KREMEN1	NOSIP	ACE	CLEC2B			JAM3						PRKCD
VSTM4	SQSTM1	ENG	ADAM28			PPP1R15A						PROX1
NPM1	CD8B	ADAMTSL1	PON2			SMOC2						PRPF19
IMMP2L	RPL10A	LAMA3	CD1E			CLEC11A						PSMB5
ZFP36	RPS21	UBC	MOB4			FRMD4A						PTRF
PLXDC1	RPL38	IMMP2L	TRG-AS1			CH25H						PTTG1
IL16	ARPC4	ITGA6	ZFP36			KIAA1217						PSMD14
THY1	EIF4A3		RPS15A			RGS16						RAD21
TMED9	BST2		HLA-DMA			TNFAIP3						RAF1
AC068587.4	CD52		DUSP2			ADAMTS5						RB1
LGALS3	NR4A2		SERPINH1			GRID1						RBP2
ANTXR2	LINC00892		FCGR2A			LDB2						RBX1
HSPA8	PFN1		HNRNPA1									RNASEL
HPGD	SURF4		LIMS1									RPS6KA6
HLA-DPB1	EID1		EPB41L2									RSL1D1
ACTA2	ETHE1		DOK2									RUNX1
AUTS2	NFATC1		SLC25A6									RUVBL2
HLA-B	HLA-F		RPS12									SENP1
PPP1R10	CD109		MAML3									SENP2
HLA-A	POLD4		HSPA8									SENP7
ANGPTL2	LIMD2		IFNGR1									SERPINE1
FKBP9	IRF2BP2		IPCEF1									SFN
GSN	INKA2		RPL17									SIK1
TSC22D1	CFD		RPL7A									SGK1
SGCD	ANXA5		HSPE1									SIN3B
MAML2	ANXA11		TTYH2									SIRT1
CFH	KLRK1		VIM									SIRT6
WDFY2	SIGIRR		RPS26									SIX1
VCAM1	PTPN6		PARM1									SLC13A3
ADAM33	CTSD		SMAD3									SLC16A7
WWOX	BIN2		COX10-AS1									SMARCA4
BACH2	UBE2F		WDR61									SMG1
ITGB5	RPLP0		ALDH2									SMARCB1
HNRNPA1	ARHGDIB		RTN1									SMURF2
ACTG1	COL3A1		BHLHE40									SNAI1
OGN	APOBEC3G		CCL3L1									SOCS1
RABGAP1L	DDIT4		TNF									SOD1
OLFML3	IDH2		RPS27A									SORBS2
CPE	CFL1		BTF3									SOX2
PSAP	VSIR		HIVEP3									SPIN1
JUNB	EEF1G		PLA2G4C									SOX5
L3MBTL4	S100A4		CTTNBP2									SP1
PLTP	FKBP11		HERPUD1									SPOP
PLPP5	RASSF5		OXSR1									SRC
DLG2	TRAF3IP3		NCKAP5									SREBF1
KCNT2	TUBB2A		C1orf54									SRSF1
ADAMTS9	CD5		HDAC9									STAT5B
SPARCL1	TMC8		BCAS2									STK32C
SMYD3	CCL2		LST1									STK40
EGR1	PLEC		METTL21A									SUPT5H
IL6	RER1		RPL19									SYK
COL18A1	TMEM14C		CD1A									TACC3
NAV3	TNFSF8		TAOK3									TERC
POSTN	PHLDA2		SLC8A1									TBX2
MXRA5	DNTTIP2		SEPTIN6									TERF2
PI16	IL32		TTTY14									TERT
PLPP3	BIRC3		RPS25									TFAP4
C1S	CCL4		ATP5MC2									TFDP1
COL6A2	GZMK		WSB1									TGFB1I1
KLF4	CCL5		ESYT2									TLR3
SCARA5	GEM		RPS20									TMSB4X
HSP90AA1	NKG7		PTPRJ									TNFSF13
ID1			AC092353.2									TNFSF15
SGCZ			ZC3HAV1									TOP1
PDK4			SULF2									TP63
RBMS3			NLRP1									TPR
APOD			FCER1G									TP53
IGFBP5			HSPA6									TRIM28
PCSK1N			RBM3									TRPM8
CCN5			TPM2									TXN
			RPL24									TXNIP
			UTRN									UBTD1
			RPL23									TYK2
			ACTG1									VENTX
			CD1B									USP1
			RACK1									VEGFA
			GPR132									WNT16
			IFI30									WNT2
			DNAJB1									WRN
			USP36									WT1
			WDFY4									XAF1
			RPSA									WWP1
			CD83									YAP1
			DOCK10									YPEL3
			EDEM1									ZFP36
			JUN									ZMAT3
			AC011933.4									ZNF148
			ATRN
			USPL1
			NABP1
			SPIB
			INPP5F
			HIP1
			YME1L1
			RPL10A
			UST
			DNAJA4
			ACTB
			LYZ
			NME2
			SLC9A7
			PPP1R15A
			XYLT1
			AC020916.1
			DNASE1L3
			LY9
			GLA
			RAPGEF1
			TAGLN
			P2RX7
			ADCY3
			CD55
			HLA-C
			TUBA1B
			IRF8
			CKS2
			BIRC3
			PLEKHA5
			RPLP0
			IL1B
			IL1R2
			RNF213
			CST3
			MALAT1

## Sheet: Down
Table S5. Comparison results of the CellAge database with aging-associated genes for each cell type
Fibroblasts	T cells	Vascular EC	Macrophages/DC	Keratinocytes diff.	Keratinocytes undiff.	Pericytes	Lymphatic EC	Erythrocytes	Other	Melanocytes
HSPA5	ZFP36	LGALS3	LGALS3	MDH1	ZFP36	ZFP36		TMSB4X	LGALS3
ZFP36	HSPA5	GNG11	ARPC1B	PMVK	IGFBP3	LGALS3			SGK1
LGALS3	ARPC1B	ITGB4	SYK	GAPDH	LGALS3	NOTCH3			SOCS1
ID1	ITPKB	ID1	ZFP36	ZFP36	IGFBP5	MDH1			ZFP36
IGFBP5	IGFBP5	SORBS2	BHLHE40	RUVBL2	ID1	GNG11
	TXNIP	SNAI1		LGALS3	BHLHE40
5	6	6	5	6	6	5	0	1	4	0
Erythrocytes	Fibroblasts	Keratinocytes diff.	Keratinocytes undiff.	Lymphatic EC	Macrophages/DC	Melanocytes	Other	Pericytes	T cells	Vascular EC
1	5	6	6	0	5	0	4	5	6	6

## Sheet: Down-SUM
Table S5. Comparison results of the CellAge database with aging-associated genes for each cell type
gene	sample	condition	value
HSPA5	Fibroblasts	O/Y	1
ZFP36	Fibroblasts	O/Y	1
LGALS3	Fibroblasts	O/Y	1
ID1	Fibroblasts	O/Y	1
IGFBP5	Fibroblasts	O/Y	1
ARPC1B	Fibroblasts	O/Y	0
ITPKB	Fibroblasts	O/Y	0
TXNIP	Fibroblasts	O/Y	0
GNG11	Fibroblasts	O/Y	0
ITGB4	Fibroblasts	O/Y	0
SORBS2	Fibroblasts	O/Y	0
SNAI1	Fibroblasts	O/Y	0
SYK	Fibroblasts	O/Y	0
BHLHE40	Fibroblasts	O/Y	0
MDH1	Fibroblasts	O/Y	0
PMVK	Fibroblasts	O/Y	0
GAPDH	Fibroblasts	O/Y	0
RUVBL2	Fibroblasts	O/Y	0
IGFBP3	Fibroblasts	O/Y	0
NOTCH3	Fibroblasts	O/Y	0
TMSB4X	Fibroblasts	O/Y	0
SGK1	Fibroblasts	O/Y	0
SOCS1	Fibroblasts	O/Y	0
HSPA5	T cells	O/Y	1
ZFP36	T cells	O/Y	1
LGALS3	T cells	O/Y	0
ID1	T cells	O/Y	0
IGFBP5	T cells	O/Y	1
ARPC1B	T cells	O/Y	1
ITPKB	T cells	O/Y	1
TXNIP	T cells	O/Y	1
GNG11	T cells	O/Y	0
ITGB4	T cells	O/Y	0
SORBS2	T cells	O/Y	0
SNAI1	T cells	O/Y	0
SYK	T cells	O/Y	0
BHLHE40	T cells	O/Y	0
MDH1	T cells	O/Y	0
PMVK	T cells	O/Y	0
GAPDH	T cells	O/Y	0
RUVBL2	T cells	O/Y	0
IGFBP3	T cells	O/Y	0
NOTCH3	T cells	O/Y	0
TMSB4X	T cells	O/Y	0
SGK1	T cells	O/Y	0
SOCS1	T cells	O/Y	0
HSPA5	Vascular EC	O/Y	0
ZFP36	Vascular EC	O/Y	0
LGALS3	Vascular EC	O/Y	1
ID1	Vascular EC	O/Y	1
IGFBP5	Vascular EC	O/Y	0
ARPC1B	Vascular EC	O/Y	0
ITPKB	Vascular EC	O/Y	0
TXNIP	Vascular EC	O/Y	0
GNG11	Vascular EC	O/Y	1
ITGB4	Vascular EC	O/Y	1
SORBS2	Vascular EC	O/Y	1
SNAI1	Vascular EC	O/Y	1
SYK	Vascular EC	O/Y	0
BHLHE40	Vascular EC	O/Y	0
MDH1	Vascular EC	O/Y	0
PMVK	Vascular EC	O/Y	0
GAPDH	Vascular EC	O/Y	0
RUVBL2	Vascular EC	O/Y	0
IGFBP3	Vascular EC	O/Y	0
NOTCH3	Vascular EC	O/Y	0
TMSB4X	Vascular EC	O/Y	0
SGK1	Vascular EC	O/Y	0
SOCS1	Vascular EC	O/Y	0
HSPA5	Macrophages/DC	O/Y	0
ZFP36	Macrophages/DC	O/Y	1
LGALS3	Macrophages/DC	O/Y	1
ID1	Macrophages/DC	O/Y	0
IGFBP5	Macrophages/DC	O/Y	0
ARPC1B	Macrophages/DC	O/Y	1
ITPKB	Macrophages/DC	O/Y	0
TXNIP	Macrophages/DC	O/Y	0
GNG11	Macrophages/DC	O/Y	0
ITGB4	Macrophages/DC	O/Y	0
SORBS2	Macrophages/DC	O/Y	0
SNAI1	Macrophages/DC	O/Y	0
SYK	Macrophages/DC	O/Y	1
BHLHE40	Macrophages/DC	O/Y	1
MDH1	Macrophages/DC	O/Y	0
PMVK	Macrophages/DC	O/Y	0
GAPDH	Macrophages/DC	O/Y	0
RUVBL2	Macrophages/DC	O/Y	0
IGFBP3	Macrophages/DC	O/Y	0
NOTCH3	Macrophages/DC	O/Y	0
TMSB4X	Macrophages/DC	O/Y	0
SGK1	Macrophages/DC	O/Y	0
SOCS1	Macrophages/DC	O/Y	0
HSPA5	Keratinocytes diff.	O/Y	0
ZFP36	Keratinocytes diff.	O/Y	1
LGALS3	Keratinocytes diff.	O/Y	1
ID1	Keratinocytes diff.	O/Y	0
IGFBP5	Keratinocytes diff.	O/Y	0
ARPC1B	Keratinocytes diff.	O/Y	0
ITPKB	Keratinocytes diff.	O/Y	0
TXNIP	Keratinocytes diff.	O/Y	0
GNG11	Keratinocytes diff.	O/Y	0
ITGB4	Keratinocytes diff.	O/Y	0
SORBS2	Keratinocytes diff.	O/Y	0
SNAI1	Keratinocytes diff.	O/Y	0
SYK	Keratinocytes diff.	O/Y	0
BHLHE40	Keratinocytes diff.	O/Y	0
MDH1	Keratinocytes diff.	O/Y	1
PMVK	Keratinocytes diff.	O/Y	1
GAPDH	Keratinocytes diff.	O/Y	1
RUVBL2	Keratinocytes diff.	O/Y	1
IGFBP3	Keratinocytes diff.	O/Y	0
NOTCH3	Keratinocytes diff.	O/Y	0
TMSB4X	Keratinocytes diff.	O/Y	0
SGK1	Keratinocytes diff.	O/Y	0
SOCS1	Keratinocytes diff.	O/Y	0
HSPA5	Keratinocytes undiff.	O/Y	0
ZFP36	Keratinocytes undiff.	O/Y	1
LGALS3	Keratinocytes undiff.	O/Y	1
ID1	Keratinocytes undiff.	O/Y	1
IGFBP5	Keratinocytes undiff.	O/Y	1
ARPC1B	Keratinocytes undiff.	O/Y	0
ITPKB	Keratinocytes undiff.	O/Y	0
TXNIP	Keratinocytes undiff.	O/Y	0
GNG11	Keratinocytes undiff.	O/Y	0
ITGB4	Keratinocytes undiff.	O/Y	0
SORBS2	Keratinocytes undiff.	O/Y	0
SNAI1	Keratinocytes undiff.	O/Y	0
SYK	Keratinocytes undiff.	O/Y	0
BHLHE40	Keratinocytes undiff.	O/Y	1
MDH1	Keratinocytes undiff.	O/Y	0
PMVK	Keratinocytes undiff.	O/Y	0
GAPDH	Keratinocytes undiff.	O/Y	0
RUVBL2	Keratinocytes undiff.	O/Y	0
IGFBP3	Keratinocytes undiff.	O/Y	1
NOTCH3	Keratinocytes undiff.	O/Y	0
TMSB4X	Keratinocytes undiff.	O/Y	0
SGK1	Keratinocytes undiff.	O/Y	0
SOCS1	Keratinocytes undiff.	O/Y	0
HSPA5	Pericytes	O/Y	0
ZFP36	Pericytes	O/Y	1
LGALS3	Pericytes	O/Y	1
ID1	Pericytes	O/Y	0
IGFBP5	Pericytes	O/Y	0
ARPC1B	Pericytes	O/Y	0
ITPKB	Pericytes	O/Y	0
TXNIP	Pericytes	O/Y	0
GNG11	Pericytes	O/Y	1
ITGB4	Pericytes	O/Y	0
SORBS2	Pericytes	O/Y	0
SNAI1	Pericytes	O/Y	0
SYK	Pericytes	O/Y	0
BHLHE40	Pericytes	O/Y	0
MDH1	Pericytes	O/Y	1
PMVK	Pericytes	O/Y	0
GAPDH	Pericytes	O/Y	0
RUVBL2	Pericytes	O/Y	0
IGFBP3	Pericytes	O/Y	0
NOTCH3	Pericytes	O/Y	1
TMSB4X	Pericytes	O/Y	0
SGK1	Pericytes	O/Y	0
SOCS1	Pericytes	O/Y	0
HSPA5	Lymphatic EC	O/Y	0
ZFP36	Lymphatic EC	O/Y	0
LGALS3	Lymphatic EC	O/Y	0
ID1	Lymphatic EC	O/Y	0
IGFBP5	Lymphatic EC	O/Y	0
ARPC1B	Lymphatic EC	O/Y	0
ITPKB	Lymphatic EC	O/Y	0
TXNIP	Lymphatic EC	O/Y	0
GNG11	Lymphatic EC	O/Y	0
ITGB4	Lymphatic EC	O/Y	0
SORBS2	Lymphatic EC	O/Y	0
SNAI1	Lymphatic EC	O/Y	0
SYK	Lymphatic EC	O/Y	0
BHLHE40	Lymphatic EC	O/Y	0
MDH1	Lymphatic EC	O/Y	0
PMVK	Lymphatic EC	O/Y	0
GAPDH	Lymphatic EC	O/Y	0
RUVBL2	Lymphatic EC	O/Y	0
IGFBP3	Lymphatic EC	O/Y	0
NOTCH3	Lymphatic EC	O/Y	0
TMSB4X	Lymphatic EC	O/Y	0
SGK1	Lymphatic EC	O/Y	0
SOCS1	Lymphatic EC	O/Y	0
HSPA5	Erythrocytes	O/Y	0
ZFP36	Erythrocytes	O/Y	0
LGALS3	Erythrocytes	O/Y	0
ID1	Erythrocytes	O/Y	0
IGFBP5	Erythrocytes	O/Y	0
ARPC1B	Erythrocytes	O/Y	0
ITPKB	Erythrocytes	O/Y	0
TXNIP	Erythrocytes	O/Y	0
GNG11	Erythrocytes	O/Y	0
ITGB4	Erythrocytes	O/Y	0
SORBS2	Erythrocytes	O/Y	0
SNAI1	Erythrocytes	O/Y	0
SYK	Erythrocytes	O/Y	0
BHLHE40	Erythrocytes	O/Y	0
MDH1	Erythrocytes	O/Y	0
PMVK	Erythrocytes	O/Y	0
GAPDH	Erythrocytes	O/Y	0
RUVBL2	Erythrocytes	O/Y	0
IGFBP3	Erythrocytes	O/Y	0
NOTCH3	Erythrocytes	O/Y	0
TMSB4X	Erythrocytes	O/Y	1
SGK1	Erythrocytes	O/Y	0
SOCS1	Erythrocytes	O/Y	0
HSPA5	Other	O/Y	0
ZFP36	Other	O/Y	1
LGALS3	Other	O/Y	1
ID1	Other	O/Y	0
IGFBP5	Other	O/Y	0
ARPC1B	Other	O/Y	0
ITPKB	Other	O/Y	0
TXNIP	Other	O/Y	0
GNG11	Other	O/Y	0
ITGB4	Other	O/Y	0
SORBS2	Other	O/Y	0
SNAI1	Other	O/Y	0
SYK	Other	O/Y	0
BHLHE40	Other	O/Y	0
MDH1	Other	O/Y	0
PMVK	Other	O/Y	0
GAPDH	Other	O/Y	0
RUVBL2	Other	O/Y	0
IGFBP3	Other	O/Y	0
NOTCH3	Other	O/Y	0
TMSB4X	Other	O/Y	0
SGK1	Other	O/Y	1
SOCS1	Other	O/Y	1
HSPA5	Melanocytes	O/Y	0
ZFP36	Melanocytes	O/Y	0
LGALS3	Melanocytes	O/Y	0
ID1	Melanocytes	O/Y	0
IGFBP5	Melanocytes	O/Y	0
ARPC1B	Melanocytes	O/Y	0
ITPKB	Melanocytes	O/Y	0
TXNIP	Melanocytes	O/Y	0
GNG11	Melanocytes	O/Y	0
ITGB4	Melanocytes	O/Y	0
SORBS2	Melanocytes	O/Y	0
SNAI1	Melanocytes	O/Y	0
SYK	Melanocytes	O/Y	0
BHLHE40	Melanocytes	O/Y	0
MDH1	Melanocytes	O/Y	0
PMVK	Melanocytes	O/Y	0
GAPDH	Melanocytes	O/Y	0
RUVBL2	Melanocytes	O/Y	0
IGFBP3	Melanocytes	O/Y	0
NOTCH3	Melanocytes	O/Y	0
TMSB4X	Melanocytes	O/Y	0
SGK1	Melanocytes	O/Y	0
SOCS1	Melanocytes	O/Y	0
