# Supplementary material for: Young fibroblast-derived migrasomes alleviate keratinocyte senescence and enhance wound healing in aged skin
Source: J Nanobiotechnology. 2025 Mar 11;23:200. doi: 10.1186/s12951-025-03293-2 (PMC11895310; doi:10.1186/s12951-025-03293-2)
Supplement: Supplementary file 2 — Supplementary Material 2 [file 12951_2025_3293_MOESM2_ESM.zip › Tables/Table S6.xlsx]

## Sheet: Upregulated
Table S6. Comparison results of the CSGene database with aging-associated genes for each cell type
Fibroblasts	T cells	Vascular EC	Macrophages/DC	Keratinocytes diff.	Keratinocytes undiff.	Pericytes	Lymphatic EC	Erythrocytes	Other	Melanocytes		CSGene
FTL	PTMA	PTMA	HLA-DRB5	NEAT1	YWHAZ	PTMA	PTMA	JCHAIN	AC114760.2	PTMA		TP53
PTMA	AC114760.2	KRT14	PTMA	YWHAZ	NEAT1	IGKC	RPS18	IGHA1	KLRB1	RPS2		TERF2
CXCL14	LINC00513	S100A2	CXCL8	KTN1	EIF5B	KRT14	RPL12	MZB1	IL32	RPS14		MAPK14
FTH1	IGKC	IGKC	FTL	EIF5B	KTN1	NEAT1	STC1	IGKC	XCL1			CDKN2A
RPL10	PTPRC	DSTN	NEAT1	LAPTM4A	IGKC	S100A2	AKAP12	IGHA2	XCL2			CDKN1A
RPS27	NEAT1	NEAT1	EMP1	LYPD3	AREG	IGHA1	RPS15	FKBP11	TMSB4X			CCNE1
TMSB10	AC005670.3	SFN	SDCBP	MACF1	DDX21	DMKN	IGKC	DERL3	AREG			CCNA1
NEAT1	AC023424.3	YBX3	IGKC	EIF4E	FRMD6	SFN	RPS8	SSR4	RPS19			MAPKAPK5
RPS15	ARID5B	NNMT	FTH1	DRAP1	EIF3J	FTL	RPL34	IGLC2	EML4			CBX4
RPS18	PDE3B	RPS15	CALM2	RTN4	RPS15	DSTN	AL078604.4	IGLC1	LINC01871			TXN
CRIP1	CALM2	SPRY1	CRIP1	ARF6	ARF6	MTRNR2L1	NEAT1	CYBA	PDE7B			TBX2
ADIRF	KRT17	NCOA7	RNASE1	S100A11	EIF4E	C11orf96	RPS5	CD27	FYN			STAT3
RPL34	KRT14	DMKN	FABP5	FRMD6	DAAM1	LPP	WWTR1	PDE4D	PHACTR2			SRF
TSHZ2	S100A2	RPS14	SAT1	PTMA	SLC38A2	EIF3E	RPS28	AC120193.1	RPL36			BMI1
DSTN	KRT1	ADAMTS9	SOD2	MPZL2	RPS18	RPS8	RPS19	TXNDC5	RGCC			MAP2K4
LUM	SFN	S100A14	YWHAZ	SERP1	H2AFZ	S100A14	NAMPT	PELI1	BACH2			MAP2K6
LAPTM4A	BTG1	STC1	CTSZ	CD44	CALM2	HSPB1	ADAMTS9	FNDC3B	SYTL3			MAP2K3
RPS14	RAB11A	FTL	CXCL2	CLDN1	YWHAG	YBX3	RPL36	CYTIP	CTSW			MAPK8
RPS8	EML4	KTN1	AC114760.2	EIF3J	LGALS7B	ELL2	TSHZ2	HSP90B1	PABPC1			MAPK3
RPL12	AP001011.1	ARID5B	EMP3	DDX21	S100A14	ARRDC3	DDX21	EIF2AK3	CNOT6L			MAPK1
PLA2G2A	CDC42SE2	SDCBP	BTG1	ERRFI1	MACF1	CALD1		HERPUD1	CBLB			PRKCD
MTRNR2L1	AC016831.5	KRT17	CTSL	MTRNR2L1	NCL	KRT17		ST6GAL1	NFKB1			PML
AC017002.5	AOAH	ARRDC3	PCBP1	RNF144B	EMP1	PITPNC1		SEC11C	RPL13			OPA1
WTAP	LINC01619	HIF1A	HSPA1B	DSP	LYPD3	HSP90AB1		SLC44A1	LINC00513			ATM
RPS19	NR3C1	MTRNR2L1	DCN	SLC38A2	MTRNR2L1	NAMPT		PDIA6	FNBP1			MDM2
CALM2	CREM	TNFAIP3	ATP13A3	CHIC2	DSTN	DDX21		SELENOS	RAB8B			CXCL8
POLR2L	AC079793.1	KRT1	CMTM6	PFDN2	IGHA1	KRT1		RAPGEF1	REL			IL6
MGST1	PARP8	SAMD4A	LGALS1	IGKC	PHLDB2	CREM		TNFRSF17	MYO1E			IGFBP7
TMED2	CRIP1	SOD2	UCP2	EXOC6B	FAU	SAT1		CD79A	PDE3B			ID1
YWHAZ	AC058791.1	CALM2	TXN	AREG	EXT1	MT1A		SPCS2	RPS18			HRAS
IGKC	ARHGAP26-AS1	LAMC2	CXCL1	AQP3	ERRFI1	ADIRF		FNDC3A	PTPRC			H2AFX
SFRP2	MBNL1	HLA-DRB5	ARF6	RBM39	CCL27	STAT3		LINC02384	AKT3			POT1
RPS28	SYTL3	ZNF385D	MAP1LC3B	TMED2	ATP6V0B	ARID5B		IGLC3	BTG1			SIRT1
ZFP36L1	PPP1CB	LY6D	CXCL3	CCL27	FMNL2	DNAJB9		GLA	PDE4A			KDM6B
LGALS1	AC092652.1	SAT1	S100A11	VAPA	EXOC6B	FILIP1L		CLIC4	TNFRSF18			PLA2R1
AL078604.4	CAMK4	ADIRF	ARL6IP1	H2AFZ	METAP2			CRIP1	TRAT1			EZH2
TMSB4X	PITPNC1	SERF2	PPP1CB		AQP3			XBP1	MPZL3			E2F3
SERF2		HLA-DQA2	LINC00513		PHLDA2			GAB1	LGALS1			E2F1
BRI3		TCF4	UQCR10		MPZL2			MANF	RPS27			CEBPB
CLDN11		FTH1	INSIG1		S100A2			ANKRD37	DOCK8			CDKN2D
CAV1		EIF3E	MAT2A		ITGB1			BCL2	SIK3			CDKN2B
SOD2		IGLC2	NFKB1		CSNK1A1			HIPK2	PITPNC1			CDKN1B
NAMPT		MB21D2	CANX		DSP			AC009570.2	FGFR1OP2			CDK6
PLAC9		AQP3	ETS2		DRAP1			GPR15	CREM			CDK4
RPS5		EIF3J	ARRDC3		CHIC2			LY96	STK17B			CDK2
EIF3E		STEAP1B	PABPN1		PTPRE			UBE2J1	GLG1			CDC42
RPL8		PRXL2A	PELI1		JCHAIN			AC026202.2	RNF125			RBX1
CEBPB		TFPI	POLR2L		ZFP36L1			FAM49A	STAT4			CDC27
RPL36		YWHAE	NAMPT		CD44			MYDGF	PIP4K2A			CDK1
BASP1		DDX21	DMKN		ARL6IP1			VOPP1	RPS2			MAML1
RPL15		AREG	S100A14		YBX3			AL589693.1	MBP			CD44
KAZN		PERP	PID1		AC009107.2			GALNT2	TTC39C			MAD2L1BP
LINC00513		KRT5	NDUFB1		S100A11			BTD	LINC01619			MAP4K4
AL357873.1		BTG1	HSP90B1		LINC00513			MTRNR2L1	DENND4A			AIM2
MORF4L1		UGCG	TTYH3					PLCG2	GRAMD1B			RECQL4
H3F3B		ELF1	EIF4E					INSR	BTD			ARHGAP18
SDCBP		PABPC1	DOCK4					FKBP2	RAPGEF6			KL
YBX3		RAC1	PDE4B					PDE4B	TAFA1			MAPKAPK2
RPS29		TENM2	WTAP					SPCS1	CD96			AURKB
CLEC3B		HIPK3	ZNF706					CD55	STK4			SLC16A71
CEBPD		NAMPT	CLTC					SSR2	PLCL2			CCNE2
CXCL1		CYP1B1	LINC01619					DNAJB9	RPL15			HIST1H2BJ
ZFPM2		LINC00513						DENND4A	RPL13A			HIST1H3F
SFN		AC016831.5						SYNGR2	RPL18A			CCNA2
LEPR		UBE2D3						NCOA3	KLRC1			MCM3AP
GPX4		ANGPT2						DUSP5	IL7R			CDC16
CYTOR		LPP						ERGIC3	RPS8			TSC22D11
THBS2		LINC01013						ERC1	CRYBG1			CBS
SAR1A		ZFP36L1						TMED2	RNF19A			TNFSF131
NNMT		POMP						TRIO	CADM1			CTNNAL11
KLF6		SELE						UFM1	RPS29			EED
MAN1A1								H1FX	TGFB1			PNPT1
MIR4435-2HG								ANKRD28	ZC3HAV1			CDC23
IFI27								GNG7	AL360178.1			RNASET21
RUNX1								ISG20	ACVR2A			TP63
BDKRB2								OSBPL10	TMEM163			CAV1
ENAH								TAGLN2	CD52			MKNK1
RSL24D1								SSR3	ITK			TSLP
CD81								FCRLA	CDC42SE2			HIST1H2BK
SEC61G								TRAM1	IGKC			PPM1D
EEF1D								LY9	PTPN22			HAVCR2
AL109930.1								TMED10	ARF6			CBX2
EMP1								SESN1	RAMP1			KDM2B
RETREG1								NEAT1	CARD11			DPY30
ARID5B								RASGRP3	NEAT1			C2orf401
CELF2								IGKJ5	SFMBT2			YPEL3
GAPDH								CORO1C	CYTIP			HIST2H4A
DMKN								SLAMF7	RPS5			HIST1H4L
ATP13A3								JUN	TMPRSS11E			HIST1H4E
DPYSL2								MEF2C	SPINK2			HIST1H4B
CDH13								CFLAR	YWHAZ			HIST1H4H
CCNI								LMAN2	HDAC9			HIST1H4C
USP53								CTSH	LPP			HIST1H4J
SLPI								TRAF3	UBE2F			HIST1H4K
MT2A								TMEM156	RPL18			HIST1H4F
HES1								PRDX4	ARHGAP15			HIST1H4D
FOXP1								CTSS	MBNL1			HIST1H4A
PCOLCE2								MARCKS	RPS15			HIST1H3B
C11orf96								ERLEC1	ATP2B1			HIST1H3H
EXT1								GPR160	RPS28			HIST1H3J
S100A2								NPC2	PRKCH			HIST1H3G
NUPR1								IFNAR1				HIST1H3I
SH3BGRL3								CDK14				HIST1H3E
YWHAG								TMEM140				HIST1H3C
UBB								MANEA				HIST1H3D
PAM								SDF2L1				HIST1H3A
PFN1								CD74				HIST2H2BE
KAZN-AS1								PIM2				HIST1H2BO
KRT1								RABAC1				HIST1H2BC
CXCL2								SMAP2				HIST1H2BI
ID3								STAP1				HIST1H2BH
CST3								NEDD4L				HIST1H2BE
CHIC2								NDUFAF6				HIST1H2BF
EIF5B								SPCS3				HIST1H2BM
CREB5								KLF6				HIST1H2BN
ZFAND3								KCNMA1				HIST1H2BL
KRT17								SOX5				HIST1H2BG
CTHRC1								ITM2C				HIST2H2AC
IL1R1								AP002852.1				HIST2H2AA3
AC016831.5								FAM3C				HIST1H2AB
VAPA								SSR1				HIST1H2AC
ARL6IP1								PLPP5				HIST1H2AJ
YBX1								FCRL5				HIST1H4I
PRRX2								ARF4				HIST3H31
AC026202.2								SEC61B				CALR
CACNA2D3								AP000676.5				HMGA2
PPP1R14B								DENND5B				PHC3
TEX26-AS1								SPAG4				KAT6A
S100A11								RAB30				EHMT1
ERRFI1								SELENOT				SMC6
CYBRD1								ESR2				AIMP2
THBS1								ABHD3				CALCA
AC058791.1								KLHL6				DEK
SAT1								DNAJC1				MAPKAPK3
EIF3J								TIMP1				ZNF148
SEMA3C								MAN1A1				YY1
CXCL3								OSTC				WRN
AC119674.1								CARMIL1				WNT5A
CACNB4								REEP5				NR1H2
ZFP91								ARID5B				UBE3A
DDX21								ORC6				UBE2E1
ROBO2								TNFRSF13B				UBE2D1
CD9								NSD3				UBC
CMIP								TMEM59				UBB
NFKB1								RHEX				UBA52
ARF6								TMEM241				CDC26P11
RPS27L								ELL2				TYMS
ATP5ME								FOXO3				TWIST1
ZFAND5								BACH1				HIRA
TMA7								AC114760.2				RPS27AP11
HIF1A								FNBP1				HIST2H2AA4
DPP4								NAMPT				TP73
YWHAE								ANGPTL1				TOP1
LINC01619								ERO1B				TNF
EMX2								RAPGEF2				TGFB2
TNFAIP3								ZDHHC14				TGFB1
TMEM50A								SEC62				TFDP1
RAB11A								IGFLR1				TERT
PRKD3								IFNG-AS1				TERF1
AP3S1								GLCCI1				BUB1B
NFKBIA								CRELD2				BUB1
COX4I1								CABLES1				TCF3
TXN								SELENOK				TBX3
COL14A1								REX1BD				TAGLN
C1QTNF3								ERN1				STAT6
FAM180A								DDOST				STAT1
LRP1B								COBLL1				BRAF
RAC1								GOLGA4				SREBF1
EMP3								LINC00944				BRCA1
COPZ2								AP3S1				SP1
SLC41A2								IGHM				SOX5
CD70								AC023424.3				SOD2
AKR1C2								BMP2K				SNAI1
ARRDC3								PRDM1				SMARCB11
TSPAN8								JSRP1				SMARCA21
PHLDB2								ZNF706				HIST2H3D
TRAM1								PHLPP2				PHC1P1
BST2								BLNK				ACD
RASSF5								WNT5B				SKIL
AC009107.2								IGHG4				LOC649620
PVT1												SLC13A31
H2AFZ												LOC647654
CAST												SMURF2
FST												ANAPC1
GADD45A												SHC1
CHMP4B												CPEB1
IL6ST												H3F3AP61
C12orf75												ZMAT3
UBE2S												RBBP4P11
GBE1												SRSF3
NAV2												SRSF1
FOSL1												SATB1
AL353135.2												S100A6
METAP2												RXRB
TPPP3												RRM2
PDPN												RRM1
TCEAL9												RPS27A
PDLIM3												RPS6KA31
BTG1												RPS6KA21
UGDH												RPS6KA11
PLIN2												RPL5
RCAN1												RNF2
ANGPTL5												RIT1
UGCG												RING1
EIF4E												BCL2L1
AKT3												RELA
ABL2												BCL2
TPM1												CCND1
JUND												RBP2
CLU												RBL2
PCBP1												RBL1
CAMK1D												RBBP7
ARF4												RBBP4
SIAH1												NTN4
ABR												RB1
ZFPM2-AS1												IL21
UBE2D1												RAN
OSBPL8												RAF1
TSC22D2												RAC1
UBE2D3												TNRC6C
BX322234.1												KIAA1524
PTP4A2												EP400
FAM126A												CNOT6
GLIS3												CBX8
NDRG1												PTEN
PPP1CB												SEPN1
INSIG1												BACH1
ETS1												PSMB5
CALM1												PROX1
PBX3												PRL
GRIK2												MAP2K7
CAMK2N1												MAP2K1
SUMO1												MAPK10
PALM2-AKAP2												MAPK9
FNIP2												MAPK11
RBM39												MAPK7
GPBP1												PRKDC
AC005920.2												RNF114
ACKR3												PRKCI
NUCKS1												ATF7IP
SNX3												MFN1
CDKN1A												PRKAA2
ELL2												CDKN2AIP
CYP7B1												RBM38
SYNJ2												PRG2
RHOA												HIST2H4B
FAM107B												HJURP
STEAP2												TMEM1401
CREBRF												PBRM1
MIF												2024-03-05
EIF3A												PPARG
MTPN												PPARD
TMEM258												POU2F1
CDC42												TERF2IP1
HIVEP1												ERRFI1
PITPNC1												H2BFS
PAPPA												PLK1
AMD1												PLAUR
HIVEP2												PIN1
KTN1												PIM1
ALCAM												PIK3CA
LRRFIP2												PHB
HAS2												PGR
C16orf72												PGD
ATP6V1B2												PIAS4
LIFR												PDGFB
NCOA7												SIRT6
SKIL												ANAPC111
SDC2												ANAPC7
SET												ANAPC5
TMEM230												WNT16
FILIP1L												FZR1
												ZBTB7A
												ERGIC2
												PCNA
												FIS1
												PAX3
												NOX4
												MINK1
												PEBP1
												YBX1
												NINJ1
												NFKB1
												H2AFB1
												NDN
												NCAM1
												NBN
												MYC
												MYBL2
												MSN
												ASS1
												LOC441488
												MRE11A
												MOV10
												MMP7
												MIF
												MAP3K5
												MAP3K1
												MECP2
												MCL1
												MAGEA2
												SMAD9
												SMAD7
												SMAD6
												SMAD5
												SMAD4
												SMAD3
												SMAD2
												SMAD1
												MAD2L1
												MXD1
												MIR34A
												MIR30A
												MIR299
												MIR29A
												MIR22
												MIR217
												MIR21
												MIR205
												MIR203A1
												MIR191
												MIR146A1
												MIR141
												MIR10B
												ARNTL
												LMNB1
												LMNA
												LGALS9
												RHOA
												KRT5
												KRAS
												KIT
												KIR2DL41
												KCNJ12
												JUN
												JAK2
												ITGB4
												IRS1
												IRF7
												IRF5
												IRF3
												ING1
												IDO1
												ILF3
												IL15
												IL12B
												CXCR2
												IL4
												IGFBP5
												IGFBP3
												IGFBP1
												IGF1R
												IGF1
												H3F3AP51
												IFNG
												IFI16
												IDH1
												ID2
												HIST2H3A
												BIRC5
												HSPB1
												HSPA9
												HSPA5
												HSPA1A
												APEX1
												HNRNPA11
												FOXA3
												FOXA2
												FOXA1
												HMGA1
												HIF1A
												ANXA5
												HELLS
												HDAC1
												H3F3B
												H3F3A
												HIST1H2BB
												HIST1H2BD
												H2AFZ
												HIST1H2AD
												HIST1H2AE
												ANAPC4
												ANAPC2
												UBN1
												SENP1
												GUCY2C
												GSK3B
												UHRF1
												BRD7
												NSMCE2
												PTRF
												GPI
												GNAO1
												RPS6KA61
												TNRC6A
												AGO2
												B3GAT1
												DNAJC2
												GJA1
												AGO1
												EHF
												TINF2
												LDLRAP11
												ULK3
												GAPDH
												ABI3BP
												ASF1A
												HIST1H2BA
												G6PD
												ACKR1
												MTOR
												CDC26
												CNOT6L
												FOS
												CABIN1
												MORC3
												SUZ12
												NPTXR
												CBX6
												SIRT3
												CRTC1
												PPP1R13B
												SUN1
												SMC5
												TNRC6B
												FOXO1
												FOXM1
												TNIK
												SCMH1
												DKK1
												FGFR2
												FGF2
												HEPACAM1
												FANCD2
												EWSR1
												ETS2
												ETS1
												ESR2
												ERF
												AKT1
												EREG
												ERBB2
												ENG
												ELN
												CRTC2
												EIF5A
												EGR1
												EGFR
												EEF1B2
												AGO4
												AGO3
												EEF1A1
												PHC2
												PHC1
												ABCA1
												E2F2
												DUSP6
												DUSP4
												HBEGF
												AGT
												DNMT3A
												AGER
												DKC1
												DAXX
												CYP3A4
												CTSZ
												CTSD
												CSNK2A11
												E2F7
												PARP1
												HIST3H2BB
												HIST2H3C
												JDP2
												HIST4H41
												CLU
												CKB
												RASSF1
												CHEK1
												TOPBP1
												UBE2C
												KIF2C
												BTG3
												EHMT2
												GADD45G1
												NEK6
												ZMYND111
												SPINT2
												CENPA
												AGR2
												CEBPG
												HYOU1
												TADA3
												MCRS1
												NDRG1
												ANAPC101
												CDKN2C
												ZMPSTE24
												PSMD14
												NAMPT
												RAD50
												TRIM10
												DNM1L
												BCL2L111

## Sheet: Up
Table S6. Comparison results of the CSGene database with aging-associated genes for each cell type
Fibroblasts	T cells	Vascular EC	Macrophages/DC	Keratinocytes diff.	Keratinocytes undiff.	Pericytes	Lymphatic EC	Erythrocytes	Other	Melanocytes
CAV1		HIF1A	CXCL8	CD44	H2AFZ	HSPB1	NAMPT	BCL2	CNOT6L
SOD2		SOD2	SOD2	ERRFI1	ERRFI1	NAMPT		JUN	NFKB1
NAMPT		KRT5	CTSZ	H2AFZ	CD44	STAT3		SOX5	TGFB1
CEBPB		RAC1	TXN					ESR2
H3F3B		NAMPT	NFKB1					BACH1
GAPDH			ETS2					NAMPT
UBB			NAMPT
YBX1
ERRFI1
NFKB1
HIF1A
TXN
RAC1
H2AFZ
CLU
UBE2D1
NDRG1
ETS1
CDKN1A
RHOA
MIF
CDC42
SKIL
23	0	5	7	3	3	3	1	6	3	0
Erythrocytes	Fibroblasts	Keratinocytes diff.	Keratinocytes undiff.	Lymphatic EC	Macrophages/DC	Melanocytes	Other	Pericytes	T cells	Vascular EC
6	23	3	3	1	7	0	3	3	0	5

## Sheet: Up-SUM
Table S6. Comparison results of the CSGene database with aging-associated genes for each cell type
gene	sample	condition	value
CAV1	Fibroblasts	O/Y	1
SOD2	Fibroblasts	O/Y	1
NAMPT	Fibroblasts	O/Y	1
CEBPB	Fibroblasts	O/Y	1
H3F3B	Fibroblasts	O/Y	1
GAPDH	Fibroblasts	O/Y	1
UBB	Fibroblasts	O/Y	1
YBX1	Fibroblasts	O/Y	1
ERRFI1	Fibroblasts	O/Y	1
NFKB1	Fibroblasts	O/Y	1
HIF1A	Fibroblasts	O/Y	1
TXN	Fibroblasts	O/Y	1
RAC1	Fibroblasts	O/Y	1
H2AFZ	Fibroblasts	O/Y	1
CLU	Fibroblasts	O/Y	1
UBE2D1	Fibroblasts	O/Y	1
NDRG1	Fibroblasts	O/Y	1
ETS1	Fibroblasts	O/Y	1
CDKN1A	Fibroblasts	O/Y	1
RHOA	Fibroblasts	O/Y	1
MIF	Fibroblasts	O/Y	1
CDC42	Fibroblasts	O/Y	1
SKIL	Fibroblasts	O/Y	1
KRT5	Fibroblasts	O/Y	0
CXCL8	Fibroblasts	O/Y	0
CTSZ	Fibroblasts	O/Y	0
ETS2	Fibroblasts	O/Y	0
HSPB1	Fibroblasts	O/Y	0
STAT3	Fibroblasts	O/Y	0
CD44	Fibroblasts	O/Y	0
BCL2	Fibroblasts	O/Y	0
JUN	Fibroblasts	O/Y	0
SOX5	Fibroblasts	O/Y	0
ESR2	Fibroblasts	O/Y	0
BACH1	Fibroblasts	O/Y	0
CNOT6L	Fibroblasts	O/Y	0
TGFB1	Fibroblasts	O/Y	0
MAP2K6	Fibroblasts	O/Y	0
ATM	Fibroblasts	O/Y	0
TWIST1	Fibroblasts	O/Y	0
SMAD2	Fibroblasts	O/Y	0
CAV1	T cells	O/Y	0
SOD2	T cells	O/Y	0
NAMPT	T cells	O/Y	0
CEBPB	T cells	O/Y	0
H3F3B	T cells	O/Y	0
GAPDH	T cells	O/Y	0
UBB	T cells	O/Y	0
YBX1	T cells	O/Y	0
ERRFI1	T cells	O/Y	0
NFKB1	T cells	O/Y	0
HIF1A	T cells	O/Y	0
TXN	T cells	O/Y	0
RAC1	T cells	O/Y	0
H2AFZ	T cells	O/Y	0
CLU	T cells	O/Y	0
UBE2D1	T cells	O/Y	0
NDRG1	T cells	O/Y	0
ETS1	T cells	O/Y	0
CDKN1A	T cells	O/Y	0
RHOA	T cells	O/Y	0
MIF	T cells	O/Y	0
CDC42	T cells	O/Y	0
SKIL	T cells	O/Y	0
KRT5	T cells	O/Y	0
CXCL8	T cells	O/Y	0
CTSZ	T cells	O/Y	0
ETS2	T cells	O/Y	0
HSPB1	T cells	O/Y	0
STAT3	T cells	O/Y	0
CD44	T cells	O/Y	0
BCL2	T cells	O/Y	0
JUN	T cells	O/Y	0
SOX5	T cells	O/Y	0
ESR2	T cells	O/Y	0
BACH1	T cells	O/Y	0
CNOT6L	T cells	O/Y	0
TGFB1	T cells	O/Y	0
MAP2K6	T cells	O/Y	0
ATM	T cells	O/Y	0
TWIST1	T cells	O/Y	0
SMAD2	T cells	O/Y	0
CAV1	Vascular EC	O/Y	0
SOD2	Vascular EC	O/Y	1
NAMPT	Vascular EC	O/Y	1
CEBPB	Vascular EC	O/Y	0
H3F3B	Vascular EC	O/Y	0
GAPDH	Vascular EC	O/Y	0
UBB	Vascular EC	O/Y	0
YBX1	Vascular EC	O/Y	0
ERRFI1	Vascular EC	O/Y	0
NFKB1	Vascular EC	O/Y	0
HIF1A	Vascular EC	O/Y	1
TXN	Vascular EC	O/Y	0
RAC1	Vascular EC	O/Y	1
H2AFZ	Vascular EC	O/Y	0
CLU	Vascular EC	O/Y	0
UBE2D1	Vascular EC	O/Y	0
NDRG1	Vascular EC	O/Y	0
ETS1	Vascular EC	O/Y	0
CDKN1A	Vascular EC	O/Y	0
RHOA	Vascular EC	O/Y	0
MIF	Vascular EC	O/Y	0
CDC42	Vascular EC	O/Y	0
SKIL	Vascular EC	O/Y	0
KRT5	Vascular EC	O/Y	1
CXCL8	Vascular EC	O/Y	0
CTSZ	Vascular EC	O/Y	0
ETS2	Vascular EC	O/Y	0
HSPB1	Vascular EC	O/Y	0
STAT3	Vascular EC	O/Y	0
CD44	Vascular EC	O/Y	0
BCL2	Vascular EC	O/Y	0
JUN	Vascular EC	O/Y	0
SOX5	Vascular EC	O/Y	0
ESR2	Vascular EC	O/Y	0
BACH1	Vascular EC	O/Y	0
CNOT6L	Vascular EC	O/Y	0
TGFB1	Vascular EC	O/Y	0
MAP2K6	Vascular EC	O/Y	0
ATM	Vascular EC	O/Y	0
TWIST1	Vascular EC	O/Y	0
SMAD2	Vascular EC	O/Y	0
CAV1	Macrophages/DC	O/Y	0
SOD2	Macrophages/DC	O/Y	1
NAMPT	Macrophages/DC	O/Y	1
CEBPB	Macrophages/DC	O/Y	0
H3F3B	Macrophages/DC	O/Y	0
GAPDH	Macrophages/DC	O/Y	0
UBB	Macrophages/DC	O/Y	0
YBX1	Macrophages/DC	O/Y	0
ERRFI1	Macrophages/DC	O/Y	0
NFKB1	Macrophages/DC	O/Y	1
HIF1A	Macrophages/DC	O/Y	0
TXN	Macrophages/DC	O/Y	1
RAC1	Macrophages/DC	O/Y	0
H2AFZ	Macrophages/DC	O/Y	0
CLU	Macrophages/DC	O/Y	0
UBE2D1	Macrophages/DC	O/Y	0
NDRG1	Macrophages/DC	O/Y	0
ETS1	Macrophages/DC	O/Y	0
CDKN1A	Macrophages/DC	O/Y	0
RHOA	Macrophages/DC	O/Y	0
MIF	Macrophages/DC	O/Y	0
CDC42	Macrophages/DC	O/Y	0
SKIL	Macrophages/DC	O/Y	0
KRT5	Macrophages/DC	O/Y	0
CXCL8	Macrophages/DC	O/Y	1
CTSZ	Macrophages/DC	O/Y	1
ETS2	Macrophages/DC	O/Y	1
HSPB1	Macrophages/DC	O/Y	0
STAT3	Macrophages/DC	O/Y	0
CD44	Macrophages/DC	O/Y	0
BCL2	Macrophages/DC	O/Y	0
JUN	Macrophages/DC	O/Y	0
SOX5	Macrophages/DC	O/Y	0
ESR2	Macrophages/DC	O/Y	0
BACH1	Macrophages/DC	O/Y	0
CNOT6L	Macrophages/DC	O/Y	0
TGFB1	Macrophages/DC	O/Y	0
MAP2K6	Macrophages/DC	O/Y	0
ATM	Macrophages/DC	O/Y	0
TWIST1	Macrophages/DC	O/Y	0
SMAD2	Macrophages/DC	O/Y	0
CAV1	Keratinocytes diff.	O/Y	0
SOD2	Keratinocytes diff.	O/Y	0
NAMPT	Keratinocytes diff.	O/Y	0
CEBPB	Keratinocytes diff.	O/Y	0
H3F3B	Keratinocytes diff.	O/Y	0
GAPDH	Keratinocytes diff.	O/Y	0
UBB	Keratinocytes diff.	O/Y	0
YBX1	Keratinocytes diff.	O/Y	0
ERRFI1	Keratinocytes diff.	O/Y	1
NFKB1	Keratinocytes diff.	O/Y	0
HIF1A	Keratinocytes diff.	O/Y	0
TXN	Keratinocytes diff.	O/Y	0
RAC1	Keratinocytes diff.	O/Y	0
H2AFZ	Keratinocytes diff.	O/Y	1
CLU	Keratinocytes diff.	O/Y	0
UBE2D1	Keratinocytes diff.	O/Y	0
NDRG1	Keratinocytes diff.	O/Y	0
ETS1	Keratinocytes diff.	O/Y	0
CDKN1A	Keratinocytes diff.	O/Y	0
RHOA	Keratinocytes diff.	O/Y	0
MIF	Keratinocytes diff.	O/Y	0
CDC42	Keratinocytes diff.	O/Y	0
SKIL	Keratinocytes diff.	O/Y	0
KRT5	Keratinocytes diff.	O/Y	0
CXCL8	Keratinocytes diff.	O/Y	0
CTSZ	Keratinocytes diff.	O/Y	0
ETS2	Keratinocytes diff.	O/Y	0
HSPB1	Keratinocytes diff.	O/Y	0
STAT3	Keratinocytes diff.	O/Y	0
CD44	Keratinocytes diff.	O/Y	1
BCL2	Keratinocytes diff.	O/Y	0
JUN	Keratinocytes diff.	O/Y	0
SOX5	Keratinocytes diff.	O/Y	0
ESR2	Keratinocytes diff.	O/Y	0
BACH1	Keratinocytes diff.	O/Y	0
CNOT6L	Keratinocytes diff.	O/Y	0
TGFB1	Keratinocytes diff.	O/Y	0
MAP2K6	Keratinocytes diff.	O/Y	0
ATM	Keratinocytes diff.	O/Y	0
TWIST1	Keratinocytes diff.	O/Y	0
SMAD2	Keratinocytes diff.	O/Y	0
CAV1	Keratinocytes undiff.	O/Y	0
SOD2	Keratinocytes undiff.	O/Y	0
NAMPT	Keratinocytes undiff.	O/Y	0
CEBPB	Keratinocytes undiff.	O/Y	0
H3F3B	Keratinocytes undiff.	O/Y	0
GAPDH	Keratinocytes undiff.	O/Y	0
UBB	Keratinocytes undiff.	O/Y	0
YBX1	Keratinocytes undiff.	O/Y	0
ERRFI1	Keratinocytes undiff.	O/Y	1
NFKB1	Keratinocytes undiff.	O/Y	0
HIF1A	Keratinocytes undiff.	O/Y	0
TXN	Keratinocytes undiff.	O/Y	0
RAC1	Keratinocytes undiff.	O/Y	0
H2AFZ	Keratinocytes undiff.	O/Y	1
CLU	Keratinocytes undiff.	O/Y	0
UBE2D1	Keratinocytes undiff.	O/Y	0
NDRG1	Keratinocytes undiff.	O/Y	0
ETS1	Keratinocytes undiff.	O/Y	0
CDKN1A	Keratinocytes undiff.	O/Y	0
RHOA	Keratinocytes undiff.	O/Y	0
MIF	Keratinocytes undiff.	O/Y	0
CDC42	Keratinocytes undiff.	O/Y	0
SKIL	Keratinocytes undiff.	O/Y	0
KRT5	Keratinocytes undiff.	O/Y	0
CXCL8	Keratinocytes undiff.	O/Y	0
CTSZ	Keratinocytes undiff.	O/Y	0
ETS2	Keratinocytes undiff.	O/Y	0
HSPB1	Keratinocytes undiff.	O/Y	0
STAT3	Keratinocytes undiff.	O/Y	0
CD44	Keratinocytes undiff.	O/Y	1
BCL2	Keratinocytes undiff.	O/Y	0
JUN	Keratinocytes undiff.	O/Y	0
SOX5	Keratinocytes undiff.	O/Y	0
ESR2	Keratinocytes undiff.	O/Y	0
BACH1	Keratinocytes undiff.	O/Y	0
CNOT6L	Keratinocytes undiff.	O/Y	0
TGFB1	Keratinocytes undiff.	O/Y	0
MAP2K6	Keratinocytes undiff.	O/Y	0
ATM	Keratinocytes undiff.	O/Y	0
TWIST1	Keratinocytes undiff.	O/Y	0
SMAD2	Keratinocytes undiff.	O/Y	0
CAV1	Pericytes	O/Y	0
SOD2	Pericytes	O/Y	0
NAMPT	Pericytes	O/Y	1
CEBPB	Pericytes	O/Y	0
H3F3B	Pericytes	O/Y	0
GAPDH	Pericytes	O/Y	0
UBB	Pericytes	O/Y	0
YBX1	Pericytes	O/Y	0
ERRFI1	Pericytes	O/Y	0
NFKB1	Pericytes	O/Y	0
HIF1A	Pericytes	O/Y	0
TXN	Pericytes	O/Y	0
RAC1	Pericytes	O/Y	0
H2AFZ	Pericytes	O/Y	0
CLU	Pericytes	O/Y	0
UBE2D1	Pericytes	O/Y	0
NDRG1	Pericytes	O/Y	0
ETS1	Pericytes	O/Y	0
CDKN1A	Pericytes	O/Y	0
RHOA	Pericytes	O/Y	0
MIF	Pericytes	O/Y	0
CDC42	Pericytes	O/Y	0
SKIL	Pericytes	O/Y	0
KRT5	Pericytes	O/Y	0
CXCL8	Pericytes	O/Y	0
CTSZ	Pericytes	O/Y	0
ETS2	Pericytes	O/Y	0
HSPB1	Pericytes	O/Y	1
STAT3	Pericytes	O/Y	1
CD44	Pericytes	O/Y	0
BCL2	Pericytes	O/Y	0
JUN	Pericytes	O/Y	0
SOX5	Pericytes	O/Y	0
ESR2	Pericytes	O/Y	0
BACH1	Pericytes	O/Y	0
CNOT6L	Pericytes	O/Y	0
TGFB1	Pericytes	O/Y	0
MAP2K6	Pericytes	O/Y	0
ATM	Pericytes	O/Y	0
TWIST1	Pericytes	O/Y	0
SMAD2	Pericytes	O/Y	0
CAV1	Lymphatic EC	O/Y	0
SOD2	Lymphatic EC	O/Y	0
NAMPT	Lymphatic EC	O/Y	1
CEBPB	Lymphatic EC	O/Y	0
H3F3B	Lymphatic EC	O/Y	0
GAPDH	Lymphatic EC	O/Y	0
UBB	Lymphatic EC	O/Y	0
YBX1	Lymphatic EC	O/Y	0
ERRFI1	Lymphatic EC	O/Y	0
NFKB1	Lymphatic EC	O/Y	0
HIF1A	Lymphatic EC	O/Y	0
TXN	Lymphatic EC	O/Y	0
RAC1	Lymphatic EC	O/Y	0
H2AFZ	Lymphatic EC	O/Y	0
CLU	Lymphatic EC	O/Y	0
UBE2D1	Lymphatic EC	O/Y	0
NDRG1	Lymphatic EC	O/Y	0
ETS1	Lymphatic EC	O/Y	0
CDKN1A	Lymphatic EC	O/Y	0
RHOA	Lymphatic EC	O/Y	0
MIF	Lymphatic EC	O/Y	0
CDC42	Lymphatic EC	O/Y	0
SKIL	Lymphatic EC	O/Y	0
KRT5	Lymphatic EC	O/Y	0
CXCL8	Lymphatic EC	O/Y	0
CTSZ	Lymphatic EC	O/Y	0
ETS2	Lymphatic EC	O/Y	0
HSPB1	Lymphatic EC	O/Y	0
STAT3	Lymphatic EC	O/Y	0
CD44	Lymphatic EC	O/Y	0
BCL2	Lymphatic EC	O/Y	0
JUN	Lymphatic EC	O/Y	0
SOX5	Lymphatic EC	O/Y	0
ESR2	Lymphatic EC	O/Y	0
BACH1	Lymphatic EC	O/Y	0
CNOT6L	Lymphatic EC	O/Y	0
TGFB1	Lymphatic EC	O/Y	0
MAP2K6	Lymphatic EC	O/Y	0
ATM	Lymphatic EC	O/Y	0
TWIST1	Lymphatic EC	O/Y	0
SMAD2	Lymphatic EC	O/Y	0
CAV1	Erythrocytes	O/Y	0
SOD2	Erythrocytes	O/Y	0
NAMPT	Erythrocytes	O/Y	1
CEBPB	Erythrocytes	O/Y	0
H3F3B	Erythrocytes	O/Y	0
GAPDH	Erythrocytes	O/Y	0
UBB	Erythrocytes	O/Y	0
YBX1	Erythrocytes	O/Y	0
ERRFI1	Erythrocytes	O/Y	0
NFKB1	Erythrocytes	O/Y	0
HIF1A	Erythrocytes	O/Y	0
TXN	Erythrocytes	O/Y	0
RAC1	Erythrocytes	O/Y	0
H2AFZ	Erythrocytes	O/Y	0
CLU	Erythrocytes	O/Y	0
UBE2D1	Erythrocytes	O/Y	0
NDRG1	Erythrocytes	O/Y	0
ETS1	Erythrocytes	O/Y	0
CDKN1A	Erythrocytes	O/Y	0
RHOA	Erythrocytes	O/Y	0
MIF	Erythrocytes	O/Y	0
CDC42	Erythrocytes	O/Y	0
SKIL	Erythrocytes	O/Y	0
KRT5	Erythrocytes	O/Y	0
CXCL8	Erythrocytes	O/Y	0
CTSZ	Erythrocytes	O/Y	0
ETS2	Erythrocytes	O/Y	0
HSPB1	Erythrocytes	O/Y	0
STAT3	Erythrocytes	O/Y	0
CD44	Erythrocytes	O/Y	0
BCL2	Erythrocytes	O/Y	1
JUN	Erythrocytes	O/Y	1
SOX5	Erythrocytes	O/Y	1
ESR2	Erythrocytes	O/Y	1
BACH1	Erythrocytes	O/Y	1
CNOT6L	Erythrocytes	O/Y	0
TGFB1	Erythrocytes	O/Y	0
MAP2K6	Erythrocytes	O/Y	0
ATM	Erythrocytes	O/Y	0
TWIST1	Erythrocytes	O/Y	0
SMAD2	Erythrocytes	O/Y	0
CAV1	Other	O/Y	0
SOD2	Other	O/Y	0
NAMPT	Other	O/Y	0
CEBPB	Other	O/Y	0
H3F3B	Other	O/Y	0
GAPDH	Other	O/Y	0
UBB	Other	O/Y	0
YBX1	Other	O/Y	0
ERRFI1	Other	O/Y	0
NFKB1	Other	O/Y	1
HIF1A	Other	O/Y	0
TXN	Other	O/Y	0
RAC1	Other	O/Y	0
H2AFZ	Other	O/Y	0
CLU	Other	O/Y	0
UBE2D1	Other	O/Y	0
NDRG1	Other	O/Y	0
ETS1	Other	O/Y	0
CDKN1A	Other	O/Y	0
RHOA	Other	O/Y	0
MIF	Other	O/Y	0
CDC42	Other	O/Y	0
SKIL	Other	O/Y	0
KRT5	Other	O/Y	0
CXCL8	Other	O/Y	0
CTSZ	Other	O/Y	0
ETS2	Other	O/Y	0
HSPB1	Other	O/Y	0
STAT3	Other	O/Y	0
CD44	Other	O/Y	0
BCL2	Other	O/Y	0
JUN	Other	O/Y	0
SOX5	Other	O/Y	0
ESR2	Other	O/Y	0
BACH1	Other	O/Y	0
CNOT6L	Other	O/Y	1
TGFB1	Other	O/Y	1
MAP2K6	Other	O/Y	0
ATM	Other	O/Y	0
TWIST1	Other	O/Y	0
SMAD2	Other	O/Y	0
CAV1	Melanocytes	O/Y	0
SOD2	Melanocytes	O/Y	0
NAMPT	Melanocytes	O/Y	0
CEBPB	Melanocytes	O/Y	0
H3F3B	Melanocytes	O/Y	0
GAPDH	Melanocytes	O/Y	0
UBB	Melanocytes	O/Y	0
YBX1	Melanocytes	O/Y	0
ERRFI1	Melanocytes	O/Y	0
NFKB1	Melanocytes	O/Y	0
HIF1A	Melanocytes	O/Y	0
TXN	Melanocytes	O/Y	0
RAC1	Melanocytes	O/Y	0
H2AFZ	Melanocytes	O/Y	0
CLU	Melanocytes	O/Y	0
UBE2D1	Melanocytes	O/Y	0
NDRG1	Melanocytes	O/Y	0
ETS1	Melanocytes	O/Y	0
CDKN1A	Melanocytes	O/Y	0
RHOA	Melanocytes	O/Y	0
MIF	Melanocytes	O/Y	0
CDC42	Melanocytes	O/Y	0
SKIL	Melanocytes	O/Y	0
KRT5	Melanocytes	O/Y	0
CXCL8	Melanocytes	O/Y	0
CTSZ	Melanocytes	O/Y	0
ETS2	Melanocytes	O/Y	0
HSPB1	Melanocytes	O/Y	0
STAT3	Melanocytes	O/Y	0
CD44	Melanocytes	O/Y	0
BCL2	Melanocytes	O/Y	0
JUN	Melanocytes	O/Y	0
SOX5	Melanocytes	O/Y	0
ESR2	Melanocytes	O/Y	0
BACH1	Melanocytes	O/Y	0
CNOT6L	Melanocytes	O/Y	0
TGFB1	Melanocytes	O/Y	0
MAP2K6	Melanocytes	O/Y	0
ATM	Melanocytes	O/Y	0
TWIST1	Melanocytes	O/Y	0
SMAD2	Melanocytes	O/Y	0

## Sheet: Downregulated
Table S6. Comparison results of the CSGene database with aging-associated genes for each cell type
Fibroblasts	T cells	Vascular EC	Macrophages/DC	Keratinocytes diff.	Keratinocytes undiff.	Pericytes	Lymphatic EC	Erythrocytes	Other	Melanocytes		CSGene
HBB	MT-ND1	HBB	HLA-DQA1	EEF1A1	LGALS7	MT-ND1	MT-ND1	FTH1	TPSB2	HBB		TP53
MT-ND1	EEF1A1	MT-ND1	UQCRB	UQCRB	MT-ND1	MT-CO3	MT-ND2	ACTB	TPSAB1	LRRC7		TERF2
MT-CYB	UQCRB	MT-ND2	HLA-DRB1	HBA2	EEF1A1	MT-CYB	MT-CO3	RPL31	HPGDS			MAPK14
MT-ND2	MT-CO3	UQCRB	ITGB2	HBB	KRT5	MT-ATP6	MT-CYB	EEF1A1	CTSG			CDKN2A
MT-CO3	MT-CYB	MT-CO2	MT-ND1	LGALS7	KRT15	MT-ND2	MT-CO2	TMSB4X	HPGD			CDKN1A
MT-CO2	MT-CO1	MTRNR2L8	MT-CO2	RPS3A	UQCRB	UQCRB	UQCRB	RPLP2	MT-CO2			CCNE1
MT-ATP6	MT-CO2	HBA2	MT-CO1	RPS24	RPL30	HBB	MT-ND3	RPL26	HSPA1A			CCNA1
UQCRB	RPL28	MT-CYB	RBIS	MT1E	RPS24	MT-CO2	RBIS	RPL13A	FTH1			MAPKAPK5
LTBP4	MT-ND2	RPS26	RPL30	SYT8	SNHG8	MTRNR2L8	IGFBP7	RPS3A	LGALS3			CBX4
MT-ND3	RPL30	MT-ATP6	HLA-DPB1	AL118508.1	RPS3A	MT-ND4	MT-ND4		FTL			TXN
MT-ND4	MT-ND4	RBIS	CD1C	RPL30	NFKBIA	RPS26	S100A4		H3F3B			TBX2
HBA2	RPS26	VIM	ALOX15	RBIS	MT-CO2	MT-ND3	MT-ATP6		GATA2			STAT3
MT-CO1	MT-ATP6	MTRNR2L10	MT-CYB	EEF1B2	RBIS	SPARC	HBB		MT-CO3			SRF
HSPA1A	MTRNR2L8	MT-ND4	EEF1A1	RPL9	UBC	RPS3A	AL589693.1		MT-CYB			BMI1
RBIS	RPS3A	MT-ND3	CD74	RPL22	KRT14	MTRNR2L12	LINC00923		RGS13			MAP2K4
SNHG8	HBB	BCAM	HLA-DMB	ANXA8L1	NACA	ZFP36	MT-ND5		MT-ATP6			MAP2K6
MALAT1	CORO1A	CLEC14A	FCER1A	NACA	RPL22	RPL30	MT-CO1		HSP90AA1			MAP2K3
MTRNR2L8	TPT1	RPS3A	MT-CO3	TPT1	TGFBI	IGFBP7	NACA		CPA3			MAPK8
MT-ND5	RPL31	IGFBP2	PLP2	PFKL	RND3	NR2F2-AS1			ANXA1			MAPK3
TLL1	ITGB2	EEF1A1	CLEC10A	SNHG8	TPT1	A2M			ITM2B			MAPK1
MTRNR2L10	MT-ND5	MTRNR2L12	RPS3A	PPCS	ANXA8L1	IER2			CLIC1			PRKCD
MMP14	RPS27A	HLA-B	RPS24	CSTA	CSTA	HBA2			MT-ND1			PML
GPC3	MT-ND3	RPS24	RPL37	RAB4B	RPL21	CCN1			PRDX1			OPA1
COL6A1	SNHG8	MT-CO3	SNHG8	RPL7	BTG2	MT-CO1			JUN			ATM
RPL30	RPS24	RPL6	MTRNR2L10	HAUS4	EGOT	EGR1			SGK1			MDM2
COL1A1	RPL37	HSPA1A	CORO1A	PHGDH	HSPB1	PARK7			VWA5A			CXCL8
HSPA5	RPL26	IGFBP7	HBB	PCBD1	CCDC3	RPS24			MT-ND2			IL6
COL5A1	HLA-DRB1	IGFBP4	MTRNR2L8	TGFBI	RPL31	LGALS3			UBB			IGFBP7
PDIA3	HSPA1A	LGALS3	MT-ND4	CHCHD10	GDPD2	VIM			DNAJB1			ID1
LAMA2	RPL9	TCIM	MT-ND2	RPL6	ZC3H12A	MTRNR2L10			GLUL			HRAS
ENHO	ZFP36	ABCB1	IL16	BTG2	MT1E	ATP5PO			MT-ND4			H2AFX
MATN2	RPS23	A2M	MNDA	RPL4	ZFP36	TINAGL1			SAT1			POT1
FAM118A	RPL7	RPL30	AFF3	KRT15	MT-CO3	EEF1A1			ACOT7			SIRT1
ABCA10	RPS7	TPT1	TPT1	RPS13	MT-ND2	BTG2			UQCRB			KDM6B
FLNA	RPL6	HLA-DRB1	BTG2	TM7SF3	RPL37	CLMN			SQSTM1			PLA2R1
NXN	RPL11	ADAM15	FGD2	RPL5	RPL9	RBIS			FCER1A			EZH2
LAMB2	LAPTM5	GNG11	MT-ND4L	EEF2	LINC01725	MFGE8			PPP1R15A			E2F3
SRSF5	RPS20	RAMP2	RPL9	PSMG4	OSMR	NOTCH3			S100A6			E2F1
DKK3	COTL1	PLXND1	DISC1	TKT	HSPB8	MT-ND5			SELENOK			CEBPB
ASPN	LIME1	CSRP1	CSTA	RAB32	DAPL1	FRZB			IL1RL1			CDKN2D
COL16A1	RPS13	CD34	CD48	RPL37	FAS	ST5			DUSP1			CDKN2B
IGF1	SSR2	ITGB4	HSPD1	DNAJC13	JUN	RPL37			LAPTM4A			CDKN1B
EMID1	RPL23A	SLC9A3R2	ARHGDIB	CDC42EP1	THYN1	BCAM			SLC18A2			CDK6
MDK	PLP2	FKBP9	MT-ND5	RPL21	EIF1	NDRG2			PLAUR			CDK4
TAGLN	RPL7A	RPL31	NACA	FGFR3	RPL5	AC079822.1			DDIT4			CDK2
RPS3A	ACTG1	MT-ND4L	EIF4A3	HNRNPA1	RPL7	CCDC3			MT-ND3			CDC42
LOXL1	SLC25A6	PLA2G4C	LY86	MT1X	IGFBP3	CHCHD10			PLIN2			RBX1
MT-ND4L	RPS4Y1	THSD7A	NCF2	TRAPPC2L	MATN2	MEOX2			GADD45B			CDC27
MARCKSL1	ACTB	HMGB2	CLEC7A	SIGMAR1	NFKBIZ	MT-ND4L			TPT1			CDK1
MXRA8	HNRNPA1	VWF	RPL7	PPP1R10	HNRNPA1	HLA-B			HSPE1			MAML1
COL1A2	GADD45B	JAM2	CPVL	RPL36A	MT-ATP6	TMEM14C			RPL7			CD44
COL6A6	RAC2	MT-ND5	RPL31	KRT5	PPP1R10	EIF3K			MS4A2			MAD2L1BP
COL3A1	RPL37A	PODXL	EEF1B2	SECISBP2	MTRNR2L10	TGFBI			DDAH2			MAP4K4
RPS26	GYPC	SNHG8	NDUFA12	GRHPR	PPP1R15A	EIF3F			HDC			AIM2
NEGR1	EEF1B2	CD320	EIF3F	POLR2G	IL20RB	RERG			CD63			RECQL4
ITM2C	CD48	PRMT1	COTL1	RIN2	AC083837.1	DEPP1			RHEX			ARHGAP18
PLEC	NOP53	RUNDC3B	ADCY7	RPL28	ATF3	C12orf57			RGS2			KL
BTG2	NPM1	CYYR1	CD37	NFKBID	RAB32	COL3A1			JUNB			MAPKAPK2
CCN1	CIRBP	VWA1	CTSH	RPL31	PDLIM1	COX4I2			RPL26			AURKB
CDH11	HSPA5	HEG1	RGS10	PMPCB	MT-CYB	PCOLCE			CTNNBL1			SLC16A71
MEOX2	SNHG5	RILPL2	PYCARD	MDH1	DEPDC7	NFKBIZ			HSP90AB1			CCNE2
ADGRA2	GSN	IER2	TUBA1A	RHOD	RPS13	SNRPD2			HES1			HIST1H2BJ
PCDH15	ARPC3	GRN	RPL26	IRF1	HBB	MAP3K8			AL157895.1			HIST1H3F
SLC39A7	RPL4	FGD4	LIMD2	PTPRS	NOP53	SSR2			MTRNR2L8			CCNA2
CASC15	EEF2	CLDN5	LCP1	NDUFB3	CHL1	EHD1			ARHGAP18			MCM3AP
PLEKHH2	MYL12B	TIMP3	EIF3D	NFKBIA	LDHA	FBXL13			CPM			CDC16
TPM2	RPSA	NPDC1	MYO1F	ZNF205	CYB5R1	ARHGDIB			DAD1			TSC22D11
ABCA8	UXT	HSPA12B	RPS13	RPL29	RNF227	AP2M1			LAPTM5			CBS
IER2	TRBC2	C12orf57	TENT5A	BDH2	TRIM69	MT1E			RPL30			TNFSF131
COL24A1	RPL36A	HYAL2	VSIR	HSPB1	ADAMTS1	BANF1			HMGN3			CTNNAL11
FN1	SNHG32	MATN2	RPL6	IDH3G	CDC42EP1	LHFPL6			CMA1			EED
MMP16	NACA	ESF1	SNHG32	ATF3	LGALS3	AOC3			CD82			PNPT1
LAMC3	RBIS	PLEC	NDUFB5	COL17A1	PER1	ANXA5			HSPA8			CDC23
MAFB	RPL13	MT-CO1	JAML	GTF2H5	WFDC5	ISYNA1			COX17			RNASET21
MRC2	RPL27A	FRMD3	ARF5	HSD17B4	TENT5B	COX6A1			ENPP3			TP63
PDZRN3	RPLP2	LSR	CIRBP	MT-CO2	PSMD4	COL1A2			MITF			CAV1
DLC1	MTRNR2L12	CD74	EVL	CREG1	COL17A1	HLA-DRB1			SOCS1			MKNK1
CACYBP	EIF3K	LAMA5	C1orf162	PMVK	TAX1BP3	ATP5F1B			SLCO2B1			TSLP
TBX15	HLA-B	CTSH	SLAMF8	THOC6	MT-ND5	HLA-A			PRDX6			HIST1H2BK
MIR99AHG	RPL21	FAM110D	SMIM26	CCDC3	EEF1B2	FAM162B			DNAJA1			PPM1D
ADGRB3	FXYD5	RPL28	FXYD5	TPRKB	NIPAL4	MRPL33			NFKBIA			HAVCR2
ARL17B	RPS6	ARL15	RTRAF	GAPDH	CIR1	NDUFB7			ZFP36			CBX2
RNF24	HCST	GMDS-DT	IQSEC1	PDAP1	IRF1	PPDPF			DYNLL1			KDM2B
CSRP1	RPL13A	GSN	RPL23A	MAN2B1	RPL6	MYL12B			ABCC4			DPY30
KIF26B	EIF3F	PECAM1	LAT2	LINC01133	NPM1	STEAP4			NPC2			C2orf401
PER1	MT-ND4L	TMED9	AL592429.2	PLTP	NCOA7	ATP5F1D			ATP6V0D1			YPEL3
DIO2	LDHB	SLC48A1	HLA-DPA1	TAZ	TFAP2C	AMOTL2			BMP2K			HIST2H4A
TUBA1A	C9orf16	FCGRT	ITM2C	MT-ND1	CSRNP1	CUTA			MCTP1			HIST1H4L
JUN	RPL23	ID1	RPL11	RHOT2	BTF3	EEF1B2			TUBA1A			HIST1H4E
HIBCH	TRAC	CAVIN1	HLA-DQB2	RPL7A	NDUFA6	KRTCAP2			GSN			HIST1H4B
SURF4	IER2	PTP4A3	POLD4	NFKB2	ANXA3	COL25A1			AP1S3			HIST1H4H
LTBP3	RPS12	RPL9	MT-ATP6	CYHR1	RPL14	FRY			KIT			HIST1H4C
STARD13	RPL22	RPL4	JUNB	HLCS	MTRNR2L12	P4HB			MT-ND4L			HIST1H4J
SERPINH1	CCND3	VSIR	CCL4L2	RPL26	WNT3	CD59			LITAF			HIST1H4K
EMILIN1	CD99	HLA-DQA1	CAT	PPL	IMPDH2	MCAM			COL1A1			HIST1H4F
LRP1	IFITM2	EMCN	SNRPE	IER3	MYL12B	FKBP8						HIST1H4D
OLFML2B	RPS25	AQP1	2024-03-01	NAALADL2	IGFBP5	SYNPO2						HIST1H4A
LRRC17	RPL19	SOX18	FAM118A	PLEKHM2	IL20	ARF5						HIST1H3B
NACA	DCN	PRDX4	ERP29	GPT2	BAIAP2	TPT1						HIST1H3H
GLI2	BTG2	NDUFA6	RPS23	NXN	NDUFS4	EIF3L						HIST1H3J
RUNX1T1	VIM	LMNA	NOP53	BTF3	CXCL14	COL6A1						HIST1H3G
RPS24	ANXA6	MMRN2	LRRK1	RPLP0	RXRA	C20orf27						HIST1H3I
CCNL2	RPL5	ID3	CKLF	HDDC2	EIF4A3	NDUFV2						HIST1H3E
RBM6	CSF2	TUFM	CAMK1D	RPL11	CLEC2B	APCDD1						HIST1H3C
COL12A1	RPL29	EIF3L	AKR1A1	RPSA	CCL2	NDUFB3						HIST1H3D
TBX18	RPL27	ADCY4	RPS7	RPL35A	ITPKC	FLNA						HIST1H3A
THSD4	RACK1	GALNT18	GMFG	KRT80	EDN2	MRPL18						HIST2H2BE
MFAP2	NDUFA12	SORBS2	IL10RA	RGS2	DEGS1	CARMN						HIST1H2BO
ANKFN1	GPSM3	MCAM	EIF3L	HSPA1A	RPL36A	MRPL43						HIST1H2BC
EDNRA	FLNA	MYL9	ADAM8	AUH	GADD45B	F10						HIST1H2BI
CHCHD10	RPL14	RPL22	ATP5F1A	ZFP36	PDAP1	BST2						HIST1H2BH
STMN1	ARL17B	IFITM2	GNG7	PDLIM1	FGFR3	LAMP1						HIST1H2BE
NDRG2	BTF3	RNASE1	RPL36A	PSMD4	SCP2	OSMR						HIST1H2BF
IL11RA	LTB	S100A4	RPL28	LSM3	H1F0	SELENBP1						HIST1H2BM
SPARC	EVL	SNTG2	RPL29	RNF227	COL6A1	ECHDC2						HIST1H2BN
RGS2	ARPC1B	NACA	ATP5F1C	LYPLAL1	HNRNPDL	RPL28						HIST1H2BL
AC020916.1	GMFG	HSPG2	TNFRSF10B	EIF4A3	HCAR2	TSPO						HIST1H2BG
PDGFRL	TRIR	RPL5	HBA2	LINC01290	SNHG5	SDHD						HIST2H2AC
CALR	HSPA8	MGST3	RPL27	MAFB	MAFB	SYNE2						HIST2H2AA3
ESF1	EIF3L	CDKAL1	RSRP1	EFNA1	IER3	NFKBIA						HIST1H2AB
FSCN1	RGS10	NEBL	RPL5	COMTD1	PNRC1	POSTN						HIST1H2AC
CD34	DUSP2	TRIM47	EIF3H	PPP1R15A	HMGN2	MDH1						HIST1H2AJ
CILP	APRT	TMEM173	IER2	NDUFB5	C12orf57	TRIP6						HIST1H4I
CRY2	IL13	AL589693.1	PPT1	RUVBL2	HNRNPA3	CREB3						HIST3H31
ARHGAP42	CD37	EIF3D	RPL21	COG4	THOC7	ADH5						CALR
DDX39B	CSRNP1	EIF3F	DOCK2	PDLIM4	SSBP1	SERPINI1						HMGA2
FREM1	TUBA1B	C5orf56	NPM1	BBC3	ATP5F1A	FCGRT						PHC3
CD248	NR4A1	HSPD1	LGALS3	FABP5	RBM3	TRIM56						KAT6A
CORIN	CD3E	CDK5RAP3	RPS6	LGALS3	CASP4	GNG11						EHMT1
PCOLCE	PTGER4	SERTAD4-AS1	APBB1IP	NR1D1	RPS26	TIMM10						SMC6
GGT5	HLA-C	IFITM3	RPL4	PAX8-AS1	RSRP1	LAMA3						AIMP2
SLC7A2	PDIA3	APLP2	CD52	GAS6	MTRNR2L8	KLF2						CALCA
SPON2	CUTA	FLNA	MRPL18	ZNF750	CIRBP	MGST3						DEK
HLA-DRB1	CD8A	LRMDA	HLA-DOA	ATXN3	RPL7A	SNRPE						MAPKAPK3
NLGN1	ICAM3	ECSCR	COX7B	TMBIM1	CRYAB	MDK						ZNF148
COL4A2	LSP1	GIMAP8	QPCT	WDR18	BIRC3	P2RY14						YY1
PTN	TPM4	PER1	IER5	AACS	NR4A1	EOGT						WRN
HSPD1	TUBA4A	BST2	HCK	TNFRSF19	EEF2	LMNA						WNT5A
NFKB2	SIT1	RASAL2	ATP5MC3	ITGA6	LSM6	TNFAIP8						NR1H2
ABCA6	ITPKB	ITFG1	CFP	UBTF	TUBB	TRIM47						UBE3A
SPG7	RPL17	IFI6	SEC11A	POU3F1	HIVEP2	TIMP3						UBE2E1
RBFOX1	GZMA	CCND3	AC090559.1	RPL23A	PERP	GSN						UBE2D1
PDGFRB	COL1A2	PDIA3	LDLRAD4	RPS7	RIPK2	OAZ2						UBC
EIF4A3	RPS16	PDE2A	FMNL1	LSM6	RTRAF	EPHX1						UBB
PHLDB1	EIF3H	ZMIZ1	CIITA	GPS2	RPL4	ADGRA2						UBA52
AOPEP	ACAP1	EEF1B2	ATP5PO	DENND4A	AC002066.1	MYADM						CDC26P11
ADAMTS4	IGFBP5	STMN1	CNBP	MANBAL	MT1X	COL1A1						TYMS
TPT1	CTSW	SYNE1	NDRG2	PLK2	C1R	FKBP9						TWIST1
TMEM119	GSTK1	NLRC5	SNHG6	SDHD	HSPA1A	TPPP3						HIRA
CDK5RAP3	ATP5PO	NME3	RCOR1	EXOC3	HIGD2A	ATP5MC3						RPS27AP11
EEF1B2	RPS10	FAR2	MT-ND3	MFSD2A	COL1A1	HLA-C						HIST2H2AA4
ECHDC2	NFKBIA	CAVIN3	PER1	U2AF2	HBA2	INPP4B						TP73
BSG	METTL9	THBD	SNHG5	RPS26	PLK2	PDIA3						TOP1
ADAMTS1	HLA-DPB1	TNXB	AOAH	RPS20	OSTF1	BCAS3						TNF
DOK6	IFITM1	ESAM	NFKBID	ZC3H4	SPCS1	ANXA6						TGFB2
COLEC12	RPL32	MYO1C	NR4A1	MTRNR2L8	SYT8	CZIB						TGFB1
PAX3	CCDC85B	ATP8A1	HLA-DRA	STXBP3	TSC22D3	SMYD3						TFDP1
JAM2	RPS17	ITPRIP	LSP1	NPM1	LINC01137	SLC38A11						TERT
IGFBP7	TESPA1	RUNX1T1	NFKB2	PER1	PLP2	DLC1						TERF1
OS9	RGS2	RPS6KA2	HEXA	IDH2	JUNB	LSM3						BUB1B
MAML3	TBC1D10C	PLK2	DECR1	SMC5	FBLN1	FDPS						BUB1
TLN2	EIF3M	FXYD5	ARPC1B	CCDC85B	SSR2	CCN2						TCF3
SGCE	HLA-A	HLA-F	TRERF1	RPL27	ID1	NPM1						TBX3
DAAM2	SEPTIN1	CALR	ARPC3	HMBS	MMP24	THAP2						TAGLN
CYTH3	JUNB	ST6GAL1	FCGR2B	RPL19	RNH1	NDN						STAT6
MTRNR2L12	ATP5F1A	PLVAP	RPL14	TMEM141	ATP5F1C	AHR						STAT1
HSPG2	RHOC	CCDC85B	EEF2	IRF9	SOCS3	LAMB2						BRAF
PDS5B	PRNP	FRY	ANKRD44	RNF187	MAML2	MRGPRF						SREBF1
HSPE1	CYBA	AHNAK	PTGER3	SNAI2	BHLHE40	PARM1						BRCA1
FKBP10	TOMM20	LYRM4	ARL17B	NDE1	DNAJB1	OPTN						SP1
ARF1	TNF	QSOX1	LSM3	DNAJB2	ATP5PO	ARHGEF2						SOX5
SIPA1L1	UBC	DACH1	DNAJA1	LSM2	APOD	RASD1						SOD2
VCP	COL1A1	IL32	ITGAX	COL1A1	MDH2	KCNJ8						SNAI1
ADAMTS9-AS2	SELENOH	PGM5	CCDC26	RPL14	CEBPD	TRPC6						SMARCB11
SSR2	GGA1	MDK	MYH9	RBBP7	PARK7	H1F0						SMARCA21
DKK2	ID2	EIF4A3	P2RY14	FAM162A	PPDPF	IRF1						HIST2H3D
CDC37	CITED2	PACSIN2	PLXDC2	IMPDH2	EDN1	RASL11A						PHC1P1
HPSE2	RPL24	LRP10	TBRG1	C17orf49	SPARC	C1R						ACD
MAGED1	TUFM	LAMB2	ABHD3	SNHG5	IMMP2L	HSPA1A						SKIL
N4BP2L2	MYL12A	CTSD	UVRAG	TNNT1	HMGB2	MIR22HG						LOC649620
DCLK1	FBLN1	CACNA1C	SNX29	ATP5F1C	NFU1	NBEA						SLC13A31
MACROD2	IGFBP7	RPS6KA5	RPL27A	COQ5	TNFAIP3	KCNQ1OT1						LOC647654
ANAPC5	TXNIP	LINC01117	EVI2A	PSMD3	MT2A	ATF3						SMURF2
TRPS1	RPL35A	SPIDR	RNASE6	RHOV	HCAR3	FABP4						ANAPC1
COL21A1	PTPN7	ADM5	INPP5D		OSER1	VCAM1						SHC1
PTMS	CLIC1	STARD9	SYK		NXN	HOPX						CPEB1
KIAA1217	MYO1G	TAGLN	GSTK1		SRSF3	MAML2						H3F3AP61
GAS6	FKBP8	SEPTIN9	TOR3A		SNHG16	LINC01197						ZMAT3
TNXB	APOD	SNAI1	EIF3K			CITED2						RBBP4P11
RCN3	DPP7	TPO	RPS4Y1			GJC1						SRSF3
HNRNPA2B1	PLAAT4	FGD5	UBC			JUN						SRSF1
GLG1	HLA-E	PLCB1	RPL22			IL6						SATB1
KREMEN1	NOSIP	ACE	CLEC2B			JAM3						S100A6
VSTM4	SQSTM1	ENG	ADAM28			PPP1R15A						RXRB
NPM1	CD8B	ADAMTSL1	PON2			SMOC2						RRM2
IMMP2L	RPL10A	LAMA3	CD1E			CLEC11A						RRM1
ZFP36	RPS21	UBC	MOB4			FRMD4A						RPS27A
PLXDC1	RPL38	IMMP2L	TRG-AS1			CH25H						RPS6KA31
IL16	ARPC4	ITGA6	ZFP36			KIAA1217						RPS6KA21
THY1	EIF4A3		RPS15A			RGS16						RPS6KA11
TMED9	BST2		HLA-DMA			TNFAIP3						RPL5
AC068587.4	CD52		DUSP2			ADAMTS5						RNF2
LGALS3	NR4A2		SERPINH1			GRID1						RIT1
ANTXR2	LINC00892		FCGR2A			LDB2						RING1
HSPA8	PFN1		HNRNPA1									BCL2L1
HPGD	SURF4		LIMS1									RELA
HLA-DPB1	EID1		EPB41L2									BCL2
ACTA2	ETHE1		DOK2									CCND1
AUTS2	NFATC1		SLC25A6									RBP2
HLA-B	HLA-F		RPS12									RBL2
PPP1R10	CD109		MAML3									RBL1
HLA-A	POLD4		HSPA8									RBBP7
ANGPTL2	LIMD2		IFNGR1									RBBP4
FKBP9	IRF2BP2		IPCEF1									NTN4
GSN	INKA2		RPL17									RB1
TSC22D1	CFD		RPL7A									IL21
SGCD	ANXA5		HSPE1									RAN
MAML2	ANXA11		TTYH2									RAF1
CFH	KLRK1		VIM									RAC1
WDFY2	SIGIRR		RPS26									TNRC6C
VCAM1	PTPN6		PARM1									KIAA1524
ADAM33	CTSD		SMAD3									EP400
WWOX	BIN2		COX10-AS1									CNOT6
BACH2	UBE2F		WDR61									CBX8
ITGB5	RPLP0		ALDH2									PTEN
HNRNPA1	ARHGDIB		RTN1									SEPN1
ACTG1	COL3A1		BHLHE40									BACH1
OGN	APOBEC3G		CCL3L1									PSMB5
RABGAP1L	DDIT4		TNF									PROX1
OLFML3	IDH2		RPS27A									PRL
CPE	CFL1		BTF3									MAP2K7
PSAP	VSIR		HIVEP3									MAP2K1
JUNB	EEF1G		PLA2G4C									MAPK10
L3MBTL4	S100A4		CTTNBP2									MAPK9
PLTP	FKBP11		HERPUD1									MAPK11
PLPP5	RASSF5		OXSR1									MAPK7
DLG2	TRAF3IP3		NCKAP5									PRKDC
KCNT2	TUBB2A		C1orf54									RNF114
ADAMTS9	CD5		HDAC9									PRKCI
SPARCL1	TMC8		BCAS2									ATF7IP
SMYD3	CCL2		LST1									MFN1
EGR1	PLEC		METTL21A									PRKAA2
IL6	RER1		RPL19									CDKN2AIP
COL18A1	TMEM14C		CD1A									RBM38
NAV3	TNFSF8		TAOK3									PRG2
POSTN	PHLDA2		SLC8A1									HIST2H4B
MXRA5	DNTTIP2		SEPTIN6									HJURP
PI16	IL32		TTTY14									TMEM1401
PLPP3	BIRC3		RPS25									PBRM1
C1S	CCL4		ATP5MC2									2024-03-05
COL6A2	GZMK		WSB1									PPARG
KLF4	CCL5		ESYT2									PPARD
SCARA5	GEM		RPS20									POU2F1
HSP90AA1	NKG7		PTPRJ									TERF2IP1
ID1			AC092353.2									ERRFI1
SGCZ			ZC3HAV1									H2BFS
PDK4			SULF2									PLK1
RBMS3			NLRP1									PLAUR
APOD			FCER1G									PIN1
IGFBP5			HSPA6									PIM1
PCSK1N			RBM3									PIK3CA
CCN5			TPM2									PHB
			RPL24									PGR
			UTRN									PGD
			RPL23									PIAS4
			ACTG1									PDGFB
			CD1B									SIRT6
			RACK1									ANAPC111
			GPR132									ANAPC7
			IFI30									ANAPC5
			DNAJB1									WNT16
			USP36									FZR1
			WDFY4									ZBTB7A
			RPSA									ERGIC2
			CD83									PCNA
			DOCK10									FIS1
			EDEM1									PAX3
			JUN									NOX4
			AC011933.4									MINK1
			ATRN									PEBP1
			USPL1									YBX1
			NABP1									NINJ1
			SPIB									NFKB1
			INPP5F									H2AFB1
			HIP1									NDN
			YME1L1									NCAM1
			RPL10A									NBN
			UST									MYC
			DNAJA4									MYBL2
			ACTB									MSN
			LYZ									ASS1
			NME2									LOC441488
			SLC9A7									MRE11A
			PPP1R15A									MOV10
			XYLT1									MMP7
			AC020916.1									MIF
			DNASE1L3									MAP3K5
			LY9									MAP3K1
			GLA									MECP2
			RAPGEF1									MCL1
			TAGLN									MAGEA2
			P2RX7									SMAD9
			ADCY3									SMAD7
			CD55									SMAD6
			HLA-C									SMAD5
			TUBA1B									SMAD4
			IRF8									SMAD3
			CKS2									SMAD2
			BIRC3									SMAD1
			PLEKHA5									MAD2L1
			RPLP0									MXD1
			IL1B									MIR34A
			IL1R2									MIR30A
			RNF213									MIR299
			CST3									MIR29A
			MALAT1									MIR22
												MIR217
												MIR21
												MIR205
												MIR203A1
												MIR191
												MIR146A1
												MIR141
												MIR10B
												ARNTL
												LMNB1
												LMNA
												LGALS9
												RHOA
												KRT5
												KRAS
												KIT
												KIR2DL41
												KCNJ12
												JUN
												JAK2
												ITGB4
												IRS1
												IRF7
												IRF5
												IRF3
												ING1
												IDO1
												ILF3
												IL15
												IL12B
												CXCR2
												IL4
												IGFBP5
												IGFBP3
												IGFBP1
												IGF1R
												IGF1
												H3F3AP51
												IFNG
												IFI16
												IDH1
												ID2
												HIST2H3A
												BIRC5
												HSPB1
												HSPA9
												HSPA5
												HSPA1A
												APEX1
												HNRNPA11
												FOXA3
												FOXA2
												FOXA1
												HMGA1
												HIF1A
												ANXA5
												HELLS
												HDAC1
												H3F3B
												H3F3A
												HIST1H2BB
												HIST1H2BD
												H2AFZ
												HIST1H2AD
												HIST1H2AE
												ANAPC4
												ANAPC2
												UBN1
												SENP1
												GUCY2C
												GSK3B
												UHRF1
												BRD7
												NSMCE2
												PTRF
												GPI
												GNAO1
												RPS6KA61
												TNRC6A
												AGO2
												B3GAT1
												DNAJC2
												GJA1
												AGO1
												EHF
												TINF2
												LDLRAP11
												ULK3
												GAPDH
												ABI3BP
												ASF1A
												HIST1H2BA
												G6PD
												ACKR1
												MTOR
												CDC26
												CNOT6L
												FOS
												CABIN1
												MORC3
												SUZ12
												NPTXR
												CBX6
												SIRT3
												CRTC1
												PPP1R13B
												SUN1
												SMC5
												TNRC6B
												FOXO1
												FOXM1
												TNIK
												SCMH1
												DKK1
												FGFR2
												FGF2
												HEPACAM1
												FANCD2
												EWSR1
												ETS2
												ETS1
												ESR2
												ERF
												AKT1
												EREG
												ERBB2
												ENG
												ELN
												CRTC2
												EIF5A
												EGR1
												EGFR
												EEF1B2
												AGO4
												AGO3
												EEF1A1
												PHC2
												PHC1
												ABCA1
												E2F2
												DUSP6
												DUSP4
												HBEGF
												AGT
												DNMT3A
												AGER
												DKC1
												DAXX
												CYP3A4
												CTSZ
												CTSD
												CSNK2A11
												E2F7
												PARP1
												HIST3H2BB
												HIST2H3C
												JDP2
												HIST4H41
												CLU
												CKB
												RASSF1
												CHEK1
												TOPBP1
												UBE2C
												KIF2C
												BTG3
												EHMT2
												GADD45G1
												NEK6
												ZMYND111
												SPINT2
												CENPA
												AGR2
												CEBPG
												HYOU1
												TADA3
												MCRS1
												NDRG1
												ANAPC101
												CDKN2C
												ZMPSTE24
												PSMD14
												NAMPT
												RAD50
												TRIM10
												DNM1L
												BCL2L111

## Sheet: Down
Table S6. Comparison results of the CSGene database with aging-associated genes for each cell type
Fibroblasts	T cells	Vascular EC	Macrophages/DC	Keratinocytes diff.	Keratinocytes undiff.	Pericytes	Lymphatic EC	Erythrocytes	Other	Melanocytes
HSPA1A	EEF1A1	EEF1A1	EEF1A1	EEF1A1	EEF1A1	IGFBP7	IGFBP7	EEF1A1	HSPA1A
HSPA5	RPS27A	HSPA1A	EEF1B2	EEF1B2	KRT5	EGR1			H3F3B
IGF1	HSPA1A	IGFBP7	RPL5	RPL5	UBC	EEF1A1			JUN
TAGLN	EEF1B2	ITGB4	UBC	KRT5	HSPB1	ANXA5			UBB
JUN	HSPA5	ID1	SMAD3	HSPB1	JUN	EEF1B2			S100A6
CALR	RPL5	LMNA	TNF	GAPDH	RPL5	LMNA			PLAUR
EEF1B2	IGFBP5	RPL5	RPS27A	HSPA1A	IGFBP3	NDN			ARHGAP18
PAX3	TNF	EEF1B2	JUN	SMC5	EEF1B2	HSPA1A			KIT
IGFBP7	UBC	CALR	TAGLN	RBBP7	IGFBP5	JUN
ANAPC5	ID2	CTSD			HSPA1A	IL6
EGR1	IGFBP7	TAGLN			ID1
IL6	ANXA5	SNAI1			SRSF3
ID1	CTSD	ENG
IGFBP5		UBC
14	13	14	9	9	12	10	1	1	8	0
Erythrocytes	Fibroblasts	Keratinocytes diff.	Keratinocytes undiff.	Lymphatic EC	Macrophages/DC	Melanocytes	Other	Pericytes	T cells	Vascular EC
1	14	9	12	1	9	0	8	10	13	14

## Sheet: Down-SUM
Table S6. Comparison results of the CSGene database with aging-associated genes for each cell type
gene	sample	condition	value
HSPA1A	Fibroblasts	O/Y	1
HSPA5	Fibroblasts	O/Y	1
IGF1	Fibroblasts	O/Y	1
TAGLN	Fibroblasts	O/Y	1
JUN	Fibroblasts	O/Y	1
CALR	Fibroblasts	O/Y	1
EEF1B2	Fibroblasts	O/Y	1
PAX3	Fibroblasts	O/Y	1
IGFBP7	Fibroblasts	O/Y	1
ANAPC5	Fibroblasts	O/Y	1
EGR1	Fibroblasts	O/Y	1
IL6	Fibroblasts	O/Y	1
ID1	Fibroblasts	O/Y	1
IGFBP5	Fibroblasts	O/Y	1
EEF1A1	Fibroblasts	O/Y	0
RPS27A	Fibroblasts	O/Y	0
RPL5	Fibroblasts	O/Y	0
TNF	Fibroblasts	O/Y	0
UBC	Fibroblasts	O/Y	0
ID2	Fibroblasts	O/Y	0
ANXA5	Fibroblasts	O/Y	0
CTSD	Fibroblasts	O/Y	0
ITGB4	Fibroblasts	O/Y	0
LMNA	Fibroblasts	O/Y	0
SNAI1	Fibroblasts	O/Y	0
ENG	Fibroblasts	O/Y	0
KRT5	Fibroblasts	O/Y	0
HSPB1	Fibroblasts	O/Y	0
IGFBP3	Fibroblasts	O/Y	0
SRSF3	Fibroblasts	O/Y	0
GAPDH	Fibroblasts	O/Y	0
SMC5	Fibroblasts	O/Y	0
RBBP7	Fibroblasts	O/Y	0
SMAD3	Fibroblasts	O/Y	0
NDN	Fibroblasts	O/Y	0
H3F3B	Fibroblasts	O/Y	0
UBB	Fibroblasts	O/Y	0
S100A6	Fibroblasts	O/Y	0
PLAUR	Fibroblasts	O/Y	0
ARHGAP18	Fibroblasts	O/Y	0
KIT	Fibroblasts	O/Y	0
HSPA1A	T cells	O/Y	1
HSPA5	T cells	O/Y	1
IGF1	T cells	O/Y	0
TAGLN	T cells	O/Y	0
JUN	T cells	O/Y	0
CALR	T cells	O/Y	0
EEF1B2	T cells	O/Y	1
PAX3	T cells	O/Y	0
IGFBP7	T cells	O/Y	1
ANAPC5	T cells	O/Y	0
EGR1	T cells	O/Y	0
IL6	T cells	O/Y	0
ID1	T cells	O/Y	0
IGFBP5	T cells	O/Y	1
EEF1A1	T cells	O/Y	1
RPS27A	T cells	O/Y	1
RPL5	T cells	O/Y	1
TNF	T cells	O/Y	1
UBC	T cells	O/Y	1
ID2	T cells	O/Y	1
ANXA5	T cells	O/Y	1
CTSD	T cells	O/Y	1
ITGB4	T cells	O/Y	0
LMNA	T cells	O/Y	0
SNAI1	T cells	O/Y	0
ENG	T cells	O/Y	0
KRT5	T cells	O/Y	0
HSPB1	T cells	O/Y	0
IGFBP3	T cells	O/Y	0
SRSF3	T cells	O/Y	0
GAPDH	T cells	O/Y	0
SMC5	T cells	O/Y	0
RBBP7	T cells	O/Y	0
SMAD3	T cells	O/Y	0
NDN	T cells	O/Y	0
H3F3B	T cells	O/Y	0
UBB	T cells	O/Y	0
S100A6	T cells	O/Y	0
PLAUR	T cells	O/Y	0
ARHGAP18	T cells	O/Y	0
KIT	T cells	O/Y	0
HSPA1A	Vascular EC	O/Y	1
HSPA5	Vascular EC	O/Y	0
IGF1	Vascular EC	O/Y	0
TAGLN	Vascular EC	O/Y	1
JUN	Vascular EC	O/Y	0
CALR	Vascular EC	O/Y	1
EEF1B2	Vascular EC	O/Y	1
PAX3	Vascular EC	O/Y	0
IGFBP7	Vascular EC	O/Y	1
ANAPC5	Vascular EC	O/Y	0
EGR1	Vascular EC	O/Y	0
IL6	Vascular EC	O/Y	0
ID1	Vascular EC	O/Y	1
IGFBP5	Vascular EC	O/Y	0
EEF1A1	Vascular EC	O/Y	1
RPS27A	Vascular EC	O/Y	0
RPL5	Vascular EC	O/Y	1
TNF	Vascular EC	O/Y	0
UBC	Vascular EC	O/Y	1
ID2	Vascular EC	O/Y	0
ANXA5	Vascular EC	O/Y	0
CTSD	Vascular EC	O/Y	1
ITGB4	Vascular EC	O/Y	1
LMNA	Vascular EC	O/Y	1
SNAI1	Vascular EC	O/Y	1
ENG	Vascular EC	O/Y	1
KRT5	Vascular EC	O/Y	0
HSPB1	Vascular EC	O/Y	0
IGFBP3	Vascular EC	O/Y	0
SRSF3	Vascular EC	O/Y	0
GAPDH	Vascular EC	O/Y	0
SMC5	Vascular EC	O/Y	0
RBBP7	Vascular EC	O/Y	0
SMAD3	Vascular EC	O/Y	0
NDN	Vascular EC	O/Y	0
H3F3B	Vascular EC	O/Y	0
UBB	Vascular EC	O/Y	0
S100A6	Vascular EC	O/Y	0
PLAUR	Vascular EC	O/Y	0
ARHGAP18	Vascular EC	O/Y	0
KIT	Vascular EC	O/Y	0
HSPA1A	Macrophages/DC	O/Y	0
HSPA5	Macrophages/DC	O/Y	0
IGF1	Macrophages/DC	O/Y	0
TAGLN	Macrophages/DC	O/Y	1
JUN	Macrophages/DC	O/Y	1
CALR	Macrophages/DC	O/Y	0
EEF1B2	Macrophages/DC	O/Y	1
PAX3	Macrophages/DC	O/Y	0
IGFBP7	Macrophages/DC	O/Y	0
ANAPC5	Macrophages/DC	O/Y	0
EGR1	Macrophages/DC	O/Y	0
IL6	Macrophages/DC	O/Y	0
ID1	Macrophages/DC	O/Y	0
IGFBP5	Macrophages/DC	O/Y	0
EEF1A1	Macrophages/DC	O/Y	1
RPS27A	Macrophages/DC	O/Y	1
RPL5	Macrophages/DC	O/Y	1
TNF	Macrophages/DC	O/Y	1
UBC	Macrophages/DC	O/Y	1
ID2	Macrophages/DC	O/Y	0
ANXA5	Macrophages/DC	O/Y	0
CTSD	Macrophages/DC	O/Y	0
ITGB4	Macrophages/DC	O/Y	0
LMNA	Macrophages/DC	O/Y	0
SNAI1	Macrophages/DC	O/Y	0
ENG	Macrophages/DC	O/Y	0
KRT5	Macrophages/DC	O/Y	0
HSPB1	Macrophages/DC	O/Y	0
IGFBP3	Macrophages/DC	O/Y	0
SRSF3	Macrophages/DC	O/Y	0
GAPDH	Macrophages/DC	O/Y	0
SMC5	Macrophages/DC	O/Y	0
RBBP7	Macrophages/DC	O/Y	0
SMAD3	Macrophages/DC	O/Y	1
NDN	Macrophages/DC	O/Y	0
H3F3B	Macrophages/DC	O/Y	0
UBB	Macrophages/DC	O/Y	0
S100A6	Macrophages/DC	O/Y	0
PLAUR	Macrophages/DC	O/Y	0
ARHGAP18	Macrophages/DC	O/Y	0
KIT	Macrophages/DC	O/Y	0
HSPA1A	Keratinocytes diff.	O/Y	1
HSPA5	Keratinocytes diff.	O/Y	0
IGF1	Keratinocytes diff.	O/Y	0
TAGLN	Keratinocytes diff.	O/Y	0
JUN	Keratinocytes diff.	O/Y	0
CALR	Keratinocytes diff.	O/Y	0
EEF1B2	Keratinocytes diff.	O/Y	1
PAX3	Keratinocytes diff.	O/Y	0
IGFBP7	Keratinocytes diff.	O/Y	0
ANAPC5	Keratinocytes diff.	O/Y	0
EGR1	Keratinocytes diff.	O/Y	0
IL6	Keratinocytes diff.	O/Y	0
ID1	Keratinocytes diff.	O/Y	0
IGFBP5	Keratinocytes diff.	O/Y	0
EEF1A1	Keratinocytes diff.	O/Y	1
RPS27A	Keratinocytes diff.	O/Y	0
RPL5	Keratinocytes diff.	O/Y	1
TNF	Keratinocytes diff.	O/Y	0
UBC	Keratinocytes diff.	O/Y	0
ID2	Keratinocytes diff.	O/Y	0
ANXA5	Keratinocytes diff.	O/Y	0
CTSD	Keratinocytes diff.	O/Y	0
ITGB4	Keratinocytes diff.	O/Y	0
LMNA	Keratinocytes diff.	O/Y	0
SNAI1	Keratinocytes diff.	O/Y	0
ENG	Keratinocytes diff.	O/Y	0
KRT5	Keratinocytes diff.	O/Y	1
HSPB1	Keratinocytes diff.	O/Y	1
IGFBP3	Keratinocytes diff.	O/Y	0
SRSF3	Keratinocytes diff.	O/Y	0
GAPDH	Keratinocytes diff.	O/Y	1
SMC5	Keratinocytes diff.	O/Y	1
RBBP7	Keratinocytes diff.	O/Y	1
SMAD3	Keratinocytes diff.	O/Y	0
NDN	Keratinocytes diff.	O/Y	0
H3F3B	Keratinocytes diff.	O/Y	0
UBB	Keratinocytes diff.	O/Y	0
S100A6	Keratinocytes diff.	O/Y	0
PLAUR	Keratinocytes diff.	O/Y	0
ARHGAP18	Keratinocytes diff.	O/Y	0
KIT	Keratinocytes diff.	O/Y	0
HSPA1A	Keratinocytes undiff.	O/Y	1
HSPA5	Keratinocytes undiff.	O/Y	0
IGF1	Keratinocytes undiff.	O/Y	0
TAGLN	Keratinocytes undiff.	O/Y	0
JUN	Keratinocytes undiff.	O/Y	1
CALR	Keratinocytes undiff.	O/Y	0
EEF1B2	Keratinocytes undiff.	O/Y	1
PAX3	Keratinocytes undiff.	O/Y	0
IGFBP7	Keratinocytes undiff.	O/Y	0
ANAPC5	Keratinocytes undiff.	O/Y	0
EGR1	Keratinocytes undiff.	O/Y	0
IL6	Keratinocytes undiff.	O/Y	0
ID1	Keratinocytes undiff.	O/Y	1
IGFBP5	Keratinocytes undiff.	O/Y	1
EEF1A1	Keratinocytes undiff.	O/Y	1
RPS27A	Keratinocytes undiff.	O/Y	0
RPL5	Keratinocytes undiff.	O/Y	1
TNF	Keratinocytes undiff.	O/Y	0
UBC	Keratinocytes undiff.	O/Y	1
ID2	Keratinocytes undiff.	O/Y	0
ANXA5	Keratinocytes undiff.	O/Y	0
CTSD	Keratinocytes undiff.	O/Y	0
ITGB4	Keratinocytes undiff.	O/Y	0
LMNA	Keratinocytes undiff.	O/Y	0
SNAI1	Keratinocytes undiff.	O/Y	0
ENG	Keratinocytes undiff.	O/Y	0
KRT5	Keratinocytes undiff.	O/Y	1
HSPB1	Keratinocytes undiff.	O/Y	1
IGFBP3	Keratinocytes undiff.	O/Y	1
SRSF3	Keratinocytes undiff.	O/Y	1
GAPDH	Keratinocytes undiff.	O/Y	0
SMC5	Keratinocytes undiff.	O/Y	0
RBBP7	Keratinocytes undiff.	O/Y	0
SMAD3	Keratinocytes undiff.	O/Y	0
NDN	Keratinocytes undiff.	O/Y	0
H3F3B	Keratinocytes undiff.	O/Y	0
UBB	Keratinocytes undiff.	O/Y	0
S100A6	Keratinocytes undiff.	O/Y	0
PLAUR	Keratinocytes undiff.	O/Y	0
ARHGAP18	Keratinocytes undiff.	O/Y	0
KIT	Keratinocytes undiff.	O/Y	0
HSPA1A	Pericytes	O/Y	1
HSPA5	Pericytes	O/Y	0
IGF1	Pericytes	O/Y	0
TAGLN	Pericytes	O/Y	0
JUN	Pericytes	O/Y	1
CALR	Pericytes	O/Y	0
EEF1B2	Pericytes	O/Y	1
PAX3	Pericytes	O/Y	0
IGFBP7	Pericytes	O/Y	1
ANAPC5	Pericytes	O/Y	0
EGR1	Pericytes	O/Y	1
IL6	Pericytes	O/Y	1
ID1	Pericytes	O/Y	0
IGFBP5	Pericytes	O/Y	0
EEF1A1	Pericytes	O/Y	1
RPS27A	Pericytes	O/Y	0
RPL5	Pericytes	O/Y	0
TNF	Pericytes	O/Y	0
UBC	Pericytes	O/Y	0
ID2	Pericytes	O/Y	0
ANXA5	Pericytes	O/Y	1
CTSD	Pericytes	O/Y	0
ITGB4	Pericytes	O/Y	0
LMNA	Pericytes	O/Y	1
SNAI1	Pericytes	O/Y	0
ENG	Pericytes	O/Y	0
KRT5	Pericytes	O/Y	0
HSPB1	Pericytes	O/Y	0
IGFBP3	Pericytes	O/Y	0
SRSF3	Pericytes	O/Y	0
GAPDH	Pericytes	O/Y	0
SMC5	Pericytes	O/Y	0
RBBP7	Pericytes	O/Y	0
SMAD3	Pericytes	O/Y	0
NDN	Pericytes	O/Y	1
H3F3B	Pericytes	O/Y	0
UBB	Pericytes	O/Y	0
S100A6	Pericytes	O/Y	0
PLAUR	Pericytes	O/Y	0
ARHGAP18	Pericytes	O/Y	0
KIT	Pericytes	O/Y	0
HSPA1A	Lymphatic EC	O/Y	0
HSPA5	Lymphatic EC	O/Y	0
IGF1	Lymphatic EC	O/Y	0
TAGLN	Lymphatic EC	O/Y	0
JUN	Lymphatic EC	O/Y	0
CALR	Lymphatic EC	O/Y	0
EEF1B2	Lymphatic EC	O/Y	0
PAX3	Lymphatic EC	O/Y	0
IGFBP7	Lymphatic EC	O/Y	1
ANAPC5	Lymphatic EC	O/Y	0
EGR1	Lymphatic EC	O/Y	0
IL6	Lymphatic EC	O/Y	0
ID1	Lymphatic EC	O/Y	0
IGFBP5	Lymphatic EC	O/Y	0
EEF1A1	Lymphatic EC	O/Y	0
RPS27A	Lymphatic EC	O/Y	0
RPL5	Lymphatic EC	O/Y	0
TNF	Lymphatic EC	O/Y	0
UBC	Lymphatic EC	O/Y	0
ID2	Lymphatic EC	O/Y	0
ANXA5	Lymphatic EC	O/Y	0
CTSD	Lymphatic EC	O/Y	0
ITGB4	Lymphatic EC	O/Y	0
LMNA	Lymphatic EC	O/Y	0
SNAI1	Lymphatic EC	O/Y	0
ENG	Lymphatic EC	O/Y	0
KRT5	Lymphatic EC	O/Y	0
HSPB1	Lymphatic EC	O/Y	0
IGFBP3	Lymphatic EC	O/Y	0
SRSF3	Lymphatic EC	O/Y	0
GAPDH	Lymphatic EC	O/Y	0
SMC5	Lymphatic EC	O/Y	0
RBBP7	Lymphatic EC	O/Y	0
SMAD3	Lymphatic EC	O/Y	0
NDN	Lymphatic EC	O/Y	0
H3F3B	Lymphatic EC	O/Y	0
UBB	Lymphatic EC	O/Y	0
S100A6	Lymphatic EC	O/Y	0
PLAUR	Lymphatic EC	O/Y	0
ARHGAP18	Lymphatic EC	O/Y	0
KIT	Lymphatic EC	O/Y	0
HSPA1A	Erythrocytes	O/Y	0
HSPA5	Erythrocytes	O/Y	0
IGF1	Erythrocytes	O/Y	0
TAGLN	Erythrocytes	O/Y	0
JUN	Erythrocytes	O/Y	0
CALR	Erythrocytes	O/Y	0
EEF1B2	Erythrocytes	O/Y	0
PAX3	Erythrocytes	O/Y	0
IGFBP7	Erythrocytes	O/Y	0
ANAPC5	Erythrocytes	O/Y	0
EGR1	Erythrocytes	O/Y	0
IL6	Erythrocytes	O/Y	0
ID1	Erythrocytes	O/Y	0
IGFBP5	Erythrocytes	O/Y	0
EEF1A1	Erythrocytes	O/Y	1
RPS27A	Erythrocytes	O/Y	0
RPL5	Erythrocytes	O/Y	0
TNF	Erythrocytes	O/Y	0
UBC	Erythrocytes	O/Y	0
ID2	Erythrocytes	O/Y	0
ANXA5	Erythrocytes	O/Y	0
CTSD	Erythrocytes	O/Y	0
ITGB4	Erythrocytes	O/Y	0
LMNA	Erythrocytes	O/Y	0
SNAI1	Erythrocytes	O/Y	0
ENG	Erythrocytes	O/Y	0
KRT5	Erythrocytes	O/Y	0
HSPB1	Erythrocytes	O/Y	0
IGFBP3	Erythrocytes	O/Y	0
SRSF3	Erythrocytes	O/Y	0
GAPDH	Erythrocytes	O/Y	0
SMC5	Erythrocytes	O/Y	0
RBBP7	Erythrocytes	O/Y	0
SMAD3	Erythrocytes	O/Y	0
NDN	Erythrocytes	O/Y	0
H3F3B	Erythrocytes	O/Y	0
UBB	Erythrocytes	O/Y	0
S100A6	Erythrocytes	O/Y	0
PLAUR	Erythrocytes	O/Y	0
ARHGAP18	Erythrocytes	O/Y	0
KIT	Erythrocytes	O/Y	0
HSPA1A	Other	O/Y	1
HSPA5	Other	O/Y	0
IGF1	Other	O/Y	0
TAGLN	Other	O/Y	0
JUN	Other	O/Y	1
CALR	Other	O/Y	0
EEF1B2	Other	O/Y	0
PAX3	Other	O/Y	0
IGFBP7	Other	O/Y	0
ANAPC5	Other	O/Y	0
EGR1	Other	O/Y	0
IL6	Other	O/Y	0
ID1	Other	O/Y	0
IGFBP5	Other	O/Y	0
EEF1A1	Other	O/Y	0
RPS27A	Other	O/Y	0
RPL5	Other	O/Y	0
TNF	Other	O/Y	0
UBC	Other	O/Y	0
ID2	Other	O/Y	0
ANXA5	Other	O/Y	0
CTSD	Other	O/Y	0
ITGB4	Other	O/Y	0
LMNA	Other	O/Y	0
SNAI1	Other	O/Y	0
ENG	Other	O/Y	0
KRT5	Other	O/Y	0
HSPB1	Other	O/Y	0
IGFBP3	Other	O/Y	0
SRSF3	Other	O/Y	0
GAPDH	Other	O/Y	0
SMC5	Other	O/Y	0
RBBP7	Other	O/Y	0
SMAD3	Other	O/Y	0
NDN	Other	O/Y	0
H3F3B	Other	O/Y	1
UBB	Other	O/Y	1
S100A6	Other	O/Y	1
PLAUR	Other	O/Y	1
ARHGAP18	Other	O/Y	1
KIT	Other	O/Y	1
HSPA1A	Melanocytes	O/Y	0
HSPA5	Melanocytes	O/Y	0
IGF1	Melanocytes	O/Y	0
TAGLN	Melanocytes	O/Y	0
JUN	Melanocytes	O/Y	0
CALR	Melanocytes	O/Y	0
EEF1B2	Melanocytes	O/Y	0
PAX3	Melanocytes	O/Y	0
IGFBP7	Melanocytes	O/Y	0
ANAPC5	Melanocytes	O/Y	0
EGR1	Melanocytes	O/Y	0
IL6	Melanocytes	O/Y	0
ID1	Melanocytes	O/Y	0
IGFBP5	Melanocytes	O/Y	0
EEF1A1	Melanocytes	O/Y	0
RPS27A	Melanocytes	O/Y	0
RPL5	Melanocytes	O/Y	0
TNF	Melanocytes	O/Y	0
UBC	Melanocytes	O/Y	0
ID2	Melanocytes	O/Y	0
ANXA5	Melanocytes	O/Y	0
CTSD	Melanocytes	O/Y	0
ITGB4	Melanocytes	O/Y	0
LMNA	Melanocytes	O/Y	0
SNAI1	Melanocytes	O/Y	0
ENG	Melanocytes	O/Y	0
KRT5	Melanocytes	O/Y	0
HSPB1	Melanocytes	O/Y	0
IGFBP3	Melanocytes	O/Y	0
SRSF3	Melanocytes	O/Y	0
GAPDH	Melanocytes	O/Y	0
SMC5	Melanocytes	O/Y	0
RBBP7	Melanocytes	O/Y	0
SMAD3	Melanocytes	O/Y	0
NDN	Melanocytes	O/Y	0
H3F3B	Melanocytes	O/Y	0
UBB	Melanocytes	O/Y	0
S100A6	Melanocytes	O/Y	0
PLAUR	Melanocytes	O/Y	0
ARHGAP18	Melanocytes	O/Y	0
KIT	Melanocytes	O/Y	0
