# Supplementary material for: Young fibroblast-derived migrasomes alleviate keratinocyte senescence and enhance wound healing in aged skin
Source: J Nanobiotechnology. 2025 Mar 11;23:200. doi: 10.1186/s12951-025-03293-2 (PMC11895310; doi:10.1186/s12951-025-03293-2)
Supplement: Supplementary file 2 — Supplementary Material 2 [file 12951_2025_3293_MOESM2_ESM.zip › Tables/Table S7.xlsx]

## Sheet: Upregulated
Table S7. Comparison results of the Aging Atlas database with aging-associated genes for each cell type
Fibroblasts	T cells	Vascular EC	Macrophages/DC	Keratinocytes diff.	Keratinocytes undiff.	Pericytes	Lymphatic EC	Erythrocytes	Other	Melanocytes		Aging Atlas
FTL	PTMA	PTMA	HLA-DRB5	NEAT1	YWHAZ	PTMA	PTMA	JCHAIN	AC114760.2	PTMA		IL2RB
PTMA	AC114760.2	KRT14	PTMA	YWHAZ	NEAT1	IGKC	RPS18	IGHA1	KLRB1	RPS2		PSAT1
CXCL14	LINC00513	S100A2	CXCL8	KTN1	EIF5B	KRT14	RPL12	MZB1	IL32	RPS14		A2M
FTH1	IGKC	IGKC	FTL	EIF5B	KTN1	NEAT1	STC1	IGKC	XCL1			AARS1
RPL10	PTPRC	DSTN	NEAT1	LAPTM4A	IGKC	S100A2	AKAP12	IGHA2	XCL2			ABL1
RPS27	NEAT1	NEAT1	EMP1	LYPD3	AREG	IGHA1	RPS15	FKBP11	TMSB4X			ADCY1
TMSB10	AC005670.3	SFN	SDCBP	MACF1	DDX21	DMKN	IGKC	DERL3	AREG			ADCY2
NEAT1	AC023424.3	YBX3	IGKC	EIF4E	FRMD6	SFN	RPS8	SSR4	RPS19			ADCY3
RPS15	ARID5B	NNMT	FTH1	DRAP1	EIF3J	FTL	RPL34	IGLC2	EML4			ADCY4
RPS18	PDE3B	RPS15	CALM2	RTN4	RPS15	DSTN	AL078604.4	IGLC1	LINC01871			ADCY5
CRIP1	CALM2	SPRY1	CRIP1	ARF6	ARF6	MTRNR2L1	NEAT1	CYBA	PDE7B			ADCY6
ADIRF	KRT17	NCOA7	RNASE1	S100A11	EIF4E	C11orf96	RPS5	CD27	FYN			ADCY7
RPL34	KRT14	DMKN	FABP5	FRMD6	DAAM1	LPP	WWTR1	PDE4D	PHACTR2			ADCY8
TSHZ2	S100A2	RPS14	SAT1	PTMA	SLC38A2	EIF3E	RPS28	AC120193.1	RPL36			ADCY9
DSTN	KRT1	ADAMTS9	SOD2	MPZL2	RPS18	RPS8	RPS19	TXNDC5	RGCC			ADH1B
LUM	SFN	S100A14	YWHAZ	SERP1	H2AFZ	S100A14	NAMPT	PELI1	BACH2			ADH5
LAPTM4A	BTG1	STC1	CTSZ	CD44	CALM2	HSPB1	ADAMTS9	FNDC3B	SYTL3			ADIPOQ
RPS14	RAB11A	FTL	CXCL2	CLDN1	YWHAG	YBX3	RPL36	CYTIP	CTSW			ADIPOR1
RPS8	EML4	KTN1	AC114760.2	EIF3J	LGALS7B	ELL2	TSHZ2	HSP90B1	PABPC1			ADIPOR2
RPL12	AP001011.1	ARID5B	EMP3	DDX21	S100A14	ARRDC3	DDX21	EIF2AK3	CNOT6L			AGPAT2
PLA2G2A	CDC42SE2	SDCBP	BTG1	ERRFI1	MACF1	CALD1		HERPUD1	CBLB			AGTR1
MTRNR2L1	AC016831.5	KRT17	CTSL	MTRNR2L1	NCL	KRT17		ST6GAL1	NFKB1			AIFM1
AC017002.5	AOAH	ARRDC3	PCBP1	RNF144B	EMP1	PITPNC1		SEC11C	RPL13			AKT1
WTAP	LINC01619	HIF1A	HSPA1B	DSP	LYPD3	HSP90AB1		SLC44A1	LINC00513			AKT1S1
RPS19	NR3C1	MTRNR2L1	DCN	SLC38A2	MTRNR2L1	NAMPT		PDIA6	FNBP1			AKT2
CALM2	CREM	TNFAIP3	ATP13A3	CHIC2	DSTN	DDX21		SELENOS	RAB8B			AKT3
POLR2L	AC079793.1	KRT1	CMTM6	PFDN2	IGHA1	KRT1		RAPGEF1	REL			ALDH2
MGST1	PARP8	SAMD4A	LGALS1	IGKC	PHLDB2	CREM		TNFRSF17	MYO1E			ALDH9A1
TMED2	CRIP1	SOD2	UCP2	EXOC6B	FAU	SAT1		CD79A	PDE3B			APEX1
YWHAZ	AC058791.1	CALM2	TXN	AREG	EXT1	MT1A		SPCS2	RPS18			APOC3
IGKC	ARHGAP26-AS1	LAMC2	CXCL1	AQP3	ERRFI1	ADIRF		FNDC3A	PTPRC			APOE
SFRP2	MBNL1	HLA-DRB5	ARF6	RBM39	CCL27	STAT3		LINC02384	AKT3			APP
RPS28	SYTL3	ZNF385D	MAP1LC3B	TMED2	ATP6V0B	ARID5B		IGLC3	BTG1			APPL1
ZFP36L1	PPP1CB	LY6D	CXCL3	CCL27	FMNL2	DNAJB9		GLA	PDE4A			APTX
LGALS1	AC092652.1	SAT1	S100A11	VAPA	EXOC6B	FILIP1L		CLIC4	TNFRSF18			AR
AL078604.4	CAMK4	ADIRF	ARL6IP1	H2AFZ	METAP2			CRIP1	TRAT1			AREG
TMSB4X	PITPNC1	SERF2	PPP1CB		AQP3			XBP1	MPZL3			ARHGAP1
SERF2		HLA-DQA2	LINC00513		PHLDA2			GAB1	LGALS1			ARID5A
BRI3		TCF4	UQCR10		MPZL2			MANF	RPS27			ARNTL
CLDN11		FTH1	INSIG1		S100A2			ANKRD37	DOCK8			ATF2
CAV1		EIF3E	MAT2A		ITGB1			BCL2	SIK3			ATF4
SOD2		IGLC2	NFKB1		CSNK1A1			HIPK2	PITPNC1			ATF6B
NAMPT		MB21D2	CANX		DSP			AC009570.2	FGFR1OP2			ATG101
PLAC9		AQP3	ETS2		DRAP1			GPR15	CREM			ATG13
RPS5		EIF3J	ARRDC3		CHIC2			LY96	STK17B			ATG5
EIF3E		STEAP1B	PABPN1		PTPRE			UBE2J1	GLG1			ATM
RPL8		PRXL2A	PELI1		JCHAIN			AC026202.2	RNF125			ATP5O
CEBPB		TFPI	POLR2L		ZFP36L1			FAM49A	STAT4			ATR
RPL36		YWHAE	NAMPT		CD44			MYDGF	PIP4K2A			AXL
BASP1		DDX21	DMKN		ARL6IP1			VOPP1	RPS2			BAK1
RPL15		AREG	S100A14		YBX3			AL589693.1	MBP			BAX
KAZN		PERP	PID1		AC009107.2			GALNT2	TTC39C			BCL10
LINC00513		KRT5	NDUFB1		S100A11			BTD	LINC01619			BCL2
AL357873.1		BTG1	HSP90B1		LINC00513			MTRNR2L1	DENND4A			BCL2A1
MORF4L1		UGCG	TTYH3					PLCG2	GRAMD1B			BCL2L1
H3F3B		ELF1	EIF4E					INSR	BTD			BDNF
SDCBP		PABPC1	DOCK4					FKBP2	RAPGEF6			BIRC2
YBX3		RAC1	PDE4B					PDE4B	TAFA1			BIRC3
RPS29		TENM2	WTAP					SPCS1	CD96			BLM
CLEC3B		HIPK3	ZNF706					CD55	STK4			BMI1
CEBPD		NAMPT	CLTC					SSR2	PLCL2			BMP2
CXCL1		CYP1B1	LINC01619					DNAJB9	RPL15			BMP6
ZFPM2		LINC00513						DENND4A	RPL13A			BRCA1
SFN		AC016831.5						SYNGR2	RPL18A			BRCA2
LEPR		UBE2D3						NCOA3	KLRC1			BSCL2
GPX4		ANGPT2						DUSP5	IL7R			BTK
CYTOR		LPP						ERGIC3	RPS8			BUB1B
THBS2		LINC01013						ERC1	CRYBG1			BUB3
SAR1A		ZFP36L1						TMED2	RNF19A			C1QA
NNMT		POMP						TRIO	CADM1			CACNA1A
KLF6		SELE						UFM1	RPS29			CALR
MAN1A1								H1FX	TGFB1			CAMK4
MIR4435-2HG								ANKRD28	ZC3HAV1			CAMKK2
IFI27								GNG7	AL360178.1			CARD10
RUNX1								ISG20	ACVR2A			CAT
BDKRB2								OSBPL10	TMEM163			CBX7
ENAH								TAGLN2	CD52			CCL1
RSL24D1								SSR3	ITK			CCL13
CD81								FCRLA	CDC42SE2			CCL19
SEC61G								TRAM1	IGKC			CCL20
EEF1D								LY9	PTPN22			CCL21
AL109930.1								TMED10	ARF6			CCL26
EMP1								SESN1	RAMP1			CCL3
RETREG1								NEAT1	CARD11			CCL4
ARID5B								RASGRP3	NEAT1			CCL7
CELF2								IGKJ5	SFMBT2			CCNA2
GAPDH								CORO1C	CYTIP			CD14
DMKN								SLAMF7	RPS5			CD40LG
ATP13A3								JUN	TMPRSS11E			CD55
DPYSL2								MEF2C	SPINK2			CD9
CDH13								CFLAR	YWHAZ			CDC42
CCNI								LMAN2	HDAC9			CDK1
USP53								CTSH	LPP			CDK7
SLPI								TRAF3	UBE2F			CDKN1A
MT2A								TMEM156	RPL18			CDKN2A
HES1								PRDX4	ARHGAP15			CDKN2B
FOXP1								CTSS	MBNL1			CEBPA
PCOLCE2								MARCKS	RPS15			CEBPB
C11orf96								ERLEC1	ATP2B1			CETP
EXT1								GPR160	RPS28			CFLAR
S100A2								NPC2	PRKCH			CHCHD2
NUPR1								IFNAR1				CHEK2
SH3BGRL3								CDK14				CISD2
YWHAG								TMEM140				CLOCK
UBB								MANEA				CLU
PAM								SDF2L1				CNR1
PFN1								CD74				COQ7
KAZN-AS1								PIM2				CREB1
KRT1								RABAC1				CREB3
CXCL2								SMAP2				CREB3L1
ID3								STAP1				CREB3L2
CST3								NEDD4L				CREB3L3
CHIC2								NDUFAF6				CREB3L4
EIF5B								SPCS3				CREB5
CREB5								KLF6				CREBBP
ZFAND3								KCNMA1				CSF2RB
KRT17								SOX5				CSNK1E
CTHRC1								ITM2C				CTF1
IL1R1								AP002852.1				CTGF
AC016831.5								FAM3C				CTNNB1
VAPA								SSR1				CXCL1
ARL6IP1								PLPP5				CXCL12
YBX1								FCRL5				CXCL2
PRRX2								ARF4				CXCL5
AC026202.2								SEC61B				CXCL6
CACNA2D3								AP000676.5				CXCL8
PPP1R14B								DENND5B				CYCS
TEX26-AS1								SPAG4				DBN1
S100A11								RAB30				DCTN1
ERRFI1								SELENOT				DDIT3
CYBRD1								ESR2				DDX58
THBS1								ABHD3				DGAT1
AC058791.1								KLHL6				DLAT
SAT1								DNAJC1				DLL3
EIF3J								TIMP1				E2F1
SEMA3C								MAN1A1				EDARADD
CXCL3								OSTC				EEF1A1
AC119674.1								CARMIL1				EEF1E1
CACNB4								REEP5				EEF2
ZFP91								ARID5B				EFEMP1
DDX21								ORC6				EGF
ROBO2								TNFRSF13B				EGFR
CD9								NSD3				EGR1
CMIP								TMEM59				EHMT1
NFKB1								RHEX				EHMT2
ARF6								TMEM241				EIF4E
RPS27L								ELL2				EIF4E1B
ATP5ME								FOXO3				EIF4E2
ZFAND5								BACH1				EIF4EBP1
TMA7								AC114760.2				EIF5A2
HIF1A								FNBP1				ELN
DPP4								NAMPT				EMD
YWHAE								ANGPTL1				ENO1
LINC01619								ERO1B				ENO2
EMX2								RAPGEF2				EP300
TNFAIP3								ZDHHC14				EPOR
TMEM50A								SEC62				EPS8
RAB11A								IGFLR1				ERBB2
PRKD3								IFNG-AS1				ERCC1
AP3S1								GLCCI1				ERCC2
NFKBIA								CRELD2				ERCC3
COX4I1								CABLES1				ERCC4
TXN								SELENOK				ERCC5
COL14A1								REX1BD				ERCC6
C1QTNF3								ERN1				ERCC8
FAM180A								DDOST				ESR1
LRP1B								COBLL1				FADS1
RAC1								GOLGA4				FAS
EMP3								LINC00944				FBP1
COPZ2								AP3S1				FEN1
SLC41A2								IGHM				FGF21
CD70								AC023424.3				FGF23
AKR1C2								BMP2K				FGF7
ARRDC3								PRDM1				FGFR1
TSPAN8								JSRP1				FGFR3
PHLDB2								ZNF706				FLT1
TRAM1								PHLPP2				FOS
BST2								BLNK				FOXL2
RASSF5								WNT5B				FOXM1
AC009107.2								IGHG4				FOXO1
PVT1												FOXO3
H2AFZ												FOXO4
CAST												GAPDH
FST												GCK
GADD45A												GCLC
CHMP4B												GCLM
IL6ST												GDF11
C12orf75												GDF15
UBE2S												GH1
GBE1												GHR
NAV2												GHRH
FOSL1												GHRHR
AL353135.2												GPX1
METAP2												GPX4
TPPP3												GRB2
PDPN												GRIA2
TCEAL9												GRN
PDLIM3												GSK3A
BTG1												GSK3B
UGDH												GSR
PLIN2												GSS
RCAN1												GSTA4
ANGPTL5												GSTP1
UGCG												GTF2H2
EIF4E												H2AFX
AKT3												HBP1
ABL2												HDAC1
TPM1												HDAC2
JUND												HDAC3
CLU												HELLS
PCBP1												HESX1
CAMK1D												HGF
ARF4												HIC1
SIAH1												HIF1A
ABR												HK3
ZFPM2-AS1												HMGB1
UBE2D1												HMGB2
OSBPL8												HOXB7
TSC22D2												HOXC4
UBE2D3												HRAS
BX322234.1												HSF1
PTP4A2												HSP90AA1
FAM126A												HSPA1A
GLIS3												HSPA1B
NDRG1												HSPA8
PPP1CB												HSPA9
INSIG1												HSPD1
ETS1												HTRA2
CALM1												HTT
PBX3												IFNB1
GRIK2												IGF1
CAMK2N1												IGF1R
SUMO1												IGF2
PALM2-AKAP2												IGFBP1
FNIP2												IGFBP2
RBM39												IGFBP3
GPBP1												IKBKB
AC005920.2												IKBKG
ACKR3												IL15
NUCKS1												IL1A
SNX3												IL1B
CDKN1A												IL1R1
ELL2												IL2
CYP7B1												IL2RG
SYNJ2												IL6
RHOA												IL6ST
FAM107B												IL7
STEAP2												IL7R
CREBRF												INS
MIF												INSR
EIF3A												IRS1
MTPN												IRS2
TMEM258												IRS4
CDC42												ITGA2
HIVEP1												JAK2
PITPNC1												JUN
PAPPA												JUND
AMD1												KCNA3
HIVEP2												KCNAB3
KTN1												KL
ALCAM												KLF4
LRRFIP2												KRAS
HAS2												LEP
C16orf72												LEPR
ATP6V1B2												LMNA
LIFR												LMNB1
NCOA7												LRP2
SKIL												MAP3K14
SDC2												MAP3K5
SET												MAP3K7
TMEM230												MAPK14
FILIP1L												MAPK3
												MAPK8
												MAPK9
												MAPT
												MAX
												MDM2
												MED1
												MIF
												MLH1
												MMP1
												MMP10
												MMP12
												MMP13
												MMP14
												MMP2
												MMP3
												MMP7
												MSRA
												MT-CO1
												MT1E
												MTOR
												MVK
												MXD1
												MXI1
												MYC
												MYD88
												MYLK
												NBN
												NCOR1
												NCOR2
												NFE2L1
												NFE2L2
												NFKB1
												NFKB2
												NFKBIA
												NGF
												NGFR
												NLRP3
												NOG
												NR3C1
												NRAS
												NRG1
												NUDT1
												PAPPA
												PARP1
												PCK1
												PCMT1
												PCNA
												PDGFB
												PDGFRA
												PDGFRB
												PDPK1
												PECAM1
												PEX5
												PIAS4
												PIDD1
												PIGF
												PIK3CA
												PIK3CB
												PIK3CD
												PIK3R1
												PIK3R2
												PIK3R3
												PIN1
												PLAU
												PLAUR
												PLCG1
												PLCG2
												PMCH
												PML
												POLA1
												POLB
												POLD1
												POLG
												PON1
												POU1F1
												PPARA
												PPARG
												PPARGC1A
												PPM1D
												PPP1CA
												PRDX1
												PRKAA1
												PRKAA2
												PRKAB1
												PRKAB2
												PRKACA
												PRKACB
												PRKACG
												PRKAG1
												PRKAG2
												PRKAG3
												PRKCA
												PRKCB
												PRKCD
												PRKCQ
												PRKDC
												PROP1
												PSEN1
												PTEN
												PTGES
												PTGS2
												PTK2
												PTK2B
												PTPN1
												PTPN11
												PYCR1
												RACK1
												RAD27
												RAD51
												RAD52
												RAE1
												RB1
												RB1CC1
												RECQL4
												RELA
												RELB
												RET
												RFC4
												RGN
												RHEB
												RICTOR
												RIPK1
												RORA
												RPA1
												RPS6KA5
												RPS6KB1
												RPS6KB2
												RPTOR
												S100B
												SDHC
												SERPINB2
												SERPINE1
												SESN1
												SESN2
												SESN3
												SHC1
												SIN3A
												SIRT1
												SIRT2
												SIRT3
												SIRT6
												SIRT7
												SLC13A1
												SNCG
												SOCS2
												SOD1
												SOD2
												SP1
												SPRTN
												SQSTM1
												SST
												SSTR3
												STAT3
												STAT5A
												STAT5B
												STK11
												STUB1
												SUMO1
												SUN1
												SYK
												TAB1
												TAB2
												TAF1
												TBP
												TCF3
												TERC
												TERF1
												TERF2
												TERT
												TFAP2A
												TFDP1
												TGFB1
												TICAM1
												TIMP1
												TIMP2
												TIRAP
												TLR4
												TMEM67
												TNF
												TNFAIP3
												TNFRSF10C
												TNFRSF11A
												TNFRSF11B
												TNFRSF13C
												TNFRSF1A
												TNFRSF1B
												TNFSF11
												TNFSF13B
												TNFSF14
												TOP1
												TOP2A
												TOP2B
												TOP3B
												TOPORS
												TP53
												TP53BP1
												TP63
												TP73
												TPP2
												TRADD
												TRAF1
												TRAF2
												TRAF3
												TRAF6
												TRAP1
												TRIM25
												TRPS1
												TRPV1
												TSC1
												TSC2
												TXN
												UBB
												UBE2I
												UCHL1
												UCP1
												UCP2
												UCP3
												ULK1
												VCAM1
												VCP
												VEGFA
												VEGFC
												WNT2
												WRN
												XIAP
												XPA
												XRCC5
												XRCC6
												YWHAZ
												ZAP70
												ZMPSTE24

## Sheet: Up
Table S7. Comparison results of the Aging Atlas database with aging-associated genes for each cell type
Fibroblasts	T cells	Vascular EC	Macrophages/DC	Keratinocytes diff.	Keratinocytes undiff.	Pericytes	Lymphatic EC	Erythrocytes	Other	Melanocytes
YWHAZ	NR3C1	HIF1A	CXCL8	YWHAZ	YWHAZ	STAT3		BCL2	AREG
SOD2	CAMK4	TNFAIP3	SOD2	EIF4E	AREG			PLCG2	NFKB1
CEBPB		SOD2	YWHAZ	AREG	EIF4E			INSR	AKT3
CXCL1		AREG	CXCL2					CD55	IL7R
LEPR			HSPA1B					SESN1	TGFB1
GPX4			UCP2					JUN	YWHAZ
GAPDH			TXN					CFLAR
UBB			CXCL1					TRAF3
CXCL2			NFKB1					TIMP1
CREB5			EIF4E					FOXO3
IL1R1
CD9
NFKB1
HIF1A
TNFAIP3
NFKBIA
TXN
IL6ST
EIF4E
AKT3
JUND
CLU
SUMO1
CDKN1A
MIF
CDC42
PAPPA
27	2	4	10	3	3	1	0	10	6	0
Erythrocytes	Fibroblasts	Keratinocytes diff.	Keratinocytes undiff.	Lymphatic EC	Macrophages/DC	Melanocytes	Other	Pericytes	T cells	Vascular EC
10	27	3	3	0	10	0	6	1	2	4

## Sheet: Up-SUM
Table S7. Comparison results of the Aging Atlas database with aging-associated genes for each cell type
gene	sample	condition	value
YWHAZ	Fibroblasts	O/Y	1
SOD2	Fibroblasts	O/Y	1
CEBPB	Fibroblasts	O/Y	1
CXCL1	Fibroblasts	O/Y	1
LEPR	Fibroblasts	O/Y	1
GPX4	Fibroblasts	O/Y	1
GAPDH	Fibroblasts	O/Y	1
UBB	Fibroblasts	O/Y	1
CXCL2	Fibroblasts	O/Y	1
CREB5	Fibroblasts	O/Y	1
IL1R1	Fibroblasts	O/Y	1
CD9	Fibroblasts	O/Y	1
NFKB1	Fibroblasts	O/Y	1
HIF1A	Fibroblasts	O/Y	1
TNFAIP3	Fibroblasts	O/Y	1
NFKBIA	Fibroblasts	O/Y	1
TXN	Fibroblasts	O/Y	1
IL6ST	Fibroblasts	O/Y	1
EIF4E	Fibroblasts	O/Y	1
AKT3	Fibroblasts	O/Y	1
JUND	Fibroblasts	O/Y	1
CLU	Fibroblasts	O/Y	1
SUMO1	Fibroblasts	O/Y	1
CDKN1A	Fibroblasts	O/Y	1
MIF	Fibroblasts	O/Y	1
CDC42	Fibroblasts	O/Y	1
PAPPA	Fibroblasts	O/Y	1
AREG	Fibroblasts	O/Y	0
NR3C1	Fibroblasts	O/Y	0
CAMK4	Fibroblasts	O/Y	0
CXCL8	Fibroblasts	O/Y	0
HSPA1B	Fibroblasts	O/Y	0
UCP2	Fibroblasts	O/Y	0
STAT3	Fibroblasts	O/Y	0
BCL2	Fibroblasts	O/Y	0
PLCG2	Fibroblasts	O/Y	0
INSR	Fibroblasts	O/Y	0
CD55	Fibroblasts	O/Y	0
SESN1	Fibroblasts	O/Y	0
JUN	Fibroblasts	O/Y	0
CFLAR	Fibroblasts	O/Y	0
TRAF3	Fibroblasts	O/Y	0
TIMP1	Fibroblasts	O/Y	0
FOXO3	Fibroblasts	O/Y	0
IL7R	Fibroblasts	O/Y	0
TGFB1	Fibroblasts	O/Y	0
IL2RB	Fibroblasts	O/Y	0
CCL1	Fibroblasts	O/Y	0
EGF	Fibroblasts	O/Y	0
MAPK8	Fibroblasts	O/Y	0
MMP10	Fibroblasts	O/Y	0
YWHAZ	T cells	O/Y	0
SOD2	T cells	O/Y	0
CEBPB	T cells	O/Y	0
CXCL1	T cells	O/Y	0
LEPR	T cells	O/Y	0
GPX4	T cells	O/Y	0
GAPDH	T cells	O/Y	0
UBB	T cells	O/Y	0
CXCL2	T cells	O/Y	0
CREB5	T cells	O/Y	0
IL1R1	T cells	O/Y	0
CD9	T cells	O/Y	0
NFKB1	T cells	O/Y	0
HIF1A	T cells	O/Y	0
TNFAIP3	T cells	O/Y	0
NFKBIA	T cells	O/Y	0
TXN	T cells	O/Y	0
IL6ST	T cells	O/Y	0
EIF4E	T cells	O/Y	0
AKT3	T cells	O/Y	0
JUND	T cells	O/Y	0
CLU	T cells	O/Y	0
SUMO1	T cells	O/Y	0
CDKN1A	T cells	O/Y	0
MIF	T cells	O/Y	0
CDC42	T cells	O/Y	0
PAPPA	T cells	O/Y	0
AREG	T cells	O/Y	0
NR3C1	T cells	O/Y	1
CAMK4	T cells	O/Y	1
CXCL8	T cells	O/Y	0
HSPA1B	T cells	O/Y	0
UCP2	T cells	O/Y	0
STAT3	T cells	O/Y	0
BCL2	T cells	O/Y	0
PLCG2	T cells	O/Y	0
INSR	T cells	O/Y	0
CD55	T cells	O/Y	0
SESN1	T cells	O/Y	0
JUN	T cells	O/Y	0
CFLAR	T cells	O/Y	0
TRAF3	T cells	O/Y	0
TIMP1	T cells	O/Y	0
FOXO3	T cells	O/Y	0
IL7R	T cells	O/Y	0
TGFB1	T cells	O/Y	0
IL2RB	T cells	O/Y	0
CCL1	T cells	O/Y	0
EGF	T cells	O/Y	0
MAPK8	T cells	O/Y	0
MMP10	T cells	O/Y	0
YWHAZ	Vascular EC	O/Y	0
SOD2	Vascular EC	O/Y	1
CEBPB	Vascular EC	O/Y	0
CXCL1	Vascular EC	O/Y	0
LEPR	Vascular EC	O/Y	0
GPX4	Vascular EC	O/Y	0
GAPDH	Vascular EC	O/Y	0
UBB	Vascular EC	O/Y	0
CXCL2	Vascular EC	O/Y	0
CREB5	Vascular EC	O/Y	0
IL1R1	Vascular EC	O/Y	0
CD9	Vascular EC	O/Y	0
NFKB1	Vascular EC	O/Y	0
HIF1A	Vascular EC	O/Y	1
TNFAIP3	Vascular EC	O/Y	1
NFKBIA	Vascular EC	O/Y	0
TXN	Vascular EC	O/Y	0
IL6ST	Vascular EC	O/Y	0
EIF4E	Vascular EC	O/Y	0
AKT3	Vascular EC	O/Y	0
JUND	Vascular EC	O/Y	0
CLU	Vascular EC	O/Y	0
SUMO1	Vascular EC	O/Y	0
CDKN1A	Vascular EC	O/Y	0
MIF	Vascular EC	O/Y	0
CDC42	Vascular EC	O/Y	0
PAPPA	Vascular EC	O/Y	0
AREG	Vascular EC	O/Y	1
NR3C1	Vascular EC	O/Y	0
CAMK4	Vascular EC	O/Y	0
CXCL8	Vascular EC	O/Y	0
HSPA1B	Vascular EC	O/Y	0
UCP2	Vascular EC	O/Y	0
STAT3	Vascular EC	O/Y	0
BCL2	Vascular EC	O/Y	0
PLCG2	Vascular EC	O/Y	0
INSR	Vascular EC	O/Y	0
CD55	Vascular EC	O/Y	0
SESN1	Vascular EC	O/Y	0
JUN	Vascular EC	O/Y	0
CFLAR	Vascular EC	O/Y	0
TRAF3	Vascular EC	O/Y	0
TIMP1	Vascular EC	O/Y	0
FOXO3	Vascular EC	O/Y	0
IL7R	Vascular EC	O/Y	0
TGFB1	Vascular EC	O/Y	0
IL2RB	Vascular EC	O/Y	0
CCL1	Vascular EC	O/Y	0
EGF	Vascular EC	O/Y	0
MAPK8	Vascular EC	O/Y	0
MMP10	Vascular EC	O/Y	0
YWHAZ	Macrophages/DC	O/Y	1
SOD2	Macrophages/DC	O/Y	1
CEBPB	Macrophages/DC	O/Y	0
CXCL1	Macrophages/DC	O/Y	1
LEPR	Macrophages/DC	O/Y	0
GPX4	Macrophages/DC	O/Y	0
GAPDH	Macrophages/DC	O/Y	0
UBB	Macrophages/DC	O/Y	0
CXCL2	Macrophages/DC	O/Y	1
CREB5	Macrophages/DC	O/Y	0
IL1R1	Macrophages/DC	O/Y	0
CD9	Macrophages/DC	O/Y	0
NFKB1	Macrophages/DC	O/Y	1
HIF1A	Macrophages/DC	O/Y	0
TNFAIP3	Macrophages/DC	O/Y	0
NFKBIA	Macrophages/DC	O/Y	0
TXN	Macrophages/DC	O/Y	1
IL6ST	Macrophages/DC	O/Y	0
EIF4E	Macrophages/DC	O/Y	1
AKT3	Macrophages/DC	O/Y	0
JUND	Macrophages/DC	O/Y	0
CLU	Macrophages/DC	O/Y	0
SUMO1	Macrophages/DC	O/Y	0
CDKN1A	Macrophages/DC	O/Y	0
MIF	Macrophages/DC	O/Y	0
CDC42	Macrophages/DC	O/Y	0
PAPPA	Macrophages/DC	O/Y	0
AREG	Macrophages/DC	O/Y	0
NR3C1	Macrophages/DC	O/Y	0
CAMK4	Macrophages/DC	O/Y	0
CXCL8	Macrophages/DC	O/Y	1
HSPA1B	Macrophages/DC	O/Y	1
UCP2	Macrophages/DC	O/Y	1
STAT3	Macrophages/DC	O/Y	0
BCL2	Macrophages/DC	O/Y	0
PLCG2	Macrophages/DC	O/Y	0
INSR	Macrophages/DC	O/Y	0
CD55	Macrophages/DC	O/Y	0
SESN1	Macrophages/DC	O/Y	0
JUN	Macrophages/DC	O/Y	0
CFLAR	Macrophages/DC	O/Y	0
TRAF3	Macrophages/DC	O/Y	0
TIMP1	Macrophages/DC	O/Y	0
FOXO3	Macrophages/DC	O/Y	0
IL7R	Macrophages/DC	O/Y	0
TGFB1	Macrophages/DC	O/Y	0
IL2RB	Macrophages/DC	O/Y	0
CCL1	Macrophages/DC	O/Y	0
EGF	Macrophages/DC	O/Y	0
MAPK8	Macrophages/DC	O/Y	0
MMP10	Macrophages/DC	O/Y	0
YWHAZ	Keratinocytes diff.	O/Y	1
SOD2	Keratinocytes diff.	O/Y	0
CEBPB	Keratinocytes diff.	O/Y	0
CXCL1	Keratinocytes diff.	O/Y	0
LEPR	Keratinocytes diff.	O/Y	0
GPX4	Keratinocytes diff.	O/Y	0
GAPDH	Keratinocytes diff.	O/Y	0
UBB	Keratinocytes diff.	O/Y	0
CXCL2	Keratinocytes diff.	O/Y	0
CREB5	Keratinocytes diff.	O/Y	0
IL1R1	Keratinocytes diff.	O/Y	0
CD9	Keratinocytes diff.	O/Y	0
NFKB1	Keratinocytes diff.	O/Y	0
HIF1A	Keratinocytes diff.	O/Y	0
TNFAIP3	Keratinocytes diff.	O/Y	0
NFKBIA	Keratinocytes diff.	O/Y	0
TXN	Keratinocytes diff.	O/Y	0
IL6ST	Keratinocytes diff.	O/Y	0
EIF4E	Keratinocytes diff.	O/Y	1
AKT3	Keratinocytes diff.	O/Y	0
JUND	Keratinocytes diff.	O/Y	0
CLU	Keratinocytes diff.	O/Y	0
SUMO1	Keratinocytes diff.	O/Y	0
CDKN1A	Keratinocytes diff.	O/Y	0
MIF	Keratinocytes diff.	O/Y	0
CDC42	Keratinocytes diff.	O/Y	0
PAPPA	Keratinocytes diff.	O/Y	0
AREG	Keratinocytes diff.	O/Y	1
NR3C1	Keratinocytes diff.	O/Y	0
CAMK4	Keratinocytes diff.	O/Y	0
CXCL8	Keratinocytes diff.	O/Y	0
HSPA1B	Keratinocytes diff.	O/Y	0
UCP2	Keratinocytes diff.	O/Y	0
STAT3	Keratinocytes diff.	O/Y	0
BCL2	Keratinocytes diff.	O/Y	0
PLCG2	Keratinocytes diff.	O/Y	0
INSR	Keratinocytes diff.	O/Y	0
CD55	Keratinocytes diff.	O/Y	0
SESN1	Keratinocytes diff.	O/Y	0
JUN	Keratinocytes diff.	O/Y	0
CFLAR	Keratinocytes diff.	O/Y	0
TRAF3	Keratinocytes diff.	O/Y	0
TIMP1	Keratinocytes diff.	O/Y	0
FOXO3	Keratinocytes diff.	O/Y	0
IL7R	Keratinocytes diff.	O/Y	0
TGFB1	Keratinocytes diff.	O/Y	0
IL2RB	Keratinocytes diff.	O/Y	0
CCL1	Keratinocytes diff.	O/Y	0
EGF	Keratinocytes diff.	O/Y	0
MAPK8	Keratinocytes diff.	O/Y	0
MMP10	Keratinocytes diff.	O/Y	0
YWHAZ	Keratinocytes undiff.	O/Y	1
SOD2	Keratinocytes undiff.	O/Y	0
CEBPB	Keratinocytes undiff.	O/Y	0
CXCL1	Keratinocytes undiff.	O/Y	0
LEPR	Keratinocytes undiff.	O/Y	0
GPX4	Keratinocytes undiff.	O/Y	0
GAPDH	Keratinocytes undiff.	O/Y	0
UBB	Keratinocytes undiff.	O/Y	0
CXCL2	Keratinocytes undiff.	O/Y	0
CREB5	Keratinocytes undiff.	O/Y	0
IL1R1	Keratinocytes undiff.	O/Y	0
CD9	Keratinocytes undiff.	O/Y	0
NFKB1	Keratinocytes undiff.	O/Y	0
HIF1A	Keratinocytes undiff.	O/Y	0
TNFAIP3	Keratinocytes undiff.	O/Y	0
NFKBIA	Keratinocytes undiff.	O/Y	0
TXN	Keratinocytes undiff.	O/Y	0
IL6ST	Keratinocytes undiff.	O/Y	0
EIF4E	Keratinocytes undiff.	O/Y	1
AKT3	Keratinocytes undiff.	O/Y	0
JUND	Keratinocytes undiff.	O/Y	0
CLU	Keratinocytes undiff.	O/Y	0
SUMO1	Keratinocytes undiff.	O/Y	0
CDKN1A	Keratinocytes undiff.	O/Y	0
MIF	Keratinocytes undiff.	O/Y	0
CDC42	Keratinocytes undiff.	O/Y	0
PAPPA	Keratinocytes undiff.	O/Y	0
AREG	Keratinocytes undiff.	O/Y	1
NR3C1	Keratinocytes undiff.	O/Y	0
CAMK4	Keratinocytes undiff.	O/Y	0
CXCL8	Keratinocytes undiff.	O/Y	0
HSPA1B	Keratinocytes undiff.	O/Y	0
UCP2	Keratinocytes undiff.	O/Y	0
STAT3	Keratinocytes undiff.	O/Y	0
BCL2	Keratinocytes undiff.	O/Y	0
PLCG2	Keratinocytes undiff.	O/Y	0
INSR	Keratinocytes undiff.	O/Y	0
CD55	Keratinocytes undiff.	O/Y	0
SESN1	Keratinocytes undiff.	O/Y	0
JUN	Keratinocytes undiff.	O/Y	0
CFLAR	Keratinocytes undiff.	O/Y	0
TRAF3	Keratinocytes undiff.	O/Y	0
TIMP1	Keratinocytes undiff.	O/Y	0
FOXO3	Keratinocytes undiff.	O/Y	0
IL7R	Keratinocytes undiff.	O/Y	0
TGFB1	Keratinocytes undiff.	O/Y	0
IL2RB	Keratinocytes undiff.	O/Y	0
CCL1	Keratinocytes undiff.	O/Y	0
EGF	Keratinocytes undiff.	O/Y	0
MAPK8	Keratinocytes undiff.	O/Y	0
MMP10	Keratinocytes undiff.	O/Y	0
YWHAZ	Pericytes	O/Y	0
SOD2	Pericytes	O/Y	0
CEBPB	Pericytes	O/Y	0
CXCL1	Pericytes	O/Y	0
LEPR	Pericytes	O/Y	0
GPX4	Pericytes	O/Y	0
GAPDH	Pericytes	O/Y	0
UBB	Pericytes	O/Y	0
CXCL2	Pericytes	O/Y	0
CREB5	Pericytes	O/Y	0
IL1R1	Pericytes	O/Y	0
CD9	Pericytes	O/Y	0
NFKB1	Pericytes	O/Y	0
HIF1A	Pericytes	O/Y	0
TNFAIP3	Pericytes	O/Y	0
NFKBIA	Pericytes	O/Y	0
TXN	Pericytes	O/Y	0
IL6ST	Pericytes	O/Y	0
EIF4E	Pericytes	O/Y	0
AKT3	Pericytes	O/Y	0
JUND	Pericytes	O/Y	0
CLU	Pericytes	O/Y	0
SUMO1	Pericytes	O/Y	0
CDKN1A	Pericytes	O/Y	0
MIF	Pericytes	O/Y	0
CDC42	Pericytes	O/Y	0
PAPPA	Pericytes	O/Y	0
AREG	Pericytes	O/Y	0
NR3C1	Pericytes	O/Y	0
CAMK4	Pericytes	O/Y	0
CXCL8	Pericytes	O/Y	0
HSPA1B	Pericytes	O/Y	0
UCP2	Pericytes	O/Y	0
STAT3	Pericytes	O/Y	1
BCL2	Pericytes	O/Y	0
PLCG2	Pericytes	O/Y	0
INSR	Pericytes	O/Y	0
CD55	Pericytes	O/Y	0
SESN1	Pericytes	O/Y	0
JUN	Pericytes	O/Y	0
CFLAR	Pericytes	O/Y	0
TRAF3	Pericytes	O/Y	0
TIMP1	Pericytes	O/Y	0
FOXO3	Pericytes	O/Y	0
IL7R	Pericytes	O/Y	0
TGFB1	Pericytes	O/Y	0
IL2RB	Pericytes	O/Y	0
CCL1	Pericytes	O/Y	0
EGF	Pericytes	O/Y	0
MAPK8	Pericytes	O/Y	0
MMP10	Pericytes	O/Y	0
YWHAZ	Lymphatic EC	O/Y	0
SOD2	Lymphatic EC	O/Y	0
CEBPB	Lymphatic EC	O/Y	0
CXCL1	Lymphatic EC	O/Y	0
LEPR	Lymphatic EC	O/Y	0
GPX4	Lymphatic EC	O/Y	0
GAPDH	Lymphatic EC	O/Y	0
UBB	Lymphatic EC	O/Y	0
CXCL2	Lymphatic EC	O/Y	0
CREB5	Lymphatic EC	O/Y	0
IL1R1	Lymphatic EC	O/Y	0
CD9	Lymphatic EC	O/Y	0
NFKB1	Lymphatic EC	O/Y	0
HIF1A	Lymphatic EC	O/Y	0
TNFAIP3	Lymphatic EC	O/Y	0
NFKBIA	Lymphatic EC	O/Y	0
TXN	Lymphatic EC	O/Y	0
IL6ST	Lymphatic EC	O/Y	0
EIF4E	Lymphatic EC	O/Y	0
AKT3	Lymphatic EC	O/Y	0
JUND	Lymphatic EC	O/Y	0
CLU	Lymphatic EC	O/Y	0
SUMO1	Lymphatic EC	O/Y	0
CDKN1A	Lymphatic EC	O/Y	0
MIF	Lymphatic EC	O/Y	0
CDC42	Lymphatic EC	O/Y	0
PAPPA	Lymphatic EC	O/Y	0
AREG	Lymphatic EC	O/Y	0
NR3C1	Lymphatic EC	O/Y	0
CAMK4	Lymphatic EC	O/Y	0
CXCL8	Lymphatic EC	O/Y	0
HSPA1B	Lymphatic EC	O/Y	0
UCP2	Lymphatic EC	O/Y	0
STAT3	Lymphatic EC	O/Y	0
BCL2	Lymphatic EC	O/Y	0
PLCG2	Lymphatic EC	O/Y	0
INSR	Lymphatic EC	O/Y	0
CD55	Lymphatic EC	O/Y	0
SESN1	Lymphatic EC	O/Y	0
JUN	Lymphatic EC	O/Y	0
CFLAR	Lymphatic EC	O/Y	0
TRAF3	Lymphatic EC	O/Y	0
TIMP1	Lymphatic EC	O/Y	0
FOXO3	Lymphatic EC	O/Y	0
IL7R	Lymphatic EC	O/Y	0
TGFB1	Lymphatic EC	O/Y	0
IL2RB	Lymphatic EC	O/Y	0
CCL1	Lymphatic EC	O/Y	0
EGF	Lymphatic EC	O/Y	0
MAPK8	Lymphatic EC	O/Y	0
MMP10	Lymphatic EC	O/Y	0
YWHAZ	Erythrocytes	O/Y	0
SOD2	Erythrocytes	O/Y	0
CEBPB	Erythrocytes	O/Y	0
CXCL1	Erythrocytes	O/Y	0
LEPR	Erythrocytes	O/Y	0
GPX4	Erythrocytes	O/Y	0
GAPDH	Erythrocytes	O/Y	0
UBB	Erythrocytes	O/Y	0
CXCL2	Erythrocytes	O/Y	0
CREB5	Erythrocytes	O/Y	0
IL1R1	Erythrocytes	O/Y	0
CD9	Erythrocytes	O/Y	0
NFKB1	Erythrocytes	O/Y	0
HIF1A	Erythrocytes	O/Y	0
TNFAIP3	Erythrocytes	O/Y	0
NFKBIA	Erythrocytes	O/Y	0
TXN	Erythrocytes	O/Y	0
IL6ST	Erythrocytes	O/Y	0
EIF4E	Erythrocytes	O/Y	0
AKT3	Erythrocytes	O/Y	0
JUND	Erythrocytes	O/Y	0
CLU	Erythrocytes	O/Y	0
SUMO1	Erythrocytes	O/Y	0
CDKN1A	Erythrocytes	O/Y	0
MIF	Erythrocytes	O/Y	0
CDC42	Erythrocytes	O/Y	0
PAPPA	Erythrocytes	O/Y	0
AREG	Erythrocytes	O/Y	0
NR3C1	Erythrocytes	O/Y	0
CAMK4	Erythrocytes	O/Y	0
CXCL8	Erythrocytes	O/Y	0
HSPA1B	Erythrocytes	O/Y	0
UCP2	Erythrocytes	O/Y	0
STAT3	Erythrocytes	O/Y	0
BCL2	Erythrocytes	O/Y	1
PLCG2	Erythrocytes	O/Y	1
INSR	Erythrocytes	O/Y	1
CD55	Erythrocytes	O/Y	1
SESN1	Erythrocytes	O/Y	1
JUN	Erythrocytes	O/Y	1
CFLAR	Erythrocytes	O/Y	1
TRAF3	Erythrocytes	O/Y	1
TIMP1	Erythrocytes	O/Y	1
FOXO3	Erythrocytes	O/Y	1
IL7R	Erythrocytes	O/Y	0
TGFB1	Erythrocytes	O/Y	0
IL2RB	Erythrocytes	O/Y	0
CCL1	Erythrocytes	O/Y	0
EGF	Erythrocytes	O/Y	0
MAPK8	Erythrocytes	O/Y	0
MMP10	Erythrocytes	O/Y	0
YWHAZ	Other	O/Y	1
SOD2	Other	O/Y	0
CEBPB	Other	O/Y	0
CXCL1	Other	O/Y	0
LEPR	Other	O/Y	0
GPX4	Other	O/Y	0
GAPDH	Other	O/Y	0
UBB	Other	O/Y	0
CXCL2	Other	O/Y	0
CREB5	Other	O/Y	0
IL1R1	Other	O/Y	0
CD9	Other	O/Y	0
NFKB1	Other	O/Y	1
HIF1A	Other	O/Y	0
TNFAIP3	Other	O/Y	0
NFKBIA	Other	O/Y	0
TXN	Other	O/Y	0
IL6ST	Other	O/Y	0
EIF4E	Other	O/Y	0
AKT3	Other	O/Y	1
JUND	Other	O/Y	0
CLU	Other	O/Y	0
SUMO1	Other	O/Y	0
CDKN1A	Other	O/Y	0
MIF	Other	O/Y	0
CDC42	Other	O/Y	0
PAPPA	Other	O/Y	0
AREG	Other	O/Y	1
NR3C1	Other	O/Y	0
CAMK4	Other	O/Y	0
CXCL8	Other	O/Y	0
HSPA1B	Other	O/Y	0
UCP2	Other	O/Y	0
STAT3	Other	O/Y	0
BCL2	Other	O/Y	0
PLCG2	Other	O/Y	0
INSR	Other	O/Y	0
CD55	Other	O/Y	0
SESN1	Other	O/Y	0
JUN	Other	O/Y	0
CFLAR	Other	O/Y	0
TRAF3	Other	O/Y	0
TIMP1	Other	O/Y	0
FOXO3	Other	O/Y	0
IL7R	Other	O/Y	1
TGFB1	Other	O/Y	1
IL2RB	Other	O/Y	0
CCL1	Other	O/Y	0
EGF	Other	O/Y	0
MAPK8	Other	O/Y	0
MMP10	Other	O/Y	0
YWHAZ	Melanocytes	O/Y	0
SOD2	Melanocytes	O/Y	0
CEBPB	Melanocytes	O/Y	0
CXCL1	Melanocytes	O/Y	0
LEPR	Melanocytes	O/Y	0
GPX4	Melanocytes	O/Y	0
GAPDH	Melanocytes	O/Y	0
UBB	Melanocytes	O/Y	0
CXCL2	Melanocytes	O/Y	0
CREB5	Melanocytes	O/Y	0
IL1R1	Melanocytes	O/Y	0
CD9	Melanocytes	O/Y	0
NFKB1	Melanocytes	O/Y	0
HIF1A	Melanocytes	O/Y	0
TNFAIP3	Melanocytes	O/Y	0
NFKBIA	Melanocytes	O/Y	0
TXN	Melanocytes	O/Y	0
IL6ST	Melanocytes	O/Y	0
EIF4E	Melanocytes	O/Y	0
AKT3	Melanocytes	O/Y	0
JUND	Melanocytes	O/Y	0
CLU	Melanocytes	O/Y	0
SUMO1	Melanocytes	O/Y	0
CDKN1A	Melanocytes	O/Y	0
MIF	Melanocytes	O/Y	0
CDC42	Melanocytes	O/Y	0
PAPPA	Melanocytes	O/Y	0
AREG	Melanocytes	O/Y	0
NR3C1	Melanocytes	O/Y	0
CAMK4	Melanocytes	O/Y	0
CXCL8	Melanocytes	O/Y	0
HSPA1B	Melanocytes	O/Y	0
UCP2	Melanocytes	O/Y	0
STAT3	Melanocytes	O/Y	0
BCL2	Melanocytes	O/Y	0
PLCG2	Melanocytes	O/Y	0
INSR	Melanocytes	O/Y	0
CD55	Melanocytes	O/Y	0
SESN1	Melanocytes	O/Y	0
JUN	Melanocytes	O/Y	0
CFLAR	Melanocytes	O/Y	0
TRAF3	Melanocytes	O/Y	0
TIMP1	Melanocytes	O/Y	0
FOXO3	Melanocytes	O/Y	0
IL7R	Melanocytes	O/Y	0
TGFB1	Melanocytes	O/Y	0
IL2RB	Melanocytes	O/Y	0
CCL1	Melanocytes	O/Y	0
EGF	Melanocytes	O/Y	0
MAPK8	Melanocytes	O/Y	0
MMP10	Melanocytes	O/Y	0

## Sheet: Downregulated
Table S7. Comparison results of the Aging Atlas database with aging-associated genes for each cell type
Fibroblasts	T cells	Vascular EC	Macrophages/DC	Keratinocytes diff.	Keratinocytes undiff.	Pericytes	Lymphatic EC	Erythrocytes	Other	Melanocytes		Aging Atlas
HBB	MT-ND1	HBB	HLA-DQA1	EEF1A1	LGALS7	MT-ND1	MT-ND1	FTH1	TPSB2	HBB		IL2RB
MT-ND1	EEF1A1	MT-ND1	UQCRB	UQCRB	MT-ND1	MT-CO3	MT-ND2	ACTB	TPSAB1	LRRC7		PSAT1
MT-CYB	UQCRB	MT-ND2	HLA-DRB1	HBA2	EEF1A1	MT-CYB	MT-CO3	RPL31	HPGDS			A2M
MT-ND2	MT-CO3	UQCRB	ITGB2	HBB	KRT5	MT-ATP6	MT-CYB	EEF1A1	CTSG			AARS1
MT-CO3	MT-CYB	MT-CO2	MT-ND1	LGALS7	KRT15	MT-ND2	MT-CO2	TMSB4X	HPGD			ABL1
MT-CO2	MT-CO1	MTRNR2L8	MT-CO2	RPS3A	UQCRB	UQCRB	UQCRB	RPLP2	MT-CO2			ADCY1
MT-ATP6	MT-CO2	HBA2	MT-CO1	RPS24	RPL30	HBB	MT-ND3	RPL26	HSPA1A			ADCY2
UQCRB	RPL28	MT-CYB	RBIS	MT1E	RPS24	MT-CO2	RBIS	RPL13A	FTH1			ADCY3
LTBP4	MT-ND2	RPS26	RPL30	SYT8	SNHG8	MTRNR2L8	IGFBP7	RPS3A	LGALS3			ADCY4
MT-ND3	RPL30	MT-ATP6	HLA-DPB1	AL118508.1	RPS3A	MT-ND4	MT-ND4		FTL			ADCY5
MT-ND4	MT-ND4	RBIS	CD1C	RPL30	NFKBIA	RPS26	S100A4		H3F3B			ADCY6
HBA2	RPS26	VIM	ALOX15	RBIS	MT-CO2	MT-ND3	MT-ATP6		GATA2			ADCY7
MT-CO1	MT-ATP6	MTRNR2L10	MT-CYB	EEF1B2	RBIS	SPARC	HBB		MT-CO3			ADCY8
HSPA1A	MTRNR2L8	MT-ND4	EEF1A1	RPL9	UBC	RPS3A	AL589693.1		MT-CYB			ADCY9
RBIS	RPS3A	MT-ND3	CD74	RPL22	KRT14	MTRNR2L12	LINC00923		RGS13			ADH1B
SNHG8	HBB	BCAM	HLA-DMB	ANXA8L1	NACA	ZFP36	MT-ND5		MT-ATP6			ADH5
MALAT1	CORO1A	CLEC14A	FCER1A	NACA	RPL22	RPL30	MT-CO1		HSP90AA1			ADIPOQ
MTRNR2L8	TPT1	RPS3A	MT-CO3	TPT1	TGFBI	IGFBP7	NACA		CPA3			ADIPOR1
MT-ND5	RPL31	IGFBP2	PLP2	PFKL	RND3	NR2F2-AS1			ANXA1			ADIPOR2
TLL1	ITGB2	EEF1A1	CLEC10A	SNHG8	TPT1	A2M			ITM2B			AGPAT2
MTRNR2L10	MT-ND5	MTRNR2L12	RPS3A	PPCS	ANXA8L1	IER2			CLIC1			AGTR1
MMP14	RPS27A	HLA-B	RPS24	CSTA	CSTA	HBA2			MT-ND1			AIFM1
GPC3	MT-ND3	RPS24	RPL37	RAB4B	RPL21	CCN1			PRDX1			AKT1
COL6A1	SNHG8	MT-CO3	SNHG8	RPL7	BTG2	MT-CO1			JUN			AKT1S1
RPL30	RPS24	RPL6	MTRNR2L10	HAUS4	EGOT	EGR1			SGK1			AKT2
COL1A1	RPL37	HSPA1A	CORO1A	PHGDH	HSPB1	PARK7			VWA5A			AKT3
HSPA5	RPL26	IGFBP7	HBB	PCBD1	CCDC3	RPS24			MT-ND2			ALDH2
COL5A1	HLA-DRB1	IGFBP4	MTRNR2L8	TGFBI	RPL31	LGALS3			UBB			ALDH9A1
PDIA3	HSPA1A	LGALS3	MT-ND4	CHCHD10	GDPD2	VIM			DNAJB1			APEX1
LAMA2	RPL9	TCIM	MT-ND2	RPL6	ZC3H12A	MTRNR2L10			GLUL			APOC3
ENHO	ZFP36	ABCB1	IL16	BTG2	MT1E	ATP5PO			MT-ND4			APOE
MATN2	RPS23	A2M	MNDA	RPL4	ZFP36	TINAGL1			SAT1			APP
FAM118A	RPL7	RPL30	AFF3	KRT15	MT-CO3	EEF1A1			ACOT7			APPL1
ABCA10	RPS7	TPT1	TPT1	RPS13	MT-ND2	BTG2			UQCRB			APTX
FLNA	RPL6	HLA-DRB1	BTG2	TM7SF3	RPL37	CLMN			SQSTM1			AR
NXN	RPL11	ADAM15	FGD2	RPL5	RPL9	RBIS			FCER1A			AREG
LAMB2	LAPTM5	GNG11	MT-ND4L	EEF2	LINC01725	MFGE8			PPP1R15A			ARHGAP1
SRSF5	RPS20	RAMP2	RPL9	PSMG4	OSMR	NOTCH3			S100A6			ARID5A
DKK3	COTL1	PLXND1	DISC1	TKT	HSPB8	MT-ND5			SELENOK			ARNTL
ASPN	LIME1	CSRP1	CSTA	RAB32	DAPL1	FRZB			IL1RL1			ATF2
COL16A1	RPS13	CD34	CD48	RPL37	FAS	ST5			DUSP1			ATF4
IGF1	SSR2	ITGB4	HSPD1	DNAJC13	JUN	RPL37			LAPTM4A			ATF6B
EMID1	RPL23A	SLC9A3R2	ARHGDIB	CDC42EP1	THYN1	BCAM			SLC18A2			ATG101
MDK	PLP2	FKBP9	MT-ND5	RPL21	EIF1	NDRG2			PLAUR			ATG13
TAGLN	RPL7A	RPL31	NACA	FGFR3	RPL5	AC079822.1			DDIT4			ATG5
RPS3A	ACTG1	MT-ND4L	EIF4A3	HNRNPA1	RPL7	CCDC3			MT-ND3			ATM
LOXL1	SLC25A6	PLA2G4C	LY86	MT1X	IGFBP3	CHCHD10			PLIN2			ATP5O
MT-ND4L	RPS4Y1	THSD7A	NCF2	TRAPPC2L	MATN2	MEOX2			GADD45B			ATR
MARCKSL1	ACTB	HMGB2	CLEC7A	SIGMAR1	NFKBIZ	MT-ND4L			TPT1			AXL
MXRA8	HNRNPA1	VWF	RPL7	PPP1R10	HNRNPA1	HLA-B			HSPE1			BAK1
COL1A2	GADD45B	JAM2	CPVL	RPL36A	MT-ATP6	TMEM14C			RPL7			BAX
COL6A6	RAC2	MT-ND5	RPL31	KRT5	PPP1R10	EIF3K			MS4A2			BCL10
COL3A1	RPL37A	PODXL	EEF1B2	SECISBP2	MTRNR2L10	TGFBI			DDAH2			BCL2
RPS26	GYPC	SNHG8	NDUFA12	GRHPR	PPP1R15A	EIF3F			HDC			BCL2A1
NEGR1	EEF1B2	CD320	EIF3F	POLR2G	IL20RB	RERG			CD63			BCL2L1
ITM2C	CD48	PRMT1	COTL1	RIN2	AC083837.1	DEPP1			RHEX			BDNF
PLEC	NOP53	RUNDC3B	ADCY7	RPL28	ATF3	C12orf57			RGS2			BIRC2
BTG2	NPM1	CYYR1	CD37	NFKBID	RAB32	COL3A1			JUNB			BIRC3
CCN1	CIRBP	VWA1	CTSH	RPL31	PDLIM1	COX4I2			RPL26			BLM
CDH11	HSPA5	HEG1	RGS10	PMPCB	MT-CYB	PCOLCE			CTNNBL1			BMI1
MEOX2	SNHG5	RILPL2	PYCARD	MDH1	DEPDC7	NFKBIZ			HSP90AB1			BMP2
ADGRA2	GSN	IER2	TUBA1A	RHOD	RPS13	SNRPD2			HES1			BMP6
PCDH15	ARPC3	GRN	RPL26	IRF1	HBB	MAP3K8			AL157895.1			BRCA1
SLC39A7	RPL4	FGD4	LIMD2	PTPRS	NOP53	SSR2			MTRNR2L8			BRCA2
CASC15	EEF2	CLDN5	LCP1	NDUFB3	CHL1	EHD1			ARHGAP18			BSCL2
PLEKHH2	MYL12B	TIMP3	EIF3D	NFKBIA	LDHA	FBXL13			CPM			BTK
TPM2	RPSA	NPDC1	MYO1F	ZNF205	CYB5R1	ARHGDIB			DAD1			BUB1B
ABCA8	UXT	HSPA12B	RPS13	RPL29	RNF227	AP2M1			LAPTM5			BUB3
IER2	TRBC2	C12orf57	TENT5A	BDH2	TRIM69	MT1E			RPL30			C1QA
COL24A1	RPL36A	HYAL2	VSIR	HSPB1	ADAMTS1	BANF1			HMGN3			CACNA1A
FN1	SNHG32	MATN2	RPL6	IDH3G	CDC42EP1	LHFPL6			CMA1			CALR
MMP16	NACA	ESF1	SNHG32	ATF3	LGALS3	AOC3			CD82			CAMK4
LAMC3	RBIS	PLEC	NDUFB5	COL17A1	PER1	ANXA5			HSPA8			CAMKK2
MAFB	RPL13	MT-CO1	JAML	GTF2H5	WFDC5	ISYNA1			COX17			CARD10
MRC2	RPL27A	FRMD3	ARF5	HSD17B4	TENT5B	COX6A1			ENPP3			CAT
PDZRN3	RPLP2	LSR	CIRBP	MT-CO2	PSMD4	COL1A2			MITF			CBX7
DLC1	MTRNR2L12	CD74	EVL	CREG1	COL17A1	HLA-DRB1			SOCS1			CCL1
CACYBP	EIF3K	LAMA5	C1orf162	PMVK	TAX1BP3	ATP5F1B			SLCO2B1			CCL13
TBX15	HLA-B	CTSH	SLAMF8	THOC6	MT-ND5	HLA-A			PRDX6			CCL19
MIR99AHG	RPL21	FAM110D	SMIM26	CCDC3	EEF1B2	FAM162B			DNAJA1			CCL20
ADGRB3	FXYD5	RPL28	FXYD5	TPRKB	NIPAL4	MRPL33			NFKBIA			CCL21
ARL17B	RPS6	ARL15	RTRAF	GAPDH	CIR1	NDUFB7			ZFP36			CCL26
RNF24	HCST	GMDS-DT	IQSEC1	PDAP1	IRF1	PPDPF			DYNLL1			CCL3
CSRP1	RPL13A	GSN	RPL23A	MAN2B1	RPL6	MYL12B			ABCC4			CCL4
KIF26B	EIF3F	PECAM1	LAT2	LINC01133	NPM1	STEAP4			NPC2			CCL7
PER1	MT-ND4L	TMED9	AL592429.2	PLTP	NCOA7	ATP5F1D			ATP6V0D1			CCNA2
DIO2	LDHB	SLC48A1	HLA-DPA1	TAZ	TFAP2C	AMOTL2			BMP2K			CD14
TUBA1A	C9orf16	FCGRT	ITM2C	MT-ND1	CSRNP1	CUTA			MCTP1			CD40LG
JUN	RPL23	ID1	RPL11	RHOT2	BTF3	EEF1B2			TUBA1A			CD55
HIBCH	TRAC	CAVIN1	HLA-DQB2	RPL7A	NDUFA6	KRTCAP2			GSN			CD9
SURF4	IER2	PTP4A3	POLD4	NFKB2	ANXA3	COL25A1			AP1S3			CDC42
LTBP3	RPS12	RPL9	MT-ATP6	CYHR1	RPL14	FRY			KIT			CDK1
STARD13	RPL22	RPL4	JUNB	HLCS	MTRNR2L12	P4HB			MT-ND4L			CDK7
SERPINH1	CCND3	VSIR	CCL4L2	RPL26	WNT3	CD59			LITAF			CDKN1A
EMILIN1	CD99	HLA-DQA1	CAT	PPL	IMPDH2	MCAM			COL1A1			CDKN2A
LRP1	IFITM2	EMCN	SNRPE	IER3	MYL12B	FKBP8						CDKN2B
OLFML2B	RPS25	AQP1	2024-03-01	NAALADL2	IGFBP5	SYNPO2						CEBPA
LRRC17	RPL19	SOX18	FAM118A	PLEKHM2	IL20	ARF5						CEBPB
NACA	DCN	PRDX4	ERP29	GPT2	BAIAP2	TPT1						CETP
GLI2	BTG2	NDUFA6	RPS23	NXN	NDUFS4	EIF3L						CFLAR
RUNX1T1	VIM	LMNA	NOP53	BTF3	CXCL14	COL6A1						CHCHD2
RPS24	ANXA6	MMRN2	LRRK1	RPLP0	RXRA	C20orf27						CHEK2
CCNL2	RPL5	ID3	CKLF	HDDC2	EIF4A3	NDUFV2						CISD2
RBM6	CSF2	TUFM	CAMK1D	RPL11	CLEC2B	APCDD1						CLOCK
COL12A1	RPL29	EIF3L	AKR1A1	RPSA	CCL2	NDUFB3						CLU
TBX18	RPL27	ADCY4	RPS7	RPL35A	ITPKC	FLNA						CNR1
THSD4	RACK1	GALNT18	GMFG	KRT80	EDN2	MRPL18						COQ7
MFAP2	NDUFA12	SORBS2	IL10RA	RGS2	DEGS1	CARMN						CREB1
ANKFN1	GPSM3	MCAM	EIF3L	HSPA1A	RPL36A	MRPL43						CREB3
EDNRA	FLNA	MYL9	ADAM8	AUH	GADD45B	F10						CREB3L1
CHCHD10	RPL14	RPL22	ATP5F1A	ZFP36	PDAP1	BST2						CREB3L2
STMN1	ARL17B	IFITM2	GNG7	PDLIM1	FGFR3	LAMP1						CREB3L3
NDRG2	BTF3	RNASE1	RPL36A	PSMD4	SCP2	OSMR						CREB3L4
IL11RA	LTB	S100A4	RPL28	LSM3	H1F0	SELENBP1						CREB5
SPARC	EVL	SNTG2	RPL29	RNF227	COL6A1	ECHDC2						CREBBP
RGS2	ARPC1B	NACA	ATP5F1C	LYPLAL1	HNRNPDL	RPL28						CSF2RB
AC020916.1	GMFG	HSPG2	TNFRSF10B	EIF4A3	HCAR2	TSPO						CSNK1E
PDGFRL	TRIR	RPL5	HBA2	LINC01290	SNHG5	SDHD						CTF1
CALR	HSPA8	MGST3	RPL27	MAFB	MAFB	SYNE2						CTGF
ESF1	EIF3L	CDKAL1	RSRP1	EFNA1	IER3	NFKBIA						CTNNB1
FSCN1	RGS10	NEBL	RPL5	COMTD1	PNRC1	POSTN						CXCL1
CD34	DUSP2	TRIM47	EIF3H	PPP1R15A	HMGN2	MDH1						CXCL12
CILP	APRT	TMEM173	IER2	NDUFB5	C12orf57	TRIP6						CXCL2
CRY2	IL13	AL589693.1	PPT1	RUVBL2	HNRNPA3	CREB3						CXCL5
ARHGAP42	CD37	EIF3D	RPL21	COG4	THOC7	ADH5						CXCL6
DDX39B	CSRNP1	EIF3F	DOCK2	PDLIM4	SSBP1	SERPINI1						CXCL8
FREM1	TUBA1B	C5orf56	NPM1	BBC3	ATP5F1A	FCGRT						CYCS
CD248	NR4A1	HSPD1	LGALS3	FABP5	RBM3	TRIM56						DBN1
CORIN	CD3E	CDK5RAP3	RPS6	LGALS3	CASP4	GNG11						DCTN1
PCOLCE	PTGER4	SERTAD4-AS1	APBB1IP	NR1D1	RPS26	TIMM10						DDIT3
GGT5	HLA-C	IFITM3	RPL4	PAX8-AS1	RSRP1	LAMA3						DDX58
SLC7A2	PDIA3	APLP2	CD52	GAS6	MTRNR2L8	KLF2						DGAT1
SPON2	CUTA	FLNA	MRPL18	ZNF750	CIRBP	MGST3						DLAT
HLA-DRB1	CD8A	LRMDA	HLA-DOA	ATXN3	RPL7A	SNRPE						DLL3
NLGN1	ICAM3	ECSCR	COX7B	TMBIM1	CRYAB	MDK						E2F1
COL4A2	LSP1	GIMAP8	QPCT	WDR18	BIRC3	P2RY14						EDARADD
PTN	TPM4	PER1	IER5	AACS	NR4A1	EOGT						EEF1A1
HSPD1	TUBA4A	BST2	HCK	TNFRSF19	EEF2	LMNA						EEF1E1
NFKB2	SIT1	RASAL2	ATP5MC3	ITGA6	LSM6	TNFAIP8						EEF2
ABCA6	ITPKB	ITFG1	CFP	UBTF	TUBB	TRIM47						EFEMP1
SPG7	RPL17	IFI6	SEC11A	POU3F1	HIVEP2	TIMP3						EGF
RBFOX1	GZMA	CCND3	AC090559.1	RPL23A	PERP	GSN						EGFR
PDGFRB	COL1A2	PDIA3	LDLRAD4	RPS7	RIPK2	OAZ2						EGR1
EIF4A3	RPS16	PDE2A	FMNL1	LSM6	RTRAF	EPHX1						EHMT1
PHLDB1	EIF3H	ZMIZ1	CIITA	GPS2	RPL4	ADGRA2						EHMT2
AOPEP	ACAP1	EEF1B2	ATP5PO	DENND4A	AC002066.1	MYADM						EIF4E
ADAMTS4	IGFBP5	STMN1	CNBP	MANBAL	MT1X	COL1A1						EIF4E1B
TPT1	CTSW	SYNE1	NDRG2	PLK2	C1R	FKBP9						EIF4E2
TMEM119	GSTK1	NLRC5	SNHG6	SDHD	HSPA1A	TPPP3						EIF4EBP1
CDK5RAP3	ATP5PO	NME3	RCOR1	EXOC3	HIGD2A	ATP5MC3						EIF5A2
EEF1B2	RPS10	FAR2	MT-ND3	MFSD2A	COL1A1	HLA-C						ELN
ECHDC2	NFKBIA	CAVIN3	PER1	U2AF2	HBA2	INPP4B						EMD
BSG	METTL9	THBD	SNHG5	RPS26	PLK2	PDIA3						ENO1
ADAMTS1	HLA-DPB1	TNXB	AOAH	RPS20	OSTF1	BCAS3						ENO2
DOK6	IFITM1	ESAM	NFKBID	ZC3H4	SPCS1	ANXA6						EP300
COLEC12	RPL32	MYO1C	NR4A1	MTRNR2L8	SYT8	CZIB						EPOR
PAX3	CCDC85B	ATP8A1	HLA-DRA	STXBP3	TSC22D3	SMYD3						EPS8
JAM2	RPS17	ITPRIP	LSP1	NPM1	LINC01137	SLC38A11						ERBB2
IGFBP7	TESPA1	RUNX1T1	NFKB2	PER1	PLP2	DLC1						ERCC1
OS9	RGS2	RPS6KA2	HEXA	IDH2	JUNB	LSM3						ERCC2
MAML3	TBC1D10C	PLK2	DECR1	SMC5	FBLN1	FDPS						ERCC3
TLN2	EIF3M	FXYD5	ARPC1B	CCDC85B	SSR2	CCN2						ERCC4
SGCE	HLA-A	HLA-F	TRERF1	RPL27	ID1	NPM1						ERCC5
DAAM2	SEPTIN1	CALR	ARPC3	HMBS	MMP24	THAP2						ERCC6
CYTH3	JUNB	ST6GAL1	FCGR2B	RPL19	RNH1	NDN						ERCC8
MTRNR2L12	ATP5F1A	PLVAP	RPL14	TMEM141	ATP5F1C	AHR						ESR1
HSPG2	RHOC	CCDC85B	EEF2	IRF9	SOCS3	LAMB2						FADS1
PDS5B	PRNP	FRY	ANKRD44	RNF187	MAML2	MRGPRF						FAS
HSPE1	CYBA	AHNAK	PTGER3	SNAI2	BHLHE40	PARM1						FBP1
FKBP10	TOMM20	LYRM4	ARL17B	NDE1	DNAJB1	OPTN						FEN1
ARF1	TNF	QSOX1	LSM3	DNAJB2	ATP5PO	ARHGEF2						FGF21
SIPA1L1	UBC	DACH1	DNAJA1	LSM2	APOD	RASD1						FGF23
VCP	COL1A1	IL32	ITGAX	COL1A1	MDH2	KCNJ8						FGF7
ADAMTS9-AS2	SELENOH	PGM5	CCDC26	RPL14	CEBPD	TRPC6						FGFR1
SSR2	GGA1	MDK	MYH9	RBBP7	PARK7	H1F0						FGFR3
DKK2	ID2	EIF4A3	P2RY14	FAM162A	PPDPF	IRF1						FLT1
CDC37	CITED2	PACSIN2	PLXDC2	IMPDH2	EDN1	RASL11A						FOS
HPSE2	RPL24	LRP10	TBRG1	C17orf49	SPARC	C1R						FOXL2
MAGED1	TUFM	LAMB2	ABHD3	SNHG5	IMMP2L	HSPA1A						FOXM1
N4BP2L2	MYL12A	CTSD	UVRAG	TNNT1	HMGB2	MIR22HG						FOXO1
DCLK1	FBLN1	CACNA1C	SNX29	ATP5F1C	NFU1	NBEA						FOXO3
MACROD2	IGFBP7	RPS6KA5	RPL27A	COQ5	TNFAIP3	KCNQ1OT1						FOXO4
ANAPC5	TXNIP	LINC01117	EVI2A	PSMD3	MT2A	ATF3						GAPDH
TRPS1	RPL35A	SPIDR	RNASE6	RHOV	HCAR3	FABP4						GCK
COL21A1	PTPN7	ADM5	INPP5D		OSER1	VCAM1						GCLC
PTMS	CLIC1	STARD9	SYK		NXN	HOPX						GCLM
KIAA1217	MYO1G	TAGLN	GSTK1		SRSF3	MAML2						GDF11
GAS6	FKBP8	SEPTIN9	TOR3A		SNHG16	LINC01197						GDF15
TNXB	APOD	SNAI1	EIF3K			CITED2						GH1
RCN3	DPP7	TPO	RPS4Y1			GJC1						GHR
HNRNPA2B1	PLAAT4	FGD5	UBC			JUN						GHRH
GLG1	HLA-E	PLCB1	RPL22			IL6						GHRHR
KREMEN1	NOSIP	ACE	CLEC2B			JAM3						GPX1
VSTM4	SQSTM1	ENG	ADAM28			PPP1R15A						GPX4
NPM1	CD8B	ADAMTSL1	PON2			SMOC2						GRB2
IMMP2L	RPL10A	LAMA3	CD1E			CLEC11A						GRIA2
ZFP36	RPS21	UBC	MOB4			FRMD4A						GRN
PLXDC1	RPL38	IMMP2L	TRG-AS1			CH25H						GSK3A
IL16	ARPC4	ITGA6	ZFP36			KIAA1217						GSK3B
THY1	EIF4A3		RPS15A			RGS16						GSR
TMED9	BST2		HLA-DMA			TNFAIP3						GSS
AC068587.4	CD52		DUSP2			ADAMTS5						GSTA4
LGALS3	NR4A2		SERPINH1			GRID1						GSTP1
ANTXR2	LINC00892		FCGR2A			LDB2						GTF2H2
HSPA8	PFN1		HNRNPA1									H2AFX
HPGD	SURF4		LIMS1									HBP1
HLA-DPB1	EID1		EPB41L2									HDAC1
ACTA2	ETHE1		DOK2									HDAC2
AUTS2	NFATC1		SLC25A6									HDAC3
HLA-B	HLA-F		RPS12									HELLS
PPP1R10	CD109		MAML3									HESX1
HLA-A	POLD4		HSPA8									HGF
ANGPTL2	LIMD2		IFNGR1									HIC1
FKBP9	IRF2BP2		IPCEF1									HIF1A
GSN	INKA2		RPL17									HK3
TSC22D1	CFD		RPL7A									HMGB1
SGCD	ANXA5		HSPE1									HMGB2
MAML2	ANXA11		TTYH2									HOXB7
CFH	KLRK1		VIM									HOXC4
WDFY2	SIGIRR		RPS26									HRAS
VCAM1	PTPN6		PARM1									HSF1
ADAM33	CTSD		SMAD3									HSP90AA1
WWOX	BIN2		COX10-AS1									HSPA1A
BACH2	UBE2F		WDR61									HSPA1B
ITGB5	RPLP0		ALDH2									HSPA8
HNRNPA1	ARHGDIB		RTN1									HSPA9
ACTG1	COL3A1		BHLHE40									HSPD1
OGN	APOBEC3G		CCL3L1									HTRA2
RABGAP1L	DDIT4		TNF									HTT
OLFML3	IDH2		RPS27A									IFNB1
CPE	CFL1		BTF3									IGF1
PSAP	VSIR		HIVEP3									IGF1R
JUNB	EEF1G		PLA2G4C									IGF2
L3MBTL4	S100A4		CTTNBP2									IGFBP1
PLTP	FKBP11		HERPUD1									IGFBP2
PLPP5	RASSF5		OXSR1									IGFBP3
DLG2	TRAF3IP3		NCKAP5									IKBKB
KCNT2	TUBB2A		C1orf54									IKBKG
ADAMTS9	CD5		HDAC9									IL15
SPARCL1	TMC8		BCAS2									IL1A
SMYD3	CCL2		LST1									IL1B
EGR1	PLEC		METTL21A									IL1R1
IL6	RER1		RPL19									IL2
COL18A1	TMEM14C		CD1A									IL2RG
NAV3	TNFSF8		TAOK3									IL6
POSTN	PHLDA2		SLC8A1									IL6ST
MXRA5	DNTTIP2		SEPTIN6									IL7
PI16	IL32		TTTY14									IL7R
PLPP3	BIRC3		RPS25									INS
C1S	CCL4		ATP5MC2									INSR
COL6A2	GZMK		WSB1									IRS1
KLF4	CCL5		ESYT2									IRS2
SCARA5	GEM		RPS20									IRS4
HSP90AA1	NKG7		PTPRJ									ITGA2
ID1			AC092353.2									JAK2
SGCZ			ZC3HAV1									JUN
PDK4			SULF2									JUND
RBMS3			NLRP1									KCNA3
APOD			FCER1G									KCNAB3
IGFBP5			HSPA6									KL
PCSK1N			RBM3									KLF4
CCN5			TPM2									KRAS
			RPL24									LEP
			UTRN									LEPR
			RPL23									LMNA
			ACTG1									LMNB1
			CD1B									LRP2
			RACK1									MAP3K14
			GPR132									MAP3K5
			IFI30									MAP3K7
			DNAJB1									MAPK14
			USP36									MAPK3
			WDFY4									MAPK8
			RPSA									MAPK9
			CD83									MAPT
			DOCK10									MAX
			EDEM1									MDM2
			JUN									MED1
			AC011933.4									MIF
			ATRN									MLH1
			USPL1									MMP1
			NABP1									MMP10
			SPIB									MMP12
			INPP5F									MMP13
			HIP1									MMP14
			YME1L1									MMP2
			RPL10A									MMP3
			UST									MMP7
			DNAJA4									MSRA
			ACTB									MT-CO1
			LYZ									MT1E
			NME2									MTOR
			SLC9A7									MVK
			PPP1R15A									MXD1
			XYLT1									MXI1
			AC020916.1									MYC
			DNASE1L3									MYD88
			LY9									MYLK
			GLA									NBN
			RAPGEF1									NCOR1
			TAGLN									NCOR2
			P2RX7									NFE2L1
			ADCY3									NFE2L2
			CD55									NFKB1
			HLA-C									NFKB2
			TUBA1B									NFKBIA
			IRF8									NGF
			CKS2									NGFR
			BIRC3									NLRP3
			PLEKHA5									NOG
			RPLP0									NR3C1
			IL1B									NRAS
			IL1R2									NRG1
			RNF213									NUDT1
			CST3									PAPPA
			MALAT1									PARP1
												PCK1
												PCMT1
												PCNA
												PDGFB
												PDGFRA
												PDGFRB
												PDPK1
												PECAM1
												PEX5
												PIAS4
												PIDD1
												PIGF
												PIK3CA
												PIK3CB
												PIK3CD
												PIK3R1
												PIK3R2
												PIK3R3
												PIN1
												PLAU
												PLAUR
												PLCG1
												PLCG2
												PMCH
												PML
												POLA1
												POLB
												POLD1
												POLG
												PON1
												POU1F1
												PPARA
												PPARG
												PPARGC1A
												PPM1D
												PPP1CA
												PRDX1
												PRKAA1
												PRKAA2
												PRKAB1
												PRKAB2
												PRKACA
												PRKACB
												PRKACG
												PRKAG1
												PRKAG2
												PRKAG3
												PRKCA
												PRKCB
												PRKCD
												PRKCQ
												PRKDC
												PROP1
												PSEN1
												PTEN
												PTGES
												PTGS2
												PTK2
												PTK2B
												PTPN1
												PTPN11
												PYCR1
												RACK1
												RAD27
												RAD51
												RAD52
												RAE1
												RB1
												RB1CC1
												RECQL4
												RELA
												RELB
												RET
												RFC4
												RGN
												RHEB
												RICTOR
												RIPK1
												RORA
												RPA1
												RPS6KA5
												RPS6KB1
												RPS6KB2
												RPTOR
												S100B
												SDHC
												SERPINB2
												SERPINE1
												SESN1
												SESN2
												SESN3
												SHC1
												SIN3A
												SIRT1
												SIRT2
												SIRT3
												SIRT6
												SIRT7
												SLC13A1
												SNCG
												SOCS2
												SOD1
												SOD2
												SP1
												SPRTN
												SQSTM1
												SST
												SSTR3
												STAT3
												STAT5A
												STAT5B
												STK11
												STUB1
												SUMO1
												SUN1
												SYK
												TAB1
												TAB2
												TAF1
												TBP
												TCF3
												TERC
												TERF1
												TERF2
												TERT
												TFAP2A
												TFDP1
												TGFB1
												TICAM1
												TIMP1
												TIMP2
												TIRAP
												TLR4
												TMEM67
												TNF
												TNFAIP3
												TNFRSF10C
												TNFRSF11A
												TNFRSF11B
												TNFRSF13C
												TNFRSF1A
												TNFRSF1B
												TNFSF11
												TNFSF13B
												TNFSF14
												TOP1
												TOP2A
												TOP2B
												TOP3B
												TOPORS
												TP53
												TP53BP1
												TP63
												TP73
												TPP2
												TRADD
												TRAF1
												TRAF2
												TRAF3
												TRAF6
												TRAP1
												TRIM25
												TRPS1
												TRPV1
												TSC1
												TSC2
												TXN
												UBB
												UBE2I
												UCHL1
												UCP1
												UCP2
												UCP3
												ULK1
												VCAM1
												VCP
												VEGFA
												VEGFC
												WNT2
												WRN
												XIAP
												XPA
												XRCC5
												XRCC6
												YWHAZ
												ZAP70
												ZMPSTE24

## Sheet: Down
Table S7. Comparison results of the Aging Atlas database with aging-associated genes for each cell type
Fibroblasts	T cells	Vascular EC	Macrophages/DC	Keratinocytes diff.	Keratinocytes undiff.	Pericytes	Lymphatic EC	Erythrocytes	Other	Melanocytes
MT-CO1	EEF1A1	IGFBP2	MT-CO1	EEF1A1	EEF1A1	A2M	MT-CO1	EEF1A1	HSPA1A
HSPA1A	MT-CO1	EEF1A1	EEF1A1	MT1E	NFKBIA	MT-CO1			HSP90AA1
MMP14	HSPA1A	HSPA1A	HSPD1	EEF2	MT1E	EGR1			PRDX1
IGF1	EEF2	A2M	ADCY7	FGFR3	FAS	EEF1A1			JUN
JUN	RACK1	HMGB2	CAT	NFKBIA	JUN	MT1E			UBB
CALR	HSPA8	GRN	NFKB2	GAPDH	IGFBP3	NFKBIA			SQSTM1
HSPD1	NFKBIA	MT-CO1	EEF2	NFKB2	FGFR3	CREB3			PLAUR
NFKB2	TNF	PECAM1	SYK	HSPA1A	BIRC3	ADH5			HSPA8
PDGFRB	SQSTM1	LMNA	HSPA8		EEF2	LMNA			NFKBIA
VCP	BIRC3	ADCY4	ALDH2		HSPA1A	HSPA1A
TRPS1	CCL4	HSPD1	TNF		HMGB2	VCAM1
HSPA8		CALR	RACK1		TNFAIP3	JUN
VCAM1		RPS6KA5	JUN			IL6
EGR1			ADCY3			TNFAIP3
IL6			CD55
KLF4			BIRC3
HSP90AA1			IL1B
17	11	13	17	8	12	14	1	1	9	0
Erythrocytes	Fibroblasts	Keratinocytes diff.	Keratinocytes undiff.	Lymphatic EC	Macrophages/DC	Melanocytes	Other	Pericytes	T cells	Vascular EC
1	17	8	12	1	17	0	9	14	11	13

## Sheet: Down-SUM
Table S7. Comparison results of the Aging Atlas database with aging-associated genes for each cell type
gene	sample	condition	value
MT-CO1	Fibroblasts	O/Y	1
HSPA1A	Fibroblasts	O/Y	1
MMP14	Fibroblasts	O/Y	1
IGF1	Fibroblasts	O/Y	1
JUN	Fibroblasts	O/Y	1
CALR	Fibroblasts	O/Y	1
HSPD1	Fibroblasts	O/Y	1
NFKB2	Fibroblasts	O/Y	1
PDGFRB	Fibroblasts	O/Y	1
VCP	Fibroblasts	O/Y	1
TRPS1	Fibroblasts	O/Y	1
HSPA8	Fibroblasts	O/Y	1
VCAM1	Fibroblasts	O/Y	1
EGR1	Fibroblasts	O/Y	1
IL6	Fibroblasts	O/Y	1
KLF4	Fibroblasts	O/Y	1
HSP90AA1	Fibroblasts	O/Y	1
EEF1A1	Fibroblasts	O/Y	0
EEF2	Fibroblasts	O/Y	0
RACK1	Fibroblasts	O/Y	0
NFKBIA	Fibroblasts	O/Y	0
TNF	Fibroblasts	O/Y	0
SQSTM1	Fibroblasts	O/Y	0
BIRC3	Fibroblasts	O/Y	0
CCL4	Fibroblasts	O/Y	0
IGFBP2	Fibroblasts	O/Y	0
A2M	Fibroblasts	O/Y	0
HMGB2	Fibroblasts	O/Y	0
GRN	Fibroblasts	O/Y	0
PECAM1	Fibroblasts	O/Y	0
LMNA	Fibroblasts	O/Y	0
ADCY4	Fibroblasts	O/Y	0
RPS6KA5	Fibroblasts	O/Y	0
ADCY7	Fibroblasts	O/Y	0
CAT	Fibroblasts	O/Y	0
SYK	Fibroblasts	O/Y	0
ALDH2	Fibroblasts	O/Y	0
ADCY3	Fibroblasts	O/Y	0
CD55	Fibroblasts	O/Y	0
IL1B	Fibroblasts	O/Y	0
MT1E	Fibroblasts	O/Y	0
FGFR3	Fibroblasts	O/Y	0
GAPDH	Fibroblasts	O/Y	0
CREB3	Fibroblasts	O/Y	0
ADH5	Fibroblasts	O/Y	0
TNFAIP3	Fibroblasts	O/Y	0
FAS	Fibroblasts	O/Y	0
IGFBP3	Fibroblasts	O/Y	0
PRDX1	Fibroblasts	O/Y	0
UBB	Fibroblasts	O/Y	0
PLAUR	Fibroblasts	O/Y	0
MT-CO1	T cells	O/Y	1
HSPA1A	T cells	O/Y	1
MMP14	T cells	O/Y	0
IGF1	T cells	O/Y	0
JUN	T cells	O/Y	0
CALR	T cells	O/Y	0
HSPD1	T cells	O/Y	0
NFKB2	T cells	O/Y	0
PDGFRB	T cells	O/Y	0
VCP	T cells	O/Y	0
TRPS1	T cells	O/Y	0
HSPA8	T cells	O/Y	1
VCAM1	T cells	O/Y	0
EGR1	T cells	O/Y	0
IL6	T cells	O/Y	0
KLF4	T cells	O/Y	0
HSP90AA1	T cells	O/Y	0
EEF1A1	T cells	O/Y	1
EEF2	T cells	O/Y	1
RACK1	T cells	O/Y	1
NFKBIA	T cells	O/Y	1
TNF	T cells	O/Y	1
SQSTM1	T cells	O/Y	1
BIRC3	T cells	O/Y	1
CCL4	T cells	O/Y	1
IGFBP2	T cells	O/Y	0
A2M	T cells	O/Y	0
HMGB2	T cells	O/Y	0
GRN	T cells	O/Y	0
PECAM1	T cells	O/Y	0
LMNA	T cells	O/Y	0
ADCY4	T cells	O/Y	0
RPS6KA5	T cells	O/Y	0
ADCY7	T cells	O/Y	0
CAT	T cells	O/Y	0
SYK	T cells	O/Y	0
ALDH2	T cells	O/Y	0
ADCY3	T cells	O/Y	0
CD55	T cells	O/Y	0
IL1B	T cells	O/Y	0
MT1E	T cells	O/Y	0
FGFR3	T cells	O/Y	0
GAPDH	T cells	O/Y	0
CREB3	T cells	O/Y	0
ADH5	T cells	O/Y	0
TNFAIP3	T cells	O/Y	0
FAS	T cells	O/Y	0
IGFBP3	T cells	O/Y	0
PRDX1	T cells	O/Y	0
UBB	T cells	O/Y	0
PLAUR	T cells	O/Y	0
MT-CO1	Vascular EC	O/Y	1
HSPA1A	Vascular EC	O/Y	1
MMP14	Vascular EC	O/Y	0
IGF1	Vascular EC	O/Y	0
JUN	Vascular EC	O/Y	0
CALR	Vascular EC	O/Y	1
HSPD1	Vascular EC	O/Y	1
NFKB2	Vascular EC	O/Y	0
PDGFRB	Vascular EC	O/Y	0
VCP	Vascular EC	O/Y	0
TRPS1	Vascular EC	O/Y	0
HSPA8	Vascular EC	O/Y	0
VCAM1	Vascular EC	O/Y	0
EGR1	Vascular EC	O/Y	0
IL6	Vascular EC	O/Y	0
KLF4	Vascular EC	O/Y	0
HSP90AA1	Vascular EC	O/Y	0
EEF1A1	Vascular EC	O/Y	1
EEF2	Vascular EC	O/Y	0
RACK1	Vascular EC	O/Y	0
NFKBIA	Vascular EC	O/Y	0
TNF	Vascular EC	O/Y	0
SQSTM1	Vascular EC	O/Y	0
BIRC3	Vascular EC	O/Y	0
CCL4	Vascular EC	O/Y	0
IGFBP2	Vascular EC	O/Y	1
A2M	Vascular EC	O/Y	1
HMGB2	Vascular EC	O/Y	1
GRN	Vascular EC	O/Y	1
PECAM1	Vascular EC	O/Y	1
LMNA	Vascular EC	O/Y	1
ADCY4	Vascular EC	O/Y	1
RPS6KA5	Vascular EC	O/Y	1
ADCY7	Vascular EC	O/Y	0
CAT	Vascular EC	O/Y	0
SYK	Vascular EC	O/Y	0
ALDH2	Vascular EC	O/Y	0
ADCY3	Vascular EC	O/Y	0
CD55	Vascular EC	O/Y	0
IL1B	Vascular EC	O/Y	0
MT1E	Vascular EC	O/Y	0
FGFR3	Vascular EC	O/Y	0
GAPDH	Vascular EC	O/Y	0
CREB3	Vascular EC	O/Y	0
ADH5	Vascular EC	O/Y	0
TNFAIP3	Vascular EC	O/Y	0
FAS	Vascular EC	O/Y	0
IGFBP3	Vascular EC	O/Y	0
PRDX1	Vascular EC	O/Y	0
UBB	Vascular EC	O/Y	0
PLAUR	Vascular EC	O/Y	0
MT-CO1	Macrophages/DC	O/Y	1
HSPA1A	Macrophages/DC	O/Y	0
MMP14	Macrophages/DC	O/Y	0
IGF1	Macrophages/DC	O/Y	0
JUN	Macrophages/DC	O/Y	1
CALR	Macrophages/DC	O/Y	0
HSPD1	Macrophages/DC	O/Y	1
NFKB2	Macrophages/DC	O/Y	1
PDGFRB	Macrophages/DC	O/Y	0
VCP	Macrophages/DC	O/Y	0
TRPS1	Macrophages/DC	O/Y	0
HSPA8	Macrophages/DC	O/Y	1
VCAM1	Macrophages/DC	O/Y	0
EGR1	Macrophages/DC	O/Y	0
IL6	Macrophages/DC	O/Y	0
KLF4	Macrophages/DC	O/Y	0
HSP90AA1	Macrophages/DC	O/Y	0
EEF1A1	Macrophages/DC	O/Y	1
EEF2	Macrophages/DC	O/Y	1
RACK1	Macrophages/DC	O/Y	1
NFKBIA	Macrophages/DC	O/Y	0
TNF	Macrophages/DC	O/Y	1
SQSTM1	Macrophages/DC	O/Y	0
BIRC3	Macrophages/DC	O/Y	1
CCL4	Macrophages/DC	O/Y	0
IGFBP2	Macrophages/DC	O/Y	0
A2M	Macrophages/DC	O/Y	0
HMGB2	Macrophages/DC	O/Y	0
GRN	Macrophages/DC	O/Y	0
PECAM1	Macrophages/DC	O/Y	0
LMNA	Macrophages/DC	O/Y	0
ADCY4	Macrophages/DC	O/Y	0
RPS6KA5	Macrophages/DC	O/Y	0
ADCY7	Macrophages/DC	O/Y	1
CAT	Macrophages/DC	O/Y	1
SYK	Macrophages/DC	O/Y	1
ALDH2	Macrophages/DC	O/Y	1
ADCY3	Macrophages/DC	O/Y	1
CD55	Macrophages/DC	O/Y	1
IL1B	Macrophages/DC	O/Y	1
MT1E	Macrophages/DC	O/Y	0
FGFR3	Macrophages/DC	O/Y	0
GAPDH	Macrophages/DC	O/Y	0
CREB3	Macrophages/DC	O/Y	0
ADH5	Macrophages/DC	O/Y	0
TNFAIP3	Macrophages/DC	O/Y	0
FAS	Macrophages/DC	O/Y	0
IGFBP3	Macrophages/DC	O/Y	0
PRDX1	Macrophages/DC	O/Y	0
UBB	Macrophages/DC	O/Y	0
PLAUR	Macrophages/DC	O/Y	0
MT-CO1	Keratinocytes diff.	O/Y	0
HSPA1A	Keratinocytes diff.	O/Y	1
MMP14	Keratinocytes diff.	O/Y	0
IGF1	Keratinocytes diff.	O/Y	0
JUN	Keratinocytes diff.	O/Y	0
CALR	Keratinocytes diff.	O/Y	0
HSPD1	Keratinocytes diff.	O/Y	0
NFKB2	Keratinocytes diff.	O/Y	1
PDGFRB	Keratinocytes diff.	O/Y	0
VCP	Keratinocytes diff.	O/Y	0
TRPS1	Keratinocytes diff.	O/Y	0
HSPA8	Keratinocytes diff.	O/Y	0
VCAM1	Keratinocytes diff.	O/Y	0
EGR1	Keratinocytes diff.	O/Y	0
IL6	Keratinocytes diff.	O/Y	0
KLF4	Keratinocytes diff.	O/Y	0
HSP90AA1	Keratinocytes diff.	O/Y	0
EEF1A1	Keratinocytes diff.	O/Y	1
EEF2	Keratinocytes diff.	O/Y	1
RACK1	Keratinocytes diff.	O/Y	0
NFKBIA	Keratinocytes diff.	O/Y	1
TNF	Keratinocytes diff.	O/Y	0
SQSTM1	Keratinocytes diff.	O/Y	0
BIRC3	Keratinocytes diff.	O/Y	0
CCL4	Keratinocytes diff.	O/Y	0
IGFBP2	Keratinocytes diff.	O/Y	0
A2M	Keratinocytes diff.	O/Y	0
HMGB2	Keratinocytes diff.	O/Y	0
GRN	Keratinocytes diff.	O/Y	0
PECAM1	Keratinocytes diff.	O/Y	0
LMNA	Keratinocytes diff.	O/Y	0
ADCY4	Keratinocytes diff.	O/Y	0
RPS6KA5	Keratinocytes diff.	O/Y	0
ADCY7	Keratinocytes diff.	O/Y	0
CAT	Keratinocytes diff.	O/Y	0
SYK	Keratinocytes diff.	O/Y	0
ALDH2	Keratinocytes diff.	O/Y	0
ADCY3	Keratinocytes diff.	O/Y	0
CD55	Keratinocytes diff.	O/Y	0
IL1B	Keratinocytes diff.	O/Y	0
MT1E	Keratinocytes diff.	O/Y	1
FGFR3	Keratinocytes diff.	O/Y	1
GAPDH	Keratinocytes diff.	O/Y	1
CREB3	Keratinocytes diff.	O/Y	0
ADH5	Keratinocytes diff.	O/Y	0
TNFAIP3	Keratinocytes diff.	O/Y	0
FAS	Keratinocytes diff.	O/Y	0
IGFBP3	Keratinocytes diff.	O/Y	0
PRDX1	Keratinocytes diff.	O/Y	0
UBB	Keratinocytes diff.	O/Y	0
PLAUR	Keratinocytes diff.	O/Y	0
MT-CO1	Keratinocytes undiff.	O/Y	0
HSPA1A	Keratinocytes undiff.	O/Y	1
MMP14	Keratinocytes undiff.	O/Y	0
IGF1	Keratinocytes undiff.	O/Y	0
JUN	Keratinocytes undiff.	O/Y	1
CALR	Keratinocytes undiff.	O/Y	0
HSPD1	Keratinocytes undiff.	O/Y	0
NFKB2	Keratinocytes undiff.	O/Y	0
PDGFRB	Keratinocytes undiff.	O/Y	0
VCP	Keratinocytes undiff.	O/Y	0
TRPS1	Keratinocytes undiff.	O/Y	0
HSPA8	Keratinocytes undiff.	O/Y	0
VCAM1	Keratinocytes undiff.	O/Y	0
EGR1	Keratinocytes undiff.	O/Y	0
IL6	Keratinocytes undiff.	O/Y	0
KLF4	Keratinocytes undiff.	O/Y	0
HSP90AA1	Keratinocytes undiff.	O/Y	0
EEF1A1	Keratinocytes undiff.	O/Y	1
EEF2	Keratinocytes undiff.	O/Y	1
RACK1	Keratinocytes undiff.	O/Y	0
NFKBIA	Keratinocytes undiff.	O/Y	1
TNF	Keratinocytes undiff.	O/Y	0
SQSTM1	Keratinocytes undiff.	O/Y	0
BIRC3	Keratinocytes undiff.	O/Y	1
CCL4	Keratinocytes undiff.	O/Y	0
IGFBP2	Keratinocytes undiff.	O/Y	0
A2M	Keratinocytes undiff.	O/Y	0
HMGB2	Keratinocytes undiff.	O/Y	1
GRN	Keratinocytes undiff.	O/Y	0
PECAM1	Keratinocytes undiff.	O/Y	0
LMNA	Keratinocytes undiff.	O/Y	0
ADCY4	Keratinocytes undiff.	O/Y	0
RPS6KA5	Keratinocytes undiff.	O/Y	0
ADCY7	Keratinocytes undiff.	O/Y	0
CAT	Keratinocytes undiff.	O/Y	0
SYK	Keratinocytes undiff.	O/Y	0
ALDH2	Keratinocytes undiff.	O/Y	0
ADCY3	Keratinocytes undiff.	O/Y	0
CD55	Keratinocytes undiff.	O/Y	0
IL1B	Keratinocytes undiff.	O/Y	0
MT1E	Keratinocytes undiff.	O/Y	1
FGFR3	Keratinocytes undiff.	O/Y	1
GAPDH	Keratinocytes undiff.	O/Y	0
CREB3	Keratinocytes undiff.	O/Y	0
ADH5	Keratinocytes undiff.	O/Y	0
TNFAIP3	Keratinocytes undiff.	O/Y	1
FAS	Keratinocytes undiff.	O/Y	1
IGFBP3	Keratinocytes undiff.	O/Y	1
PRDX1	Keratinocytes undiff.	O/Y	0
UBB	Keratinocytes undiff.	O/Y	0
PLAUR	Keratinocytes undiff.	O/Y	0
MT-CO1	Pericytes	O/Y	1
HSPA1A	Pericytes	O/Y	1
MMP14	Pericytes	O/Y	0
IGF1	Pericytes	O/Y	0
JUN	Pericytes	O/Y	1
CALR	Pericytes	O/Y	0
HSPD1	Pericytes	O/Y	0
NFKB2	Pericytes	O/Y	0
PDGFRB	Pericytes	O/Y	0
VCP	Pericytes	O/Y	0
TRPS1	Pericytes	O/Y	0
HSPA8	Pericytes	O/Y	0
VCAM1	Pericytes	O/Y	1
EGR1	Pericytes	O/Y	1
IL6	Pericytes	O/Y	1
KLF4	Pericytes	O/Y	0
HSP90AA1	Pericytes	O/Y	0
EEF1A1	Pericytes	O/Y	1
EEF2	Pericytes	O/Y	0
RACK1	Pericytes	O/Y	0
NFKBIA	Pericytes	O/Y	1
TNF	Pericytes	O/Y	0
SQSTM1	Pericytes	O/Y	0
BIRC3	Pericytes	O/Y	0
CCL4	Pericytes	O/Y	0
IGFBP2	Pericytes	O/Y	0
A2M	Pericytes	O/Y	1
HMGB2	Pericytes	O/Y	0
GRN	Pericytes	O/Y	0
PECAM1	Pericytes	O/Y	0
LMNA	Pericytes	O/Y	1
ADCY4	Pericytes	O/Y	0
RPS6KA5	Pericytes	O/Y	0
ADCY7	Pericytes	O/Y	0
CAT	Pericytes	O/Y	0
SYK	Pericytes	O/Y	0
ALDH2	Pericytes	O/Y	0
ADCY3	Pericytes	O/Y	0
CD55	Pericytes	O/Y	0
IL1B	Pericytes	O/Y	0
MT1E	Pericytes	O/Y	1
FGFR3	Pericytes	O/Y	0
GAPDH	Pericytes	O/Y	0
CREB3	Pericytes	O/Y	1
ADH5	Pericytes	O/Y	1
TNFAIP3	Pericytes	O/Y	1
FAS	Pericytes	O/Y	0
IGFBP3	Pericytes	O/Y	0
PRDX1	Pericytes	O/Y	0
UBB	Pericytes	O/Y	0
PLAUR	Pericytes	O/Y	0
MT-CO1	Lymphatic EC	O/Y	1
HSPA1A	Lymphatic EC	O/Y	0
MMP14	Lymphatic EC	O/Y	0
IGF1	Lymphatic EC	O/Y	0
JUN	Lymphatic EC	O/Y	0
CALR	Lymphatic EC	O/Y	0
HSPD1	Lymphatic EC	O/Y	0
NFKB2	Lymphatic EC	O/Y	0
PDGFRB	Lymphatic EC	O/Y	0
VCP	Lymphatic EC	O/Y	0
TRPS1	Lymphatic EC	O/Y	0
HSPA8	Lymphatic EC	O/Y	0
VCAM1	Lymphatic EC	O/Y	0
EGR1	Lymphatic EC	O/Y	0
IL6	Lymphatic EC	O/Y	0
KLF4	Lymphatic EC	O/Y	0
HSP90AA1	Lymphatic EC	O/Y	0
EEF1A1	Lymphatic EC	O/Y	0
EEF2	Lymphatic EC	O/Y	0
RACK1	Lymphatic EC	O/Y	0
NFKBIA	Lymphatic EC	O/Y	0
TNF	Lymphatic EC	O/Y	0
SQSTM1	Lymphatic EC	O/Y	0
BIRC3	Lymphatic EC	O/Y	0
CCL4	Lymphatic EC	O/Y	0
IGFBP2	Lymphatic EC	O/Y	0
A2M	Lymphatic EC	O/Y	0
HMGB2	Lymphatic EC	O/Y	0
GRN	Lymphatic EC	O/Y	0
PECAM1	Lymphatic EC	O/Y	0
LMNA	Lymphatic EC	O/Y	0
ADCY4	Lymphatic EC	O/Y	0
RPS6KA5	Lymphatic EC	O/Y	0
ADCY7	Lymphatic EC	O/Y	0
CAT	Lymphatic EC	O/Y	0
SYK	Lymphatic EC	O/Y	0
ALDH2	Lymphatic EC	O/Y	0
ADCY3	Lymphatic EC	O/Y	0
CD55	Lymphatic EC	O/Y	0
IL1B	Lymphatic EC	O/Y	0
MT1E	Lymphatic EC	O/Y	0
FGFR3	Lymphatic EC	O/Y	0
GAPDH	Lymphatic EC	O/Y	0
CREB3	Lymphatic EC	O/Y	0
ADH5	Lymphatic EC	O/Y	0
TNFAIP3	Lymphatic EC	O/Y	0
FAS	Lymphatic EC	O/Y	0
IGFBP3	Lymphatic EC	O/Y	0
PRDX1	Lymphatic EC	O/Y	0
UBB	Lymphatic EC	O/Y	0
PLAUR	Lymphatic EC	O/Y	0
MT-CO1	Erythrocytes	O/Y	0
HSPA1A	Erythrocytes	O/Y	0
MMP14	Erythrocytes	O/Y	0
IGF1	Erythrocytes	O/Y	0
JUN	Erythrocytes	O/Y	0
CALR	Erythrocytes	O/Y	0
HSPD1	Erythrocytes	O/Y	0
NFKB2	Erythrocytes	O/Y	0
PDGFRB	Erythrocytes	O/Y	0
VCP	Erythrocytes	O/Y	0
TRPS1	Erythrocytes	O/Y	0
HSPA8	Erythrocytes	O/Y	0
VCAM1	Erythrocytes	O/Y	0
EGR1	Erythrocytes	O/Y	0
IL6	Erythrocytes	O/Y	0
KLF4	Erythrocytes	O/Y	0
HSP90AA1	Erythrocytes	O/Y	0
EEF1A1	Erythrocytes	O/Y	1
EEF2	Erythrocytes	O/Y	0
RACK1	Erythrocytes	O/Y	0
NFKBIA	Erythrocytes	O/Y	0
TNF	Erythrocytes	O/Y	0
SQSTM1	Erythrocytes	O/Y	0
BIRC3	Erythrocytes	O/Y	0
CCL4	Erythrocytes	O/Y	0
IGFBP2	Erythrocytes	O/Y	0
A2M	Erythrocytes	O/Y	0
HMGB2	Erythrocytes	O/Y	0
GRN	Erythrocytes	O/Y	0
PECAM1	Erythrocytes	O/Y	0
LMNA	Erythrocytes	O/Y	0
ADCY4	Erythrocytes	O/Y	0
RPS6KA5	Erythrocytes	O/Y	0
ADCY7	Erythrocytes	O/Y	0
CAT	Erythrocytes	O/Y	0
SYK	Erythrocytes	O/Y	0
ALDH2	Erythrocytes	O/Y	0
ADCY3	Erythrocytes	O/Y	0
CD55	Erythrocytes	O/Y	0
IL1B	Erythrocytes	O/Y	0
MT1E	Erythrocytes	O/Y	0
FGFR3	Erythrocytes	O/Y	0
GAPDH	Erythrocytes	O/Y	0
CREB3	Erythrocytes	O/Y	0
ADH5	Erythrocytes	O/Y	0
TNFAIP3	Erythrocytes	O/Y	0
FAS	Erythrocytes	O/Y	0
IGFBP3	Erythrocytes	O/Y	0
PRDX1	Erythrocytes	O/Y	0
UBB	Erythrocytes	O/Y	0
PLAUR	Erythrocytes	O/Y	0
MT-CO1	Other	O/Y	0
HSPA1A	Other	O/Y	1
MMP14	Other	O/Y	0
IGF1	Other	O/Y	0
JUN	Other	O/Y	1
CALR	Other	O/Y	0
HSPD1	Other	O/Y	0
NFKB2	Other	O/Y	0
PDGFRB	Other	O/Y	0
VCP	Other	O/Y	0
TRPS1	Other	O/Y	0
HSPA8	Other	O/Y	1
VCAM1	Other	O/Y	0
EGR1	Other	O/Y	0
IL6	Other	O/Y	0
KLF4	Other	O/Y	0
HSP90AA1	Other	O/Y	1
EEF1A1	Other	O/Y	0
EEF2	Other	O/Y	0
RACK1	Other	O/Y	0
NFKBIA	Other	O/Y	1
TNF	Other	O/Y	0
SQSTM1	Other	O/Y	1
BIRC3	Other	O/Y	0
CCL4	Other	O/Y	0
IGFBP2	Other	O/Y	0
A2M	Other	O/Y	0
HMGB2	Other	O/Y	0
GRN	Other	O/Y	0
PECAM1	Other	O/Y	0
LMNA	Other	O/Y	0
ADCY4	Other	O/Y	0
RPS6KA5	Other	O/Y	0
ADCY7	Other	O/Y	0
CAT	Other	O/Y	0
SYK	Other	O/Y	0
ALDH2	Other	O/Y	0
ADCY3	Other	O/Y	0
CD55	Other	O/Y	0
IL1B	Other	O/Y	0
MT1E	Other	O/Y	0
FGFR3	Other	O/Y	0
GAPDH	Other	O/Y	0
CREB3	Other	O/Y	0
ADH5	Other	O/Y	0
TNFAIP3	Other	O/Y	0
FAS	Other	O/Y	0
IGFBP3	Other	O/Y	0
PRDX1	Other	O/Y	1
UBB	Other	O/Y	1
PLAUR	Other	O/Y	1
MT-CO1	Melanocytes	O/Y	0
HSPA1A	Melanocytes	O/Y	0
MMP14	Melanocytes	O/Y	0
IGF1	Melanocytes	O/Y	0
JUN	Melanocytes	O/Y	0
CALR	Melanocytes	O/Y	0
HSPD1	Melanocytes	O/Y	0
NFKB2	Melanocytes	O/Y	0
PDGFRB	Melanocytes	O/Y	0
VCP	Melanocytes	O/Y	0
TRPS1	Melanocytes	O/Y	0
HSPA8	Melanocytes	O/Y	0
VCAM1	Melanocytes	O/Y	0
EGR1	Melanocytes	O/Y	0
IL6	Melanocytes	O/Y	0
KLF4	Melanocytes	O/Y	0
HSP90AA1	Melanocytes	O/Y	0
EEF1A1	Melanocytes	O/Y	0
EEF2	Melanocytes	O/Y	0
RACK1	Melanocytes	O/Y	0
NFKBIA	Melanocytes	O/Y	0
TNF	Melanocytes	O/Y	0
SQSTM1	Melanocytes	O/Y	0
BIRC3	Melanocytes	O/Y	0
CCL4	Melanocytes	O/Y	0
IGFBP2	Melanocytes	O/Y	0
A2M	Melanocytes	O/Y	0
HMGB2	Melanocytes	O/Y	0
GRN	Melanocytes	O/Y	0
PECAM1	Melanocytes	O/Y	0
LMNA	Melanocytes	O/Y	0
ADCY4	Melanocytes	O/Y	0
RPS6KA5	Melanocytes	O/Y	0
ADCY7	Melanocytes	O/Y	0
CAT	Melanocytes	O/Y	0
SYK	Melanocytes	O/Y	0
ALDH2	Melanocytes	O/Y	0
ADCY3	Melanocytes	O/Y	0
CD55	Melanocytes	O/Y	0
IL1B	Melanocytes	O/Y	0
MT1E	Melanocytes	O/Y	0
FGFR3	Melanocytes	O/Y	0
GAPDH	Melanocytes	O/Y	0
CREB3	Melanocytes	O/Y	0
ADH5	Melanocytes	O/Y	0
TNFAIP3	Melanocytes	O/Y	0
FAS	Melanocytes	O/Y	0
IGFBP3	Melanocytes	O/Y	0
PRDX1	Melanocytes	O/Y	0
UBB	Melanocytes	O/Y	0
PLAUR	Melanocytes	O/Y	0
